# Supplementary material for: Application of TraDIS to define the core essential genome of Campylobacter jejuni and Campylobacter coli
Source: BMC Microbiol. 2023 Apr 6;23:97. doi: 10.1186/s12866-023-02835-8 (PMC10077673; doi:10.1186/s12866-023-02835-8)
Supplement: Supplementary file 1 — Additional file 1: Table S1. Campylobacter species and strains tested for Tn mutagenesis. [file 12866_2023_2835_MOESM1_ESM.xlsx]

## Sheet: Sheet1
S1 Table: Campylobacter species and strains tested for Tn mutagenesis.
	Species	Strain name	Origin	Source	Clade
	Campylobacter coli	H060260417	Clinical	Human blood culture	CL1-cluster A
	Campylobacter coli	UNAJC222	Agriculture	Pig	CL1-cluster A
	Campylobacter coli	UNOR581A	Agriculture	Chicken	CL1-cluster A
	Campylobacter coli	15-537360	Clinical	Human	CL1-cluster A
	Campylobacter coli	H105280404	Food	Turkey offal or meat	CL1-cluster A
	Campylobacter coli	BRISLC31/1	Agriculture	Dog	CL1-cluster A
	Campylobacter coli	H103060185	Food	Chicken offal or meat	CL1-cluster A
	Campylobacter coli	H125000370	Clinical	Human blood culture	CL1-cluster A
	Campylobacter coli	CCN19	Agriculture	Farm environment	CL1-cluster A
	Campylobacter coli	EC3735	Agriculture	Farm environment	CL1-cluster A
	Campylobacter coli	CCN182	Agriculture	Farm environment	CL1-cluster A
	Campylobacter coli	H062180535	Food	Chicken offal or meat	CL1-cluster A
	Campylobacter coli	UNF491c	Agriculture	Chicken	CL1-cluster B
	Campylobacter coli	H062140681	Environment	Environmental waters	CL1-cluster B
	Campylobacter coli	H102680185	Food	Chicken offal or meat	CL1-cluster C
	Campylobacter coli	SWAN407	Environment	Duck	CL1-cluster C
	Campylobacter coli	p494A	Environment	Soil	CL1-cluster C
	Campylobacter coli	UNOR9553d	Agriculture	Chicken	CL1-cluster C
	Campylobacter coli	H053320338	Food	Chicken offal or meat	CL1-cluster C
	Campylobacter coli	H091320798	Environment	Water	CL2
	Campylobacter coli	H054340287	Food	Chicken offal or meat	CL2
	Campylobacter coli	EC5640	Agriculture	Farm environment	CL2
	Campylobacter coli	H094560718	Environment	Water	CL2
	Campylobacter coli	p474D	Environment	Soil	CL2
	Campylobacter coli	H042280284	Food	Beef offal or meat	CL3
	Campylobacter coli	P635B	Environment	Soil	CL3
	Campylobacter coli	H113760461	Clinical	Human blood culture	CL3
	Campylobacter coli	H133380250	Food	Chicken offal or meat	CL3
	Campylobacter coli	H102740169	Food	Chicken offal or meat	CL3
	Campylobacter coli	H075200522	Environment	Environmental waters	CL3
	Campylobacter jejuni	5013713	Livestock	Ox liver portion	C1
	Campylobacter jejuni	80552	Human		C5
	Campylobacter jejuni	Bovine 180	Livestock	Bovine	C2
	Campylobacter jejuni	Bovine 123	Livestock	Bovine	C3
	Campylobacter jejuni	80885	Human		C2
	Campylobacter jejuni	41120166	Human		C3
	Campylobacter jejuni	212912	Livestock	Ox liver portion	C4
	Campylobacter jejuni	43320475	Human		C4
	Campylobacter jejuni	80864	Human		C5
	Campylobacter jejuni	80552	Human		C5
	Campylobacter jejuni	41000246	Human		C6
	Campylobacter jejuni	80536	Human		C8
	Campylobacter jejuni	81143	Human		C7
	Campylobacter jejuni	41840336	Human		C8
	Campylobacter jejuni	41100305	Human		C9i
	Campylobacter jejuni	43240536	Human		C9i
	Campylobacter jejuni	50520408	Human		C9ii
	Campylobacter jejuni	cattle 10	Livestock	Bovine	C9ii
	Campylobacter jejuni	sheep SM9	Livestock	Ovine	C1
	Campylobacter jejuni	calf 3	Livestock	Bovine	C9ii
	Campylobacter jejuni	calf 2	Livestock	Bovine	C8
	Campylobacter jejuni	cattle 11	Livestock	Bovine	C5
	Campylobacter jejuni	ovine 3112241	Livestock	Ovine	C9ii
	Campylobacter jejuni	Bovine 37	Livestock	Bovine	C2
	Campylobacter jejuni	Bovine 55	Livestock	Bovine	C6
	Campylobacter jejuni	Bovine 115	Livestock	Bovine	C2
	Campylobacter jejuni	Chicken 91B1	Livestock	Chicken	C5
	Campylobacter jejuni	Chick 9b39	Livestock	Chicken	C4
	Campylobacter jejuni	Bovine Kjcattle 8	Livestock	Bovine	C4
	Campylobacter jejuni	Chicken 5012450	Livestock	Chicken	C1
	Campylobacter jejuni	Bovine 30	Livestock	Bovine	C4
	Campylobacter jejuni	Ovine KJShpSM8	Livestock	Ovine	C5
	Campylobacter jejuni	calf 5	Livestock	Bovine	C1
	Campylobacter jejuni	sheep SM7	Livestock	Ovine	C9ii
	Campylobacter jejuni	sheep 2	Livestock	Ovine	C3
	Campylobacter jejuni	RCO39	Livestock	Chicken	unknown
	Campylobacter jejuni	spanish 46	Livestock	Chicken	unknown
	Campylobacter jejuni	Spanish 19	Livestock	Chicken	unknown
	Campylobacter jejuni	Brazil 488	Livestock	Chicken	unknown
	Campylobacter jejuni	Brazil 1014	Livestock	Chicken	unknown
	Campylobacter jejuni	Brazil 1020	Livestock	Chicken	unknown
	Campylobacter lari	35221	Wild	Herring gull	unknown
	Campylobacter hyointestinalis	35217	Livestock	Swine	unknown
