# Supplementary material for: Application of TraDIS to define the core essential genome of Campylobacter jejuni and Campylobacter coli
Source: BMC Microbiol. 2023 Apr 6;23:97. doi: 10.1186/s12866-023-02835-8 (PMC10077673; doi:10.1186/s12866-023-02835-8)
Supplement: Supplementary file 2 — Additional file 2: Table S2. Customized sequencing primers. Nextera adapter i5 (underlined/green), Index (black), Read 1 sequencing primer (dashed line, brown), spacer (lowercase, black), binding site for transposon (bold underlined, purple). [file 12866_2023_2835_MOESM2_ESM.xlsx]

## Sheet: Sheet1
S2 Table: Customized sequencing primers. Nextera adapter i5 (underlined/green), Index (black), Read 1 sequencing primer (dashed line, brown), spacer (lowercase, black), binding site for transposon (bold underlined, purple).
Name of P5 primer	Sequence 5’ to 3’
I5S502	AATGATACGGCGACCACCGAGATCTACACCTCTCTATACACTCTTTCCCTACACGACGCTCTTCCGATCTacttactCATACTCACCACTATTCAGACC
I5S503	AATGATACGGCGACCACCGAGATCTACACTATCCTCTACACTCTTTCCCTACACGACGCTCTTCCGATCTcacactCATACTCACCACTATTCAGACC
I5S505	AATGATACGGCGACCACCGAGATCTACACGTAAGGAGACACTCTTTCCCTACACGACGCTCTTCCGATCTtcactCATACTCACCACTATTCAGACC
I5S506	AATGATACGGCGACCACCGAGATCTACACACTGCATAACACTCTTTCCCTACACGACGCTCTTCCGATCTctCATACTCACCACTATTCAGACC
I5S507	AATGATACGGCGACCACCGAGATCTACACAAGGAGTAACACTCTTTCCCTACACGACGCTCTTCCGATCTtCATACTCACCACTATTCAGACC
I5S508	AATGATACGGCGACCACCGAGATCTACACCTAAGCCTACACTCTTTCCCTACACGACGCTCTTCCGATCTCATACTCACCACTATTCAGACC
