# Supplementary material for: Application of TraDIS to define the core essential genome of Campylobacter jejuni and Campylobacter coli
Source: BMC Microbiol. 2023 Apr 6;23:97. doi: 10.1186/s12866-023-02835-8 (PMC10077673; doi:10.1186/s12866-023-02835-8)
Supplement: Supplementary file 3 — Additional file 3: Table S3. This excel spreadsheet contains essential gene lists for C.jejuni strains (Sheet 1), C. coli strains (Sheet 2), C. hyointestinalis (Sheet3) and C. lari (Sheet 4) [file 12866_2023_2835_MOESM3_ESM.xlsx]

## Sheet: Jejuni
Table S3: This excel spreadsheet contains essential gene lists for C. jejuni strains (Sheet 1), C. coli strains (sheet 2), C. hyointestinalis (sheet 3) and C. lari (sheet 4)
Essential gene lists for C. jejuni strains
11168			81176			50520408			M1cam			80512			80864
Cj0001	dnaA		CJJ81176_RS00005	dnaA		50520408_00040	araJ		CJM1cam_RS00005	dnaA		80512_00020	glmU		80864_00020	htrB
Cj0002	dnaN		CJJ81176_RS00010	dnaN		50520408_00045	hisJ		CJM1cam_RS00010	dnaN		80512_00025	coaBC		80864_00025	waaC
Cj0003	gyrB		CJJ81176_RS00015	gyrB		50520408_00080	glpC		CJM1cam_RS00015	gyrB		80512_00030	80512_00030		80864_00040	pglK
Cj0023	purB		CJJ81176_RS00115	purB		50520408_00085	hemN		CJM1cam_RS00110	purB		80512_00035	uppS		80864_00070	pglC
Cj0024	nrdA		CJJ81176_RS00120	nrdA		50520408_00090	50520408_00090		CJM1cam_RS00115	nrdA		80512_00045	lptF		80864_00110	ftsH
Cj0026c	thyX		CJJ81176_RS00130	thyX		50520408_00100	hemB		CJM1cam_RS00125	thyX		80512_00090	acnB		80864_00120	pssA
Cj0027	pyrG		CJJ81176_RS00135	pyrG		50520408_00105	ribA		CJM1cam_RS00130	pyrG		80512_00100	80512_00100		80864_00165	smpB
Cj0053c	mnmA		CJJ81176_RS00305	mnmA		50520408_00110	rsmG		CJM1cam_RS00290	mnmA		80512_00105	metG		80864_00170	ispE
Cj0065c	folK		CJJ81176_RS00310	CJJ81176_RS00310		50520408_00130	rpoD		CJM1cam_RS00330	folK		80512_00110	80512_00110		80864_00175	csrA
Cj0066c	aroQ		CJJ81176_RS00355	flhG		50520408_00150	hflB		CJM1cam_RS00335	aroQ		80512_00115	fbp		80864_00200	pyrB
Cj0067	Cj0067		CJJ81176_RS00365	folK		50520408_00155	mtaB		CJM1cam_RS00340	CJM1cam_RS00340		80512_00120	mobB		80864_00210	metK
Cj0094	rplU		CJJ81176_RS00370	aroQ		50520408_00160	mscS		CJM1cam_RS00465	rplU		80512_00125	80512_00125		80864_00220	80864_00220
Cj0095	rpmA		CJJ81176_RS00375	CJJ81176_RS00375		50520408_00165	aroB		CJM1cam_RS00470	rpmA		80512_00130	mltE		80864_00225	secD
Cj0096	obgE		CJJ81176_RS00505	rplU		50520408_00195	ccsB		CJM1cam_RS00475	obgE		80512_00135	ycf19		80864_00230	secF
Cj0098	fmt		CJJ81176_RS00510	rpmA		50520408_00245	asd		CJM1cam_RS00485	fmt		80512_00140	gltX		80864_00235	leuS
Cj0099	birA		CJJ81176_RS00515	obgE		50520408_00265	gyrA		CJM1cam_RS00490	birA		80512_00150	psd		80864_00240	80864_00240
Cj0102	atpF		CJJ81176_RS00525	fmt		50520408_00320	ftsW		CJM1cam_RS00495	CJM1cam_RS00495		80512_00170	80512_00170		80864_00245	80864_00245
Cj0103	atpF		CJJ81176_RS00530	birA		50520408_00325	murG		CJM1cam_RS00505	CJM1cam_RS00505		80512_00175	atpZ		80864_00250	folC
Cj0104	atpH		CJJ81176_RS00535	CJJ81176_RS00535		50520408_00350	thiH		CJM1cam_RS00510	CJM1cam_RS00510		80512_00180	hemL		80864_00265	mfd
Cj0105	atpA		CJJ81176_RS00545	CJJ81176_RS00545		50520408_00355	thiG		CJM1cam_RS00515	atpH		80512_00185	80512_00185		80864_00280	thiD
Cj0106	atpG		CJJ81176_RS00550	CJJ81176_RS00550		50520408_00360	thiF		CJM1cam_RS00520	atpA		80512_00190	folD		80864_00285	thiE
Cj0107	atpD		CJJ81176_RS00555	atpH		50520408_00365	thiS		CJM1cam_RS00525	atpG		80512_00195	lepB		80864_00290	hemD
Cj0108	atpC		CJJ81176_RS00560	atpA		50520408_00390	dapE		CJM1cam_RS00530	atpD		80512_00205	murA		80864_00320	bamD
Cj0109	exbB3		CJJ81176_RS00565	atpG		50520408_00420	50520408_00420		CJM1cam_RS00535	atpC		80512_00225	xerH		80864_00335	ssb
Cj0110	exbD3		CJJ81176_RS00570	atpD		50520408_00425	murC		CJM1cam_RS00540	CJM1cam_RS00540		80512_00255	80512_00255		80864_00340	rpsF
Cj0111	Cj0111		CJJ81176_RS00575	atpC		50520408_00430	nit2		CJM1cam_RS00545	CJM1cam_RS00545		80512_00290	dhhP		80864_00350	rseP
Cj0112	tolB		CJJ81176_RS00580	CJJ81176_RS00580		50520408_00435	xseB		CJM1cam_RS00550	CJM1cam_RS00550		80512_00310	ftsK		80864_00355	pgsA
Cj0113	pal		CJJ81176_RS00585	CJJ81176_RS00585		50520408_00440	guaB		CJM1cam_RS00555	tolB		80512_00355	80512_00355		80864_00380	ileS
Cj0114	Cj0114		CJJ81176_RS00590	CJJ81176_RS00590		50520408_00445	gatA		CJM1cam_RS00560	pal		80512_00360	rpsA		80864_00390	gatA
Cj0115	slyD		CJJ81176_RS00595	tolB		50520408_00455	ileS		CJM1cam_RS00565	CJM1cam_RS00565		80512_00365	ispH		80864_00395	guaB
Cj0116	fabD		CJJ81176_RS00600	pal		50520408_00485	pgsA		CJM1cam_RS00570	slyD		80512_00370	aroA		80864_00405	nit2
Cj0117	pfs		CJJ81176_RS00605	CJJ81176_RS00605		50520408_00505	rpsF		CJM1cam_RS00575	fabD		80512_00375	pheT		80864_00415	murC
Cj0121	Cj0121		CJJ81176_RS00610	slyD		50520408_00510	ssb		CJM1cam_RS00580	pfs		80512_00380	pheS		80864_00420	80864_00420
Cj0127c	accD		CJJ81176_RS00615	fabD		50520408_00525	bamD		CJM1cam_RS00600	ybeY		80512_00420	alr		80864_00425	mutS2
Cj0129c	Cj0129c		CJJ81176_RS00620	pfs		50520408_00555	hemD		CJM1cam_RS00630	accD		80512_00425	yafK		80864_00445	dapE
Cj0132	lpxC		CJJ81176_RS00625	CJJ81176_RS00625		50520408_00560	thiE		CJM1cam_RS00640	bamA		80512_00435	80512_00435		80864_00450	thiS
Cj0133	Cj0133		CJJ81176_RS00630	CJJ81176_RS00630		50520408_00565	thiD		CJM1cam_RS00655	lpxC		80512_00445	sco1		80864_00455	thiF
Cj0135	Cj0135		CJJ81176_RS00640	ybeY		50520408_00595	folC		CJM1cam_RS00660	CJM1cam_RS00660		80512_00455	hup		80864_00460	thiG
Cj0136	infB		CJJ81176_RS00670	accD		50520408_00605	50520408_00605		CJM1cam_RS00670	CJM1cam_RS00670		80512_00480	prs		80864_00465	thiH
Cj0142c	Cj0142c		CJJ81176_RS00680	bamA		50520408_00610	leuS		CJM1cam_RS00675	infB		80512_00515	rpiB		80864_00495	murG
Cj0143c	Cj0143c		CJJ81176_RS00695	lpxC		50520408_00615	secF		CJM1cam_RS00685	rimP		80512_00520	80512_00520		80864_00500	ftsW
Cj0146c	trxB		CJJ81176_RS00700	CJJ81176_RS00700		50520408_00620	secD		CJM1cam_RS00735	trxB		80512_00530	dedA		80864_00555	gyrA
Cj0147c	trxA		CJJ81176_RS00705	thrB		50520408_00625	yajC		CJM1cam_RS00740	trxA		80512_00535	pepA		80864_00575	asd
Cj0151c	Cj0151c		CJJ81176_RS00710	CJJ81176_RS00710		50520408_00635	metK		CJM1cam_RS00760	CJM1cam_RS00760		80512_00550	pckA		80864_00625	ccsB
Cj0152c	Cj0152c		CJJ81176_RS00715	infB		50520408_00670	csrA		CJM1cam_RS00765	CJM1cam_RS00765		80512_00570	atpE		80864_00655	aroB
Cj0164c	ubiA		CJJ81176_RS00720	rbfA		50520408_00675	ispE		CJM1cam_RS00825	ubiA		80512_00590	80512_00590		80864_00660	mscS
Cj0166	miaA		CJJ81176_RS00725	rimP		50520408_00680	smpB		CJM1cam_RS00830	miaA		80512_00635	lolE		80864_00665	mtaB
Cj0172c	Cj0172c		CJJ81176_RS00765	trxB		50520408_00725	pssA		CJM1cam_RS00850	sodB		80512_00640	secA		80864_00670	hflB
Cj0187c	purN		CJJ81176_RS00770	trxA		50520408_00735	ftsH		CJM1cam_RS00855	CJM1cam_RS00855		80512_00645	lolA		80864_00690	rpoD
Cj0191c	def		CJJ81176_RS00790	CJJ81176_RS00790		50520408_00770	pglC		CJM1cam_RS00925	def		80512_00660	80512_00660		80864_00715	ribA
Cj0192c	clpP		CJJ81176_RS00795	CJJ81176_RS00795		50520408_00800	pglK		CJM1cam_RS00940	folE		80512_00665	80512_00665		80864_00720	hemB
Cj0193c	tig		CJJ81176_RS00855	ubiA		50520408_00815	waaC		CJM1cam_RS00995	uppP		80512_00675	aguA		80864_00730	80864_00730
Cj0205	uppP		CJJ81176_RS00860	miaA		50520408_00820	htrB		CJM1cam_RS01000	thrS		80512_00695	purH		80864_00735	hemN
Cj0206	thrS		CJJ81176_RS00895	CJJ81176_RS00895		50520408_00900	waaF		CJM1cam_RS01005	infC		80512_00705	purL		80864_00740	glpC
Cj0207	infC		CJJ81176_RS00945	purN		50520408_00920	hldE		CJM1cam_RS01075	CJM1cam_RS01075		80512_00710	mnmE		80864_00850	80864_00850
Cj0230c	Cj0230c		CJJ81176_RS00965	def		50520408_00925	hldD		CJM1cam_RS01080	nrdB		80512_00715	80512_00715		80864_00865	rpmH
Cj0231c	nrdF		CJJ81176_RS00970	clpP		50520408_00930	gmhB		CJM1cam_RS01090	pyrE		80512_00720	yidC		80864_00870	rnpA
Cj0233c	pyrE		CJJ81176_RS00980	folE		50520408_00950	rho		CJM1cam_RS01095	frr		80512_00725	yidD		80864_00875	yidD
Cj0234c	frr		CJJ81176_RS00990	purF		50520408_00955	dnaX		CJM1cam_RS01125	iscS		80512_00730	rnpA		80864_00880	yidC
Cj0236c	Cj0236c		CJJ81176_RS00995	dapB		50520408_01035	argS		CJM1cam_RS01140	rpmI		80512_00735	rpmH		80864_00885	80864_00885
Cj0239c	Cj0239c		CJJ81176_RS01035	uppP		50520408_01040	tatA		CJM1cam_RS01145	rplT		80512_00745	udg4		80864_00890	mnmE
Cj0240c	iscS		CJJ81176_RS01040	thrS		50520408_01045	gmk		CJM1cam_RS01290	fabZ		80512_00750	80512_00750		80864_00895	purL
Cj0245	rplT		CJJ81176_RS01045	infC		50520408_01060	lolD		CJM1cam_RS01295	lpxA		80512_00880	glpC		80864_00900	djlA
Cj0257	dgkA		CJJ81176_RS01115	CJJ81176_RS01115		50520408_01065	tsf		CJM1cam_RS01300	clpX		80512_00885	hemN		80864_00905	purH
Cj0273	fabZ		CJJ81176_RS01120	nrdB		50520408_01070	rpsB		CJM1cam_RS01305	mreB		80512_00890	80512_00890		80864_00925	aguA
Cj0274	lpxA		CJJ81176_RS01130	pyrE		50520408_01100	mnmG		CJM1cam_RS01310	mreC		80512_00895	argF		80864_00935	80864_00935
Cj0275	clpX		CJJ81176_RS01135	frr		50520408_01140	gpsA		CJM1cam_RS01320	CJM1cam_RS01320		80512_00900	hemB		80864_00955	lolA
Cj0276	mreB		CJJ81176_RS01140	secG		50520408_01145	gatB		CJM1cam_RS01350	CJM1cam_RS01350		80512_00905	ribA		80864_00960	secA
Cj0277	mreC		CJJ81176_RS01160	CJJ81176_RS01160		50520408_01175	atpB		CJM1cam_RS01360	lpxB		80512_00930	rpoD		80864_00965	lolE
Cj0279	carB		CJJ81176_RS01165	iscS		50520408_01185	ftsY		CJM1cam_RS01420	CJM1cam_RS01420		80512_00950	hflB		80864_01010	80864_01010
Cj0280	Cj0280		CJJ81176_RS01180	rpmI		50520408_01190	trxA		CJM1cam_RS01435	bioD		80512_00955	mtaB		80864_01030	atpE
Cj0286c	Cj0286c		CJJ81176_RS01185	rplT		50520408_01195	rny		CJM1cam_RS01450	rplY		80512_00965	aroB		80864_01045	oadA1
Cj0288c	lpxB		CJJ81176_RS01245	dgkA		50520408_01215	glcD		CJM1cam_RS01455	pth		80512_00995	ccsB		80864_01050	pckA
Cj0307	bioA		CJJ81176_RS01255	pyrC		50520408_01220	50520408_01220		CJM1cam_RS01460	CJM1cam_RS01460		80512_01045	asd		80864_01075	apt
Cj0311	Cj0311		CJJ81176_RS01325	fabZ		50520408_01225	nlpD		CJM1cam_RS01470	CJM1cam_RS01470		80512_01055	80512_01055		80864_01080	80864_01080
Cj0312	pth		CJJ81176_RS01330	lpxA		50520408_01230	50520408_01230		CJM1cam_RS01485	fliF		80512_01065	gyrA		80864_01085	rpiB
Cj0313	Cj0313		CJJ81176_RS01335	clpX		50520408_01240	ribE		CJM1cam_RS01495	fliH		80512_01080	lepA		80864_01120	prs
Cj0315	Cj0315		CJJ81176_RS01340	mreB		50520408_01245	50520408_01245		CJM1cam_RS01500	dxs		80512_01110	80512_01110		80864_01145	hup
Cj0318	fliF		CJJ81176_RS01345	mreC		50520408_01250	groES		CJM1cam_RS01525	serC		80512_01120	ftsW		80864_01150	cysM
Cj0319	fliG		CJJ81176_RS01350	carB		50520408_01255	groL		CJM1cam_RS01535	fabH		80512_01125	murG		80864_01175	yafK
Cj0320	fliH		CJJ81176_RS01355	CJJ81176_RS01355		50520408_01290	ompR		CJM1cam_RS01540	plsX		80512_01160	thiE		80864_01180	alr
Cj0321	dxs		CJJ81176_RS01385	CJJ81176_RS01385		50520408_01325	glyS		CJM1cam_RS01545	rpmF		80512_01165	thiH		80864_01220	pheS
Cj0328c	fabH		CJJ81176_RS01395	lpxB		50520408_01345	pdxJ		CJM1cam_RS01550	CJM1cam_RS01550		80512_01170	thiG		80864_01225	pheT
Cj0329c	plsX		CJJ81176_RS01470	bioA		50520408_01350	pdxA		CJM1cam_RS01555	ndk		80512_01175	thiF		80864_01230	aroA
Cj0330c	rpmF		CJJ81176_RS01475	bioD		50520408_01375	hemE		CJM1cam_RS01585	polA		80512_01180	thiS		80864_01235	ispH
Cj0331c	Cj0331c		CJJ81176_RS01490	rplY		50520408_01380	tyw1		CJM1cam_RS01660	CJM1cam_RS01660		80512_01185	dapE		80864_01240	rpsA
Cj0332c	ndk		CJJ81176_RS01495	pth		50520408_01395	50520408_01395		CJM1cam_RS01665	fdxB		80512_01215	mutS2		80864_01245	80864_01245
Cj0338c	polA		CJJ81176_RS01500	CJJ81176_RS01500		50520408_01400	guaA		CJM1cam_RS01670	hsrA		80512_01220	80512_01220		80864_01285	ftsK
Cj0353c	Cj0353c		CJJ81176_RS01510	CJJ81176_RS01510		50520408_01410	purD		CJM1cam_RS01675	folB		80512_01225	murC		80864_01305	dhhP
Cj0354c	fdxB		CJJ81176_RS01525	fliF		50520408_01415	yckC		CJM1cam_RS01680	plsY		80512_01235	nit2		80864_01390	murA
Cj0355c	Cj0355c		CJJ81176_RS01530	fliG		50520408_01420	lptD		CJM1cam_RS01690	glmM		80512_01245	guaB		80864_01400	lepB
Cj0356c	folB		CJJ81176_RS01535	fliH		50520408_01425	pnp		CJM1cam_RS01695	lspA		80512_01250	gatA		80864_01405	folD
Cj0357c	Cj0357c		CJJ81176_RS01540	dxs		50520408_01450	porA		CJM1cam_RS01700	hemJ		80512_01260	ileS		80864_01410	80864_01410
Cj0360	glmM		CJJ81176_RS01565	serC		50520408_01500	amiC		CJM1cam_RS01715	cmeC		80512_01285	pgsA		80864_01415	hemL
Cj0361	lspA		CJJ81176_RS01575	fabH		50520408_01505	yrpB		CJM1cam_RS01720	cmeB		80512_01290	rseP		80864_01420	atpZ
Cj0362	Cj0362		CJJ81176_RS01580	plsX		50520408_01510	tyrS		CJM1cam_RS01740	rpsU		80512_01300	rpsF		80864_01425	80864_01425
Cj0364	Cj0364		CJJ81176_RS01585	rpmF		50520408_01520	rpoZ		CJM1cam_RS01765	CJM1cam_RS01765		80512_01305	ssb		80864_01445	psd
Cj0365c	cmeC		CJJ81176_RS01590	CJJ81176_RS01590		50520408_01525	pyrH		CJM1cam_RS01795	nusB		80512_01320	bamD		80864_01455	gltX
Cj0374	Cj0374		CJJ81176_RS01595	ndk		50520408_01530	envC		CJM1cam_RS01800	ribE		80512_01350	hemD		80864_01460	ycf19
Cj0375	Cj0375		CJJ81176_RS01625	polA		50520408_01535	ftsX		CJM1cam_RS01805	kdsA		80512_01355	thiE		80864_01465	mltE
Cj0382c	nusB		CJJ81176_RS01700	CJJ81176_RS01700		50520408_01540	lolD		CJM1cam_RS01815	der		80512_01360	thiD		80864_01470	80864_01470
Cj0383c	ribH		CJJ81176_RS01705	fdxB		50520408_01560	ftsW		CJM1cam_RS01820	aroK		80512_01370	atu1564		80864_01475	mobB
Cj0384c	kdsA		CJJ81176_RS01710	hsrA		50520408_01585	mqnA		CJM1cam_RS01825	trpS		80512_01375	mfd		80864_01480	fbp
Cj0386	engA		CJJ81176_RS01715	folB		50520408_01600	gltX		CJM1cam_RS01830	serS		80512_01390	folC		80864_01485	80864_01485
Cj0387	aroK		CJJ81176_RS01720	plsY		50520408_01605	salC		CJM1cam_RS01855	CJM1cam_RS01855		80512_01400	80512_01400		80864_01490	metG
Cj0388	trpS		CJJ81176_RS01730	glmM		50520408_01610	accC		CJM1cam_RS01860	CJM1cam_RS01860		80512_01405	leuS		80864_01495	80864_01495
Cj0389	serS		CJJ81176_RS01735	lspA		50520408_01615	accB		CJM1cam_RS01865	CJM1cam_RS01865		80512_01410	secF		80864_01505	acnB
Cj0392c	pyk		CJJ81176_RS01740	hemJ		50520408_01620	dcd		CJM1cam_RS01870	CJM1cam_RS01870		80512_01415	secD		80864_01555	lptF
Cj0394c	Cj0394c		CJJ81176_RS01755	cmeC		50520408_01630	pseC		CJM1cam_RS01875	gatC		80512_01420	yajC		80864_01565	uppS
Cj0395c	Cj0395c		CJJ81176_RS01760	cmeB		50520408_01685	pseF		CJM1cam_RS01880	CJM1cam_RS01880		80512_01430	metK		80864_01575	coaBC
Cj0396c	Cj0396c		CJJ81176_RS01765	cmeA		50520408_01690	pseG		CJM1cam_RS01890	lysS		80512_01440	pyrB		80864_01580	glmU
Cj0397c	Cj0397c		CJJ81176_RS01780	rpsU		50520408_01695	pseH		CJM1cam_RS01895	glyA		80512_01465	csrA		80864_01610	kdsB
Cj0398	gatC		CJJ81176_RS01805	CJJ81176_RS01805		50520408_01715	pseI		CJM1cam_RS01910	aroE		80512_01470	ispE		80864_01615	thrC
Cj0399	Cj0399		CJJ81176_RS01810	CJJ81176_RS01810		50520408_01725	hemH		CJM1cam_RS01920	lgt		80512_01475	smpB		80864_01620	lpxK
Cj0401	lysS		CJJ81176_RS01835	pyrF		50520408_01730	mviM		CJM1cam_RS02035	CJM1cam_RS02035		80512_01520	pssA		80864_01625	nadE
Cj0402	glyA		CJJ81176_RS01840	nusB		50520408_01735	wecE		CJM1cam_RS02070	murD		80512_01530	ftsH		80864_01640	fabG
Cj0404	Cj0404		CJJ81176_RS01845	ribE		50520408_01740	alaS		CJM1cam_RS02075	mraY		80512_01560	pglD		80864_01645	dapA
Cj0405	aroE		CJJ81176_RS01850	kdsA		50520408_01745	maf		CJM1cam_RS02080	gpmI		80512_01565	pglC		80864_01655	pyrD
Cj0407	lgt		CJJ81176_RS01860	der		50520408_01750	mrcA		CJM1cam_RS02090	fabG		80512_01570	pglA		80864_01660	mdlB
Cj0432c	murD		CJJ81176_RS01865	aroK		50520408_01765	ctpA		CJM1cam_RS02120	acpP		80512_01575	pglB		80864_01665	cysS
Cj0433c	mraY		CJJ81176_RS01870	trpS		50520408_01770	purC		CJM1cam_RS02125	fabF		80512_01595	pglK		80864_01670	murJ
Cj0434	pgm		CJJ81176_RS01875	serS		50520408_01775	purS		CJM1cam_RS02130	accA		80512_01600	galE		80864_01675	80864_01675
Cj0435	fabG		CJJ81176_RS01900	CJJ81176_RS01900		50520408_01780	purQ		CJM1cam_RS02160	rpe		80512_01610	waaC		80864_01680	ruvA
Cj0441	acpP		CJJ81176_RS01905	CJJ81176_RS01905		50520408_01785	50520408_01785		CJM1cam_RS02190	CJM1cam_RS02190		80512_01615	htrB		80864_01685	ddl
Cj0442	fabF		CJJ81176_RS01910	CJJ81176_RS01910		50520408_01790	plsC		CJM1cam_RS02195	miaB		80512_01685	waaF		80864_01690	80864_01690
Cj0443	accA		CJJ81176_RS01915	CJJ81176_RS01915		50520408_01820	ftsI		CJM1cam_RS02205	nusA		80512_01695	hldE		80864_01695	menH
Cj0450c	rpmB		CJJ81176_RS01920	gatC		50520408_01825	fliE		CJM1cam_RS02215	CJM1cam_RS02215		80512_01700	hldD		80864_01700	murF
Cj0451	rep		CJJ81176_RS01925	CJJ81176_RS01925		50520408_01845	50520408_01845		CJM1cam_RS02235	nssR		80512_01705	gmhB		80864_01720	csdA
Cj0457c	Cj0457c		CJJ81176_RS01930	fur		50520408_01890	50520408_01890		CJM1cam_RS02275	tuf		80512_01710	cytC553		80864_01725	purU
Cj0458c	miaB		CJJ81176_RS01935	lysS		50520408_01895	50520408_01895		CJM1cam_RS02280	rpmG		80512_01725	rho		80864_01730	pcnB
Cj0460	nusA		CJJ81176_RS01940	glyA		50520408_01900	50520408_01900		CJM1cam_RS02290	secE		80512_01730	dnaX		80864_01740	80864_01740
Cj0462	Cj0462		CJJ81176_RS01955	CJJ81176_RS01955		50520408_01905	hemA		CJM1cam_RS02295	nusG		80512_01810	argS		80864_01790	uvrD
Cj0470	tuf		CJJ81176_RS01960	aroE		50520408_01910	proS		CJM1cam_RS02300	rplK		80512_01815	tatA		80864_01795	80864_01795
Cj0471	rpmG		CJJ81176_RS01970	lgt		50520408_01920	hemC		CJM1cam_RS02305	rplA		80512_01820	gmk		80864_01800	valS
Cj0472	secE		CJJ81176_RS02065	CJJ81176_RS02065		50520408_01925	ubiD		CJM1cam_RS02310	rplJ		80512_01845	tsaD		80864_01830	flgA
Cj0473	nusG		CJJ81176_RS02100	murD		50520408_01955	efp		CJM1cam_RS02315	rplL		80512_01860	dxr		80864_01835	ubiX
Cj0474	rplK		CJJ81176_RS02105	mraY		50520408_02010	dnaB		CJM1cam_RS02320	rpoB		80512_01865	cdsA		80864_01840	coaD
Cj0475	rplA		CJJ81176_RS02110	gpmI		50520408_02065	ribB		CJM1cam_RS02325	rpoC		80512_01930	ppk		80864_01845	tmk
Cj0476	rplJ		CJJ81176_RS02120	fabG		50520408_02085	lpxD		CJM1cam_RS02330	rpsL		80512_01965	ruvB		80864_01850	hisS
Cj0478	rpoB		CJJ81176_RS02150	acpP		50520408_02095	tatC		CJM1cam_RS02335	rpsG		80512_01970	perM		80864_01855	speA
Cj0479	rpoC		CJJ81176_RS02155	fabF		50520408_02115	metL1		CJM1cam_RS02340	fusA		80512_01985	glmS		80864_01880	dnaK
Cj0491	rpsL		CJJ81176_RS02160	accA		50520408_02120	50520408_02120		CJM1cam_RS02400	hemH		80512_01995	mqnE		80864_01885	grpE
Cj0492	rpsG		CJJ81176_RS02185	rpmB		50520408_02125	holB		CJM1cam_RS02405	CJM1cam_RS02405		80512_02030	araJ		80864_02000	tesA
Cj0493	fusA		CJJ81176_RS02190	rpe		50520408_02130	folP		CJM1cam_RS02410	CJM1cam_RS02410		80512_02060	fldA		80864_02060	fbaA
Cj0503c	hemH		CJJ81176_RS02220	CJJ81176_RS02220		50520408_02135	ligA		CJM1cam_RS02415	alaS		80512_02135	tpiA		80864_02065	peb4
Cj0504c	Cj0504c		CJJ81176_RS02225	miaB		50520408_02140	50520408_02140		CJM1cam_RS02425	pbpA		80512_02140	pgk		80864_02100	ribF
Cj0505c	Cj0505c		CJJ81176_RS02235	nusA		50520408_02150	ribF		CJM1cam_RS02445	purC		80512_02145	gap		80864_02110	80864_02110
Cj0506	alaS		CJJ81176_RS02245	CJJ81176_RS02245		50520408_02185	peb4		CJM1cam_RS02450	purS		80512_02150	nadD		80864_02115	ligA
Cj0507	maf		CJJ81176_RS02305	tuf		50520408_02190	fbaA		CJM1cam_RS02460	CJM1cam_RS02460		80512_02165	pgmL		80864_02120	folP
Cj0508	pbpA		CJJ81176_RS02310	rpmG		50520408_02320	hypC		CJM1cam_RS02465	plsC		80512_02170	fliL		80864_02125	holB
Cj0511	Cj0511		CJJ81176_RS02320	secE		50520408_02340	holA		CJM1cam_RS02495	pbpB		80512_02175	acpS		80864_02130	80864_02130
Cj0512	purC		CJJ81176_RS02325	nusG		50520408_02345	vacB		CJM1cam_RS02520	CJM1cam_RS02520		80512_02180	80512_02180		80864_02135	metL1
Cj0513	purS		CJJ81176_RS02330	rplK		50520408_02380	ppa		CJM1cam_RS02565	CJM1cam_RS02565		80512_02185	cypX		80864_02140	rppH
Cj0514	purQ		CJJ81176_RS02335	rplA		50520408_02385	adk		CJM1cam_RS02570	CJM1cam_RS02570		80512_02190	80512_02190		80864_02150	tatB
Cj0515	Cj0515		CJJ81176_RS02340	rplJ		50520408_02390	aspS		CJM1cam_RS02575	CJM1cam_RS02575		80512_02205	80512_02205		80864_02155	tatC
Cj0516	plsC		CJJ81176_RS02345	rplL		50520408_02395	nadK		CJM1cam_RS02580	hemA		80512_02210	80512_02210		80864_02165	lpxD
Cj0525c	pbpB		CJJ81176_RS02350	rpoB		50520408_02410	tatD		CJM1cam_RS02585	proS		80512_02240	hddC		80864_02185	ribB
Cj0526c	fliE		CJJ81176_RS02355	rpoC		50520408_02425	kdsC		CJM1cam_RS02595	hemC		80512_02285	80512_02285		80864_02250	dnaB
Cj0530	Cj0530		CJJ81176_RS02360	rpsL		50520408_02430	50520408_02430		CJM1cam_RS02600	ubiD		80512_02290	cj1442c		80864_02305	efp
Cj0541	Cj0541		CJJ81176_RS02365	rpsG		50520408_02435	lptA		CJM1cam_RS02620	CJM1cam_RS02620		80512_02295	kpsF		80864_02335	ubiD
Cj0542	hemA		CJJ81176_RS02370	fusA		50520408_02440	yihA		CJM1cam_RS02625	efp		80512_02300	kpsD		80864_02340	hemC
Cj0543	proS		CJJ81176_RS02390	CJJ81176_RS02390		50520408_02445	50520408_02445		CJM1cam_RS02680	dnaB		80512_02305	kpsE		80864_02350	proS
Cj0545	hemC		CJJ81176_RS02430	CJJ81176_RS02430		50520408_02450	mrdA		CJM1cam_RS02735	CJM1cam_RS02735		80512_02310	kpsT		80864_02355	hemA
Cj0546	ubiD		CJJ81176_RS02445	hemH		50520408_02480	era		CJM1cam_RS02755	lpxD		80512_02315	tagG		80864_02360	80864_02360
Cj0550	Cj0550		CJJ81176_RS02450	CJJ81176_RS02450		50520408_02490	hslV		CJM1cam_RS02765	tatC		80512_02330	dut		80864_02370	80864_02370
Cj0551	efp		CJJ81176_RS02455	CJJ81176_RS02455		50520408_02495	rplI		CJM1cam_RS02780	nudH		80512_02340	tilS		80864_02410	icdM
Cj0562	dnaB		CJJ81176_RS02460	alaS		50520408_02510	tsaE		CJM1cam_RS02785	lysC		80512_02350	prfB		80864_02415	80864_02415
Cj0572	ribA		CJJ81176_RS02470	pbpA		50520408_02515	lptB		CJM1cam_RS02790	CJM1cam_RS02790		80512_02360	truD		80864_02435	fliE
Cj0576	lpxD		CJJ81176_RS02480	CJJ81176_RS02480		50520408_02560	50520408_02560		CJM1cam_RS02795	CJM1cam_RS02795		80512_02365	thiL		80864_02440	ftsI
Cj0578c	tatC		CJJ81176_RS02485	CJJ81176_RS02485		50520408_02565	50520408_02565		CJM1cam_RS02800	folP		80512_02465	rpsI		80864_02475	plsC
Cj0579c	tatB		CJJ81176_RS02490	purC		50520408_02575	priA		CJM1cam_RS02805	ligA		80512_02470	rplM		80864_02480	80864_02480
Cj0581	Cj0581		CJJ81176_RS02495	purS		50520408_02655	ispG		CJM1cam_RS02820	ribF		80512_02475	recB		80864_02485	purQ
Cj0582	lysC		CJJ81176_RS02505	CJJ81176_RS02505		50520408_02680	50520408_02680		CJM1cam_RS02855	peb4		80512_02480	80512_02480		80864_02490	purS
Cj0583	Cj0583		CJJ81176_RS02510	plsC		50520408_02690	50520408_02690		CJM1cam_RS02860	fbaA		80512_02485	80512_02485		80864_02495	purC
Cj0584	Cj0584		CJJ81176_RS02540	pbpB		50520408_02695	ftsA		CJM1cam_RS03010	holA		80512_02520	ccoN		80864_02500	ctpA
Cj0585	folP		CJJ81176_RS02545	fliE		50520408_02700	ftsZ		CJM1cam_RS03015	CJM1cam_RS03015		80512_02535	dsbD		80864_02515	mrcA
Cj0586	ligA		CJJ81176_RS02565	CJJ81176_RS02565		50520408_02715	glnA		CJM1cam_RS03050	ppa		80512_02540	carA		80864_02520	maf
Cj0587	Cj0587		CJJ81176_RS02570	icd		50520408_02720	50520408_02720		CJM1cam_RS03055	adk		80512_02545	80512_02545		80864_02525	alaS
Cj0589	ribF		CJJ81176_RS02610	CJJ81176_RS02610		50520408_02725	rlhA		CJM1cam_RS03060	aspS		80512_02550	motE		80864_02530	wecE
Cj0596	peb4cbf2		CJJ81176_RS02615	CJJ81176_RS02615		50520408_02730	purE		CJM1cam_RS03065	CJM1cam_RS03065		80512_02555	80512_02555		80864_02535	mviM
Cj0597	fba		CJJ81176_RS02620	CJJ81176_RS02620		50520408_02735	50520408_02735		CJM1cam_RS03100	CJM1cam_RS03100		80512_02560	purA		80864_02540	hemH
Cj0630c	Cj0630c		CJJ81176_RS02625	hemA		50520408_02740	glyQ		CJM1cam_RS03105	CJM1cam_RS03105		80512_02645	nspC		80864_02585	fusA
Cj0638c	ppa		CJJ81176_RS02630	proS		50520408_02750	50520408_02750		CJM1cam_RS03110	yihA		80512_02705	purM		80864_02590	rpsG
Cj0639c	adk		CJJ81176_RS02640	hemC		50520408_02755	waaA		CJM1cam_RS03115	CJM1cam_RS03115		80512_02710	coaE		80864_02595	rpsL
Cj0640c	aspS		CJJ81176_RS02645	ubiD		50520408_02765	ffh		CJM1cam_RS03120	mrdA		80512_02715	dapF		80864_02655	rpoC
Cj0641	pnk		CJJ81176_RS02670	efp		50520408_02770	rpsP		CJM1cam_RS03150	era		80512_02725	80512_02725		80864_02660	rpoB
Cj0644	Cj0644		CJJ81176_RS02725	dnaB		50520408_02775	ylqC		CJM1cam_RS03160	hslV		80512_02735	pgi		80864_02665	rplL
Cj0645	Cj0645		CJJ81176_RS02785	CJJ81176_RS02785		50520408_02780	rimM		CJM1cam_RS03165	rplI		80512_02740	galU		80864_02670	rplJ
Cj0647	Cj0647		CJJ81176_RS02805	lpxD		50520408_02785	trmD		CJM1cam_RS03180	tsaE		80512_02870	murD		80864_02675	rplA
Cj0648	Cj0648		CJJ81176_RS02815	tatC		50520408_02800	aroG2		CJM1cam_RS03185	lptB		80512_02875	mraY		80864_02680	rplK
Cj0649	Cj0649		CJJ81176_RS02820	tatB		50520408_02810	dnaE		CJM1cam_RS03225	CJM1cam_RS03225		80512_02880	gpmI		80864_02685	nusG
Cj0650	engB		CJJ81176_RS02830	nudH		50520408_02830	hemK		CJM1cam_RS03230	CJM1cam_RS03230		80512_02885	fabG		80864_02690	secE
Cj0651	Cj0651		CJJ81176_RS02835	lysC		50520408_02850	corA		CJM1cam_RS03235	CJM1cam_RS03235		80512_02915	acpP		80864_02700	rpmG
Cj0652	pbpC		CJJ81176_RS02840	CJJ81176_RS02840		50520408_02930	50520408_02930		CJM1cam_RS03240	priA		80512_02920	fabF		80864_02705	tuf
Cj0661c	era		CJJ81176_RS02845	CJJ81176_RS02845		50520408_02945	rpmH		CJM1cam_RS03320	CJM1cam_RS03320		80512_02925	accA		80864_02765	cofHmqnC
Cj0662c	hslU		CJJ81176_RS02850	folP		50520408_02950	rnpA		CJM1cam_RS03325	ispG		80512_02960	rpmB		80864_02775	nusA
Cj0664c	rplI		CJJ81176_RS02855	ligA		50520408_02955	yidD		CJM1cam_RS03350	CJM1cam_RS03350		80512_02965	rpe		80864_02780	80864_02780
Cj0668	Cj0668		CJJ81176_RS02860	CJJ81176_RS02860		50520408_02960	yidC		CJM1cam_RS03360	CJM1cam_RS03360		80512_02970	polC		80864_02785	miaB
Cj0669	Cj0669		CJJ81176_RS02870	ribF		50520408_02965	50520408_02965		CJM1cam_RS03365	ftsA		80512_02995	80512_02995		80864_02790	80864_02790
Cj0681	Cj0681		CJJ81176_RS02905	peb4		50520408_02970	mnmE		CJM1cam_RS03370	ftsZ		80512_03000	miaB		80864_02820	rpe
Cj0682	Cj0682		CJJ81176_RS02910	fbaA		50520408_02975	purL		CJM1cam_RS03385	glnA		80512_03010	nusA		80864_02825	rpmB
Cj0684	priA		CJJ81176_RS03030	hypF		50520408_02980	djlA		CJM1cam_RS03390	CJM1cam_RS03390		80512_03020	cofHmqnC		80864_02860	accA
Cj0686	ispG		CJJ81176_RS03035	hypB		50520408_02985	purH		CJM1cam_RS03395	CJM1cam_RS03395		80512_03080	tuf		80864_02865	fabF
Cj0692c	Cj0692c		CJJ81176_RS03040	hypC		50520408_03000	aguA		CJM1cam_RS03400	purE		80512_03085	rpmG		80864_02870	acpP
Cj0694	Cj0694		CJJ81176_RS03045	hypD		50520408_03010	50520408_03010		CJM1cam_RS03405	CJM1cam_RS03405		80512_03095	nusG		80864_02900	fabG
Cj0695	ftsA		CJJ81176_RS03055	hypA		50520408_03030	lolA		CJM1cam_RS03410	glyQ		80512_03100	rplK		80864_02905	gpmI
Cj0696	ftsZ		CJJ81176_RS03065	holA		50520408_03035	secA		CJM1cam_RS03420	CJM1cam_RS03420		80512_03105	rplA		80864_02910	mraY
Cj0697	flgG2		CJJ81176_RS03070	CJJ81176_RS03070		50520408_03040	lolE		CJM1cam_RS03435	ffh		80512_03110	rplJ		80864_02915	murD
Cj0699c	glnA		CJJ81176_RS03105	ppa		50520408_03085	50520408_03085		CJM1cam_RS03440	rpsP		80512_03115	rplL		80864_03015	pseH
Cj0700	Cj0700		CJJ81176_RS03110	adk		50520408_03140	atpE		CJM1cam_RS03445	CJM1cam_RS03445		80512_03120	rpoB		80864_03125	accB
Cj0701	Cj0701		CJJ81176_RS03115	aspS		50520408_03155	oadA1		CJM1cam_RS03450	rimM		80512_03125	rpoC		80864_03130	accC
Cj0702	purE		CJJ81176_RS03120	CJJ81176_RS03120		50520408_03160	pckA		CJM1cam_RS03470	CJM1cam_RS03470		80512_03180	rpsL		80864_03140	gltX
Cj0704	glyQ		CJJ81176_RS03135	CJJ81176_RS03135		50520408_03180	dedA		CJM1cam_RS03480	dnaE		80512_03185	rpsG		80864_03155	mqnA
Cj0706	Cj0706		CJJ81176_RS03155	CJJ81176_RS03155		50520408_03185	apt		CJM1cam_RS03520	corA		80512_03190	fusA		80864_03160	trkA
Cj0707	kdtA		CJJ81176_RS03160	CJJ81176_RS03160		50520408_03195	rpiB		CJM1cam_RS03625	grpE		80512_03235	hemH		80864_03165	trkG
Cj0709	ffh		CJJ81176_RS03165	yihA		50520408_03230	prs		CJM1cam_RS03630	dnaK		80512_03240	mviM		80864_03180	ftsW
Cj0710	rpsP		CJJ81176_RS03170	CJJ81176_RS03170		50520408_03260	hup		CJM1cam_RS03655	speA		80512_03245	wecE		80864_03195	trmB
Cj0711	Cj0711		CJJ81176_RS03175	mrdA		50520408_03290	yafK		CJM1cam_RS03660	hisS		80512_03250	alaS		80864_03200	lolD
Cj0712	rimM		CJJ81176_RS03210	era		50520408_03295	alr		CJM1cam_RS03665	tmk		80512_03260	mrcA		80864_03205	ftsX
Cj0713	trmD		CJJ81176_RS03215	hslU		50520408_03335	pheS		CJM1cam_RS03670	coaD		80512_03270	frmR		80864_03210	envC
Cj0714	rplS		CJJ81176_RS03220	hslV		50520408_03340	pheT		CJM1cam_RS03675	CJM1cam_RS03675		80512_03275	ctpA		80864_03215	pyrH
Cj0716	Cj0716		CJJ81176_RS03240	tsaE		50520408_03345	aroA		CJM1cam_RS03680	flgA		80512_03280	purC		80864_03230	tyrS
Cj0718	dnaE		CJJ81176_RS03245	lptB		50520408_03350	ispH		CJM1cam_RS03695	CJM1cam_RS03695		80512_03285	purS		80864_03235	yrpB
Cj0722c	Cj0722c		CJJ81176_RS03290	CJJ81176_RS03290		50520408_03400	ftsK		CJM1cam_RS03735	valS		80512_03290	purQ		80864_03240	amiC
Cj0726c	corA		CJJ81176_RS03295	CJJ81176_RS03295		50520408_03420	dhhP		CJM1cam_RS03805	cca		80512_03295	80512_03295		80864_03290	porA
Cj0758	grpE		CJJ81176_RS03305	priA		50520408_03490	murA		CJM1cam_RS03835	murF		80512_03300	plsC		80864_03315	pnp
Cj0759	dnaK		CJJ81176_RS03315	ispG		50520408_03500	lepB		CJM1cam_RS03840	CJM1cam_RS03840		80512_03340	ftsI		80864_03320	lptD
Cj0764c	speA		CJJ81176_RS03345	CJJ81176_RS03345		50520408_03505	folD		CJM1cam_RS03845	CJM1cam_RS03845		80512_03345	fliE		80864_03325	yckC
Cj0765c	hisS		CJJ81176_RS03355	CJJ81176_RS03355		50520408_03510	50520408_03510		CJM1cam_RS03850	ddlA		80512_03365	80512_03365		80864_03330	purD
Cj0766c	tmk		CJJ81176_RS03360	ftsA		50520408_03515	hemL		CJM1cam_RS03855	ruvA		80512_03370	icdM		80864_03340	guaA
Cj0767c	coaD		CJJ81176_RS03365	ftsZ		50520408_03520	atpZ		CJM1cam_RS03860	CJM1cam_RS03860		80512_03410	80512_03410		80864_03345	80864_03345
Cj0768c	Cj0768c		CJJ81176_RS03380	glnA		50520408_03525	50520408_03525		CJM1cam_RS03865	murJ		80512_03415	80512_03415		80864_03360	tyw1
Cj0769c	flgA		CJJ81176_RS03385	CJJ81176_RS03385		50520408_03545	psd		CJM1cam_RS03870	cysS		80512_03420	80512_03420		80864_03365	hemE
Cj0775c	valS		CJJ81176_RS03390	CJJ81176_RS03390		50520408_03555	gltX		CJM1cam_RS03875	msbA		80512_03425	hemA		80864_03385	pdxA
Cj0777	Cj0777		CJJ81176_RS03395	purE		50520408_03570	50520408_03570		CJM1cam_RS03890	dapA		80512_03430	proS		80864_03390	pdxJ
Cj0791c	Cj0791c		CJJ81176_RS03400	CJJ81176_RS03400		50520408_03575	mobB		CJM1cam_RS03910	nadE		80512_03440	hemC		80864_03410	glyS
Cj0795c	murF		CJJ81176_RS03405	glyQ		50520408_03580	fbp		CJM1cam_RS03915	lpxK		80512_03445	ubiD		80864_03445	ompR
Cj0796c	Cj0796c		CJJ81176_RS03415	CJJ81176_RS03415		50520408_03585	50520408_03585		CJM1cam_RS03945	glmU		80512_03465	80512_03465		80864_03450	baeS
Cj0797c	Cj0797c		CJJ81176_RS03420	waaA		50520408_03590	metG		CJM1cam_RS03950	coaBC		80512_03475	efp		80864_03480	groL
Cj0798c	ddl		CJJ81176_RS03430	ffh		50520408_03595	50520408_03595		CJM1cam_RS03960	uppS		80512_03530	dnaB		80864_03485	groES
Cj0799c	ruvA		CJJ81176_RS03435	rpsP		50520408_03605	acnB		CJM1cam_RS03970	CJM1cam_RS03970		80512_03605	ribB		80864_03490	80864_03490
Cj0800c	Cj0800c		CJJ81176_RS03440	CJJ81176_RS03440		50520408_03650	lptF		CJM1cam_RS04025	CJM1cam_RS04025		80512_03625	lpxD		80864_03495	ribE
Cj0801	Cj0801		CJJ81176_RS03445	rimM		50520408_03660	uppS		CJM1cam_RS04030	metG		80512_03645	tatC		80864_03510	nlpD
Cj0802	cysS		CJJ81176_RS03450	trmD		50520408_03665	50520408_03665		CJM1cam_RS04035	CJM1cam_RS04035		80512_03650	tatB		80864_03515	80864_03515
Cj0803	msbA		CJJ81176_RS03465	CJJ81176_RS03465		50520408_03670	coaBC		CJM1cam_RS04040	fbp		80512_03665	metL1		80864_03520	glcD
Cj0806	dapA		CJJ81176_RS03475	dnaE		50520408_03675	glmU		CJM1cam_RS04065	gltX		80512_03670	80512_03670		80864_03540	rny
Cj0807	Cj0807		CJJ81176_RS03515	corA		50520408_03700	thrC		CJM1cam_RS04075	psd		80512_03675	holB		80864_03545	trxA
Cj0810	nadE		CJJ81176_RS03625	grpE		50520408_03705	lpxK		CJM1cam_RS04095	CJM1cam_RS04095		80512_03680	folP		80864_03550	ftsY
Cj0811	lpxK		CJJ81176_RS03630	dnaK		50520408_03710	nadE		CJM1cam_RS04100	CJM1cam_RS04100		80512_03685	ligA		80864_03560	atpB
Cj0812	thrC		CJJ81176_RS03680	speA		50520408_03725	fabG		CJM1cam_RS04105	hemL		80512_03690	80512_03690		80864_03590	gatB
Cj0813	kdsB		CJJ81176_RS03685	hisS		50520408_03745	mdlB		CJM1cam_RS04115	folD		80512_03700	ribF		80864_03595	gpsA
Cj0821	glmU		CJJ81176_RS03690	tmk		50520408_03750	cysS		CJM1cam_RS04120	lepB		80512_03735	peb4		80864_03600	allB
Cj0822	dfp		CJJ81176_RS03695	coaD		50520408_03755	murJ		CJM1cam_RS04130	murA		80512_03740	fbaA		80864_03635	mnmG
Cj0824	uppS		CJJ81176_RS03700	CJJ81176_RS03700		50520408_03760	50520408_03760		CJM1cam_RS04205	CJM1cam_RS04205		80512_03770	dsbD		80864_03665	rpsB
Cj0826	Cj0826		CJJ81176_RS03705	flgA		50520408_03765	ruvA		CJM1cam_RS04225	ftsK		80512_03805	tesA		80864_03670	tsf
Cj0837c	Cj0837c		CJJ81176_RS03735	valS		50520408_03770	ddl		CJM1cam_RS04275	ispH		80512_03865	80512_03865		80864_03675	lolD
Cj0838c	metG		CJJ81176_RS03740	CJJ81176_RS03740		50520408_03775	50520408_03775		CJM1cam_RS04280	aroA		80512_03870	hypF		80864_03685	80864_03685
Cj0839c	Cj0839c		CJJ81176_RS03745	CJJ81176_RS03745		50520408_03780	menH		CJM1cam_RS04285	pheT		80512_03875	hypB		80864_03690	gmk
Cj0840c	fbp		CJJ81176_RS03795	CJJ81176_RS03795		50520408_03805	csdA		CJM1cam_RS04290	pheS		80512_03880	hypC		80864_03695	tatA
Cj0842	Cj0842		CJJ81176_RS03800	CJJ81176_RS03800		50520408_03815	pcnB		CJM1cam_RS04330	alr		80512_03885	hypD		80864_03700	argS
Cj0845c	gltX		CJJ81176_RS03805	cca		50520408_03875	uvrD		CJM1cam_RS04335	CJM1cam_RS04335		80512_03890	hypE		80864_03785	dnaX
Cj0847	psd		CJJ81176_RS03810	purU		50520408_03880	50520408_03880		CJM1cam_RS04365	hupB		80512_03895	hypA		80864_03790	rho
Cj0851c	Cj0851c		CJJ81176_RS03815	CJJ81176_RS03815		50520408_03885	valS		CJM1cam_RS04390	prsA		80512_03900	80512_03900		80864_03825	gmhA
Cj0852c	Cj0852c		CJJ81176_RS03835	murF		50520408_03915	flgA		CJM1cam_RS04425	rpiB		80512_03910	lolD		80864_03880	80864_03880
Cj0853c	hemL		CJJ81176_RS03840	CJJ81176_RS03840		50520408_03920	ubiX		CJM1cam_RS04430	CJM1cam_RS04430		80512_03915	tsf		80864_03990	lgt
Cj0854c	Cj0854c		CJJ81176_RS03845	CJJ81176_RS03845		50520408_03925	coaD		CJM1cam_RS04435	apt		80512_03920	rpsB		80864_04000	aroE
Cj0855	folD		CJJ81176_RS03850	ddlA		50520408_03930	tmk		CJM1cam_RS04460	pckA		80512_03930	cYT1		80864_04005	80864_04005
Cj0856	lepP		CJJ81176_RS03855	ruvA		50520408_03935	hisS		CJM1cam_RS04480	atpE		80512_03935	qcrBpetB		80864_04015	glyA
Cj0858c	murA		CJJ81176_RS03860	CJJ81176_RS03860		50520408_03940	speA		CJM1cam_RS04535	CJM1cam_RS04535		80512_03950	mnmG		80864_04020	lysS
Cj0881c	Cj0881c		CJJ81176_RS03865	murJ		50520408_03965	dnaK		CJM1cam_RS04580	CJM1cam_RS04580		80512_03980	pitA		80864_04025	fur
Cj0886c	ftsK		CJJ81176_RS03870	cysS		50520408_03970	grpE		CJM1cam_RS04585	secA		80512_03985	allB		80864_04030	cvpA
Cj0889c	Cj0889c		CJJ81176_RS03875	msbA		50520408_03995	pyrG		CJM1cam_RS04590	lolA		80512_03990	gpsA		80864_04035	gatC
Cj0890c	Cj0890c		CJJ81176_RS03880	pyrD		50520408_04000	thyX		CJM1cam_RS04610	CJM1cam_RS04610		80512_03995	gatB		80864_04040	80864_04040
Cj0891c	serA		CJJ81176_RS03890	dapA		50520408_04010	nrdA		CJM1cam_RS04635	purH		80512_04025	atpB		80864_04045	80864_04045
Cj0892c	Cj0892c		CJJ81176_RS03895	CJJ81176_RS03895		50520408_04015	purB		CJM1cam_RS04645	purL		80512_04035	ftsY		80864_04050	80864_04050
Cj0893c	rpsA		CJJ81176_RS03910	nadE		50520408_04110	gyrB		CJM1cam_RS04650	mnmE		80512_04040	trxA		80864_04055	coaX
Cj0894c	ispH		CJJ81176_RS03915	lpxK		50520408_04115	dnaN		CJM1cam_RS04655	CJM1cam_RS04655		80512_04045	rny		80864_04080	serS
Cj0895c	aroA		CJJ81176_RS03920	thrC		50520408_04120	dnaA		CJM1cam_RS04660	yidC		80512_04065	glcD		80864_04085	trpS
Cj0896c	pheT		CJJ81176_RS03925	kdsB		50520408_04215	mtnN		CJM1cam_RS04665	yidD		80512_04070	80512_04070		80864_04090	aroK
Cj0897c	pheS		CJJ81176_RS03945	glmU		50520408_04220	rsmA		CJM1cam_RS04670	rnpA		80512_04075	nlpD		80864_04095	der
Cj0905c	alr		CJJ81176_RS03950	coaBC		50520408_04225	rnjA		CJM1cam_RS04675	rpmH		80512_04090	ribE		80864_04105	kdsA
Cj0906c	Cj0906c		CJJ81176_RS03955	CJJ81176_RS03955		50520408_04240	rplC		CJM1cam_RS04685	CJM1cam_RS04685		80512_04095	80512_04095		80864_04110	ribH
Cj0913c	hupB		CJJ81176_RS03960	uppS		50520408_04245	rplD		CJM1cam_RS04690	CJM1cam_RS04690		80512_04100	groES		80864_04115	nusB
Cj0918c	prsA		CJJ81176_RS03970	CJJ81176_RS03970		50520408_04250	rplW		CJM1cam_RS04755	cjaB		80512_04105	groL		80864_04150	80864_04150
Cj0925	rpiB		CJJ81176_RS04015	acnB		50520408_04255	rplB		CJM1cam_RS04800	CJM1cam_RS04800		80512_04135	baeS		80864_04155	yajQ
Cj0926	Cj0926		CJJ81176_RS04025	CJJ81176_RS04025		50520408_04260	rpsS		CJM1cam_RS04805	hemN		80512_04140	ompR		80864_04175	rpsU
Cj0927	apt		CJJ81176_RS04030	metG		50520408_04265	rplV		CJM1cam_RS04810	CJM1cam_RS04810		80512_04155	hspR		80864_04215	hemJ
Cj0928	Cj0928		CJJ81176_RS04035	CJJ81176_RS04035		50520408_04270	rpsC		CJM1cam_RS04820	hemB		80512_04175	glyS		80864_04220	lspA
Cj0932c	pckA		CJJ81176_RS04040	fbp		50520408_04275	rplP		CJM1cam_RS04825	ribA		80512_04195	pdxJ		80864_04225	glmM
Cj0936	atpE		CJJ81176_RS04045	mobB		50520408_04285	rpsQ		CJM1cam_RS04850	rpoD		80512_04200	pdxA		80864_04235	plsY
Cj0939c	Cj0939c		CJJ81176_RS04065	gltX		50520408_04290	rplN		CJM1cam_RS04870	CJM1cam_RS04870		80512_04220	hemE		80864_04240	folB
Cj0941c	Cj0941c		CJJ81176_RS04075	psd		50520408_04295	rplX		CJM1cam_RS04875	mtaB		80512_04225	tyw1		80864_04245	ompR
Cj0942c	secA		CJJ81176_RS04095	CJJ81176_RS04095		50520408_04300	rplE		CJM1cam_RS04885	aroB		80512_04240	80512_04240		80864_04250	80864_04250
Cj0943	lolA		CJJ81176_RS04100	CJJ81176_RS04100		50520408_04305	rpsZ		CJM1cam_RS04915	ccsA		80512_04245	guaA		80864_04255	gppA
Cj0947c	Cj0947c		CJJ81176_RS04105	hemL		50520408_04310	rpsH		CJM1cam_RS04965	asd		80512_04255	purD		80864_04325	polA
Cj0949c	Cj0949c		CJJ81176_RS04110	CJJ81176_RS04110		50520408_04315	rplF		CJM1cam_RS04985	gyrA		80512_04260	yckC		80864_04355	ndk
Cj0953c	purH		CJJ81176_RS04115	folD		50520408_04320	rplR		CJM1cam_RS05040	ftsW		80512_04265	lptD		80864_04360	80864_04360
Cj0955c	purL		CJJ81176_RS04120	lepB		50520408_04325	rpsE		CJM1cam_RS05045	murG		80512_04270	pnp		80864_04365	rpmF
Cj0956c	trmE		CJJ81176_RS04130	murA		50520408_04330	rplO		CJM1cam_RS05070	thiH		80512_04295	porA		80864_04370	plsX
Cj0957c	Cj0957c		CJJ81176_RS04210	CJJ81176_RS04210		50520408_04335	secY		CJM1cam_RS05075	thiG		80512_04320	hybD		80864_04375	fabH
Cj0958c	Cj0958c		CJJ81176_RS04230	ftsK		50520408_04380	topA		CJM1cam_RS05080	thiF		80512_04325	cybH		80864_04385	serC
Cj0959c	Cj0959c		CJJ81176_RS04275	rpsA		50520408_04385	bioB		CJM1cam_RS05085	thiS		80512_04335	hyaA		80864_04410	dxs
Cj0960c	rnpA		CJJ81176_RS04280	ispH		50520408_04410	murB		CJM1cam_RS05110	dapE		80512_04345	amiC		80864_04415	fliH
Cj0961c	rpmH		CJJ81176_RS04285	aroA		50520408_04415	fliQ		CJM1cam_RS05140	murC		80512_04350	yrpB		80864_04420	fliG
Cj0964	Cj0964		CJJ81176_RS04290	pheT		50520408_04420	mqnD		CJM1cam_RS05155	guaB		80512_04355	tyrS		80864_04425	fliF
Cj0974	Cj0974		CJJ81176_RS04295	pheS		50520408_04430	eno		CJM1cam_RS05160	gatA		80512_04360	spoT		80864_04440	nagD
Cj0991c	Cj0991c		CJJ81176_RS04335	alr		50520408_04435	50520408_04435		CJM1cam_RS05170	ileS		80512_04365	rpoZ		80864_04445	lysA
Cj0992c	hemN		CJJ81176_RS04340	CJJ81176_RS04340		50520408_04535	nhaA		CJM1cam_RS05195	pgsA		80512_04370	pyrH		80864_04450	lptF
Cj0993c	Cj0993c		CJJ81176_RS04370	hupB		50520408_04540	nhaA		CJM1cam_RS05210	rpsF		80512_04375	envC		80864_04455	pth
Cj0995c	hemB		CJJ81176_RS04395	prsA		50520408_04550	murI		CJM1cam_RS05215	ssb		80512_04380	ftsX		80864_04460	rplY
Cj0996	ribA		CJJ81176_RS04430	rpiB		50520408_04555	map		CJM1cam_RS05230	CJM1cam_RS05230		80512_04385	lolD		80864_04475	bioD
Cj1001	rpoD		CJJ81176_RS04440	apt		50520408_04585	tkt		CJM1cam_RS05260	hemD		80512_04405	ftsW		80864_04480	bioA
Cj1005c	Cj1005c		CJJ81176_RS04455	ychF		50520408_04590	ispA		CJM1cam_RS05265	thiE		80512_04470	80512_04470		80864_04485	bioF
Cj1006c	Cj1006c		CJJ81176_RS04465	pckA		50520408_04595	50520408_04595		CJM1cam_RS05270	thiD		80512_04515	80512_04515		80864_04490	80864_04490
Cj1007c	Cj1007c		CJJ81176_RS04485	atpE		50520408_04605	murE		CJM1cam_RS05300	folC		80512_04685	trkG		80864_04495	bioC
Cj1008c	aroB		CJJ81176_RS04540	CJJ81176_RS04540		50520408_04610	50520408_04610		CJM1cam_RS05310	lptE		80512_04690	trkA		80864_04570	lpxB
Cj1013c	Cj1013c		CJJ81176_RS04585	CJJ81176_RS04585		50520408_04615	nifU		CJM1cam_RS05315	leuS		80512_04695	mqnA		80864_04580	lpxH
Cj1023c	asd		CJJ81176_RS04590	secA		50520408_04620	dnaG		CJM1cam_RS05320	secF		80512_04710	gltX		80864_04610	tsaC
Cj1027c	gyrA		CJJ81176_RS04595	lolA		50520408_04625	50520408_04625		CJM1cam_RS05325	secD		80512_04715	salC		80864_04615	carB
Cj1036c	Cj1036c		CJJ81176_RS04615	CJJ81176_RS04615		50520408_04635	rnc		CJM1cam_RS05330	yajC		80512_04720	accC		80864_04620	mreC
Cj1038	Cj1038		CJJ81176_RS04625	CJJ81176_RS04625		50520408_04640	aroC		CJM1cam_RS05340	metK		80512_04725	accB		80864_04625	mreB
Cj1039	murG		CJJ81176_RS04640	purH		50520408_04700	ribD		CJM1cam_RS05375	csrA		80512_04730	dcd		80864_04630	clpX
Cj1043c	Cj1043c		CJJ81176_RS04650	purL		50520408_04770	prfA		CJM1cam_RS05380	ispE		80512_04735	pseB		80864_04635	lpxA
Cj1044c	thiH		CJJ81176_RS04655	mnmE		50520408_04775	rpsT		CJM1cam_RS05385	smpB		80512_04740	pseC		80864_04640	fabZ
Cj1045c	thiG		CJJ81176_RS04660	CJJ81176_RS04660		50520408_04780	pgpA		CJM1cam_RS05430	pssA		80512_04880	corA		80864_04845	dapF
Cj1046c	moeB		CJJ81176_RS04665	yidC		50520408_04785	mET3		CJM1cam_RS05440	ftsH		80512_04895	htpX		80864_04850	coaE
Cj1047c	thiS		CJJ81176_RS04670	yidD		50520408_04795	ispDF		CJM1cam_RS05475	pglC		80512_04900	hemK		80864_04855	purM
Cj1048c	dapE		CJJ81176_RS04675	rnpA		50520408_04805	dapD		CJM1cam_RS05505	pglK		80512_04920	dnaE		80864_04910	nspC
Cj1052c	mutS		CJJ81176_RS04680	rpmH		50520408_04845	rplQ		CJM1cam_RS05520	waaC		80512_04930	aroG2		80864_05085	rplM
Cj1053c	Cj1053c		CJJ81176_RS04695	CJJ81176_RS04695		50520408_04850	rpoA		CJM1cam_RS05525	htrB		80512_04945	trmD		80864_05090	rpsI
Cj1054c	murC		CJJ81176_RS04805	CJJ81176_RS04805		50520408_04855	rpsD		CJM1cam_RS05660	rho		80512_04950	rimM		80864_05190	thiL
Cj1056c	Cj1056c		CJJ81176_RS04810	hemN		50520408_04865	rpsM		CJM1cam_RS05665	dnaX		80512_04955	ylqC		80864_05195	truD
Cj1057c	Cj1057c		CJJ81176_RS04815	CJJ81176_RS04815		50520408_04870	infA		CJM1cam_RS05745	argS		80512_04960	rpsP		80864_05205	prfB
Cj1058c	guaB		CJJ81176_RS04825	hemB		50520408_04960	nuoD		CJM1cam_RS05750	tatA		80512_04965	ffh		80864_05225	tilS
Cj1059c	gatA		CJJ81176_RS04830	ribA		50520408_04965	50520408_04965		CJM1cam_RS05755	gmk		80512_04970	rluA		80864_05235	dut
Cj1061c	ileS		CJJ81176_RS04855	rpoD		50520408_04970	50520408_04970		CJM1cam_RS05770	CJM1cam_RS05770		80512_04975	waaA		80864_05270	kpsF
Cj1067	pgsA		CJJ81176_RS04875	CJJ81176_RS04875		50520408_05075	fabZ		CJM1cam_RS05775	tsf		80512_04980	80512_04980		80864_05295	80864_05295
Cj1068	Cj1068		CJJ81176_RS04880	mtaB		50520408_05080	lpxA		CJM1cam_RS05780	rpsB		80512_04990	glyQ		80864_05300	holA
Cj1070	rpsF		CJJ81176_RS04890	aroB		50520408_05085	clpX		CJM1cam_RS05810	mnmG		80512_04995	80512_04995		80864_05340	ppa
Cj1071	ssb		CJJ81176_RS04920	ccsA		50520408_05090	mreB		CJM1cam_RS05845	CJM1cam_RS05845		80512_05000	purE		80864_05345	adk
Cj1074c	Cj1074c		CJJ81176_RS04970	asd		50520408_05095	mreC		CJM1cam_RS05850	gpsA		80512_05005	rlhA		80864_05350	aspS
Cj1080c	hemD		CJJ81176_RS04990	gyrA		50520408_05100	carB		CJM1cam_RS05855	gatB		80512_05010	80512_05010		80864_05355	nadK
Cj1081c	thiE		CJJ81176_RS05045	ftsW		50520408_05105	tsaC		CJM1cam_RS05890	atpB		80512_05015	glnA		80864_05370	tatD
Cj1082c	thiD		CJJ81176_RS05050	murG		50520408_05135	lpxH		CJM1cam_RS05900	ftsY		80512_05030	ftsZ		80864_05390	80864_05390
Cj1085c	mfd		CJJ81176_RS05070	CJJ81176_RS05070		50520408_05145	lpxB		CJM1cam_RS05905	CJM1cam_RS05905		80512_05035	ftsA		80864_05395	lptA
Cj1088c	folC		CJJ81176_RS05075	thiH		50520408_05200	bioC		CJM1cam_RS05915	rny		80512_05040	80512_05040		80864_05400	yihA
Cj1089c	Cj1089c		CJJ81176_RS05080	thiG		50520408_05205	50520408_05205		CJM1cam_RS05935	glcD		80512_05045	rsmH		80864_05405	80864_05405
Cj1090c	Cj1090c		CJJ81176_RS05085	thiF		50520408_05210	bioF		CJM1cam_RS05940	CJM1cam_RS05940		80512_05050	80512_05050		80864_05410	mrdA
Cj1091c	leuS		CJJ81176_RS05090	thiS		50520408_05215	bioA		CJM1cam_RS05945	CJM1cam_RS05945		80512_05085	ispG		80864_05450	era
Cj1092c	secF		CJJ81176_RS05095	dapE		50520408_05220	bioD		CJM1cam_RS05960	CJM1cam_RS05960		80512_05095	priA		80864_05460	hslV
Cj1093c	secD		CJJ81176_RS05110	mutS		50520408_05235	rplY		CJM1cam_RS05970	groES		80512_05105	80512_05105		80864_05480	tsaE
Cj1094c	yajC		CJJ81176_RS05115	CJJ81176_RS05115		50520408_05240	pth		CJM1cam_RS05975	groL		80512_05110	80512_05110		80864_05485	lptB
Cj1096c	metK		CJJ81176_RS05120	murC		50520408_05245	lptF		CJM1cam_RS06010	CJM1cam_RS06010		80512_05175	lptB		80864_05580	80864_05580
Cj1098	pyrB		CJJ81176_RS05130	CJJ81176_RS05130		50520408_05255	nagD		CJM1cam_RS06045	glyS		80512_05180	tsaE		80864_05585	80864_05585
Cj1103	csrA		CJJ81176_RS05135	xseB		50520408_05270	fliF		CJM1cam_RS06065	pdxJ		80512_05210	era		80864_05595	priA
Cj1104	Cj1104		CJJ81176_RS05140	guaB		50520408_05280	fliH		CJM1cam_RS06070	pdxA		80512_05250	mrdA		80864_05610	ispG
Cj1105	smpB		CJJ81176_RS05145	gatA		50520408_05285	dxs		CJM1cam_RS06090	hemE		80512_05255	80512_05255		80864_05640	80864_05640
Cj1114c	pssA		CJJ81176_RS05155	ileS		50520408_05310	serC		CJM1cam_RS06095	CJM1cam_RS06095		80512_05260	yihA		80864_05650	80864_05650
Cj1116c	ftsH		CJJ81176_RS05180	pgsA		50520408_05320	fabH		CJM1cam_RS06110	CJM1cam_RS06110		80512_05265	lptA		80864_05655	ftsA
Cj1124c	pglC		CJJ81176_RS05195	rpsF		50520408_05325	plsX		CJM1cam_RS06115	guaA		80512_05270	80512_05270		80864_05660	ftsZ
Cj1130c	pglK		CJJ81176_RS05200	ssb		50520408_05330	rpmF		CJM1cam_RS06125	purD		80512_05275	kdsC		80864_05675	glnA
Cj1131c	gne		CJJ81176_RS05215	CJJ81176_RS05215		50520408_05335	50520408_05335		CJM1cam_RS06130	CJM1cam_RS06130		80512_05285	lysM		80864_05680	80864_05680
Cj1133	waaC		CJJ81176_RS05245	hemD		50520408_05370	polA		CJM1cam_RS06135	CJM1cam_RS06135		80512_05290	tatD		80864_05685	rlhA
Cj1134	htrB		CJJ81176_RS05250	thiE		50520408_05440	gppA		CJM1cam_RS06140	pnp		80512_05305	nadK		80864_05690	purE
Cj1151c	hldD		CJJ81176_RS05255	thiD		50520408_05445	50520408_05445		CJM1cam_RS06170	CJM1cam_RS06170		80512_05310	aspS		80864_05695	80864_05695
Cj1152c	gmhB		CJJ81176_RS05285	folC		50520408_05450	ompR		CJM1cam_RS06220	amiA		80512_05315	adk		80864_05700	glyQ
Cj1156	rho		CJJ81176_RS05290	CJJ81176_RS05290		50520408_05455	folB		CJM1cam_RS06225	CJM1cam_RS06225		80512_05320	ppa		80864_05710	80864_05710
Cj1157	dnaX		CJJ81176_RS05295	lptE		50520408_05460	plsY		CJM1cam_RS06230	tyrS		80512_05355	vacB		80864_05715	waaA
Cj1175c	argS		CJJ81176_RS05300	leuS		50520408_05470	glmM		CJM1cam_RS06240	rpoZ		80512_05360	holA		80864_05725	ffh
Cj1176c	tatA		CJJ81176_RS05305	secF		50520408_05475	lspA		CJM1cam_RS06245	pyrH		80512_05370	znuA		80864_05730	rpsP
Cj1177c	gmk		CJJ81176_RS05310	secD		50520408_05480	hemJ		CJM1cam_RS06250	CJM1cam_RS06250		80512_05375	znuC		80864_05735	ylqC
Cj1178c	Cj1178c		CJJ81176_RS05315	yajC		50520408_05495	cmeC		CJM1cam_RS06255	CJM1cam_RS06255		80512_05380	znuB		80864_05740	rimM
Cj1180c	Cj1180c		CJJ81176_RS05325	metK		50520408_05500	cmeB		CJM1cam_RS06260	CJM1cam_RS06260		80512_05395	rimP		80864_05745	trmD
Cj1181c	tsf		CJJ81176_RS05335	pyrB		50520408_05520	rpsU		CJM1cam_RS06280	mrdB		80512_05400	rbfA		80864_05750	rplS
Cj1182c	rpsB		CJJ81176_RS05360	csrA		50520408_05540	yajQ		CJM1cam_RS06305	CJM1cam_RS06305		80512_05405	infB		80864_05760	aroG2
Cj1188c	gidA		CJJ81176_RS05365	ispE		50520408_05545	50520408_05545		CJM1cam_RS06320	gltX		80512_05410	ylxR		80864_05770	dnaE
Cj1195c	pyrC2		CJJ81176_RS05370	smpB		50520408_05570	pyrF		CJM1cam_RS06325	salC		80512_05420	tsaB		80864_05790	hemK
Cj1196c	gpsA		CJJ81176_RS05415	pssA		50520408_05575	nusB		CJM1cam_RS06330	accC		80512_05425	lpxC		80864_05800	80864_05800
Cj1197c	gatB		CJJ81176_RS05425	ftsH		50520408_05580	ribH		CJM1cam_RS06335	accB		80512_05435	tyrA		80864_05810	corA
Cj1204c	atpB		CJJ81176_RS05490	pglK		50520408_05585	kdsA		CJM1cam_RS06350	pseC		80512_05440	bamA		80864_05920	murB
Cj1206c	ftsY		CJJ81176_RS05495	galE		50520408_05595	der		CJM1cam_RS06390	pseG		80512_05450	accD		80864_05925	fliQ
Cj1207c	Cj1207c		CJJ81176_RS05505	waaC		50520408_05600	aroK		CJM1cam_RS06395	pseH		80512_05480	ybeY		80864_05930	mqnD
Cj1209	Cj1209		CJJ81176_RS05510	htrB		50520408_05605	trpS		CJM1cam_RS06420	pseI		80512_05500	pfs		80864_05940	eno
Cj1213c	glcD		CJJ81176_RS05600	gmhB		50520408_05610	serS		CJM1cam_RS06465	tsaD		80512_05505	fabD		80864_05945	80864_05945
Cj1214c	Cj1214c		CJJ81176_RS05620	rho		50520408_05625	pyk		CJM1cam_RS06475	dxr		80512_05510	80512_05510		80864_06040	nhaA
Cj1215	Cj1215		CJJ81176_RS05625	dnaX		50520408_05635	coaX		CJM1cam_RS06480	cdsA		80512_05515	80512_05515		80864_06045	nhaA
Cj1218c	ribA		CJJ81176_RS05705	argS		50520408_05640	50520408_05640		CJM1cam_RS06525	CJM1cam_RS06525		80512_05520	pal		80864_06055	murI
Cj1219c	Cj1219c		CJJ81176_RS05710	tatA		50520408_05645	50520408_05645		CJM1cam_RS06575	amaA		80512_05525	tolB		80864_06060	map
Cj1220	groES		CJJ81176_RS05715	gmk		50520408_05650	50520408_05650		CJM1cam_RS06585	glmS		80512_05530	80512_05530		80864_06090	tkt
Cj1221	groEL		CJJ81176_RS05720	CJJ81176_RS05720		50520408_05655	gatC		CJM1cam_RS06595	mqnE		80512_05535	exbD		80864_06095	ispA
Cj1226c	Cj1226c		CJJ81176_RS05730	CJJ81176_RS05730		50520408_05660	cvpA		CJM1cam_RS06630	CJM1cam_RS06630		80512_05540	tolQ		80864_06100	80864_06100
Cj1227c	Cj1227c		CJJ81176_RS05735	tsf		50520408_05670	lysS		CJM1cam_RS06660	fldA		80512_05545	atpC		80864_06110	murE
Cj1234	glyS		CJJ81176_RS05740	rpsB		50520408_05675	glyA		CJM1cam_RS06735	tpiA		80512_05550	atpD		80864_06115	80864_06115
Cj1238	pdxJ		CJJ81176_RS05770	mnmG		50520408_05685	50520408_05685		CJM1cam_RS06740	pgk		80512_05555	atpG		80864_06120	nifU
Cj1239	pdxA		CJJ81176_RS05805	CJJ81176_RS05805		50520408_05690	aroE		CJM1cam_RS06745	gap		80512_05560	atpA		80864_06125	dnaG
Cj1243	hemE		CJJ81176_RS05810	gpsA		50520408_05700	lgt		CJM1cam_RS06750	nadD		80512_05565	atpH		80864_06130	80864_06130
Cj1244	Cj1244		CJJ81176_RS05815	gatB		50520408_05805	50520408_05805		CJM1cam_RS06770	fliL		80512_05570	atpF		80864_06140	rnc
Cj1247c	Cj1247c		CJJ81176_RS05850	atpB		50520408_05950	galU		CJM1cam_RS06775	acpS		80512_05575	atpF		80864_06145	aroC
Cj1248	guaA		CJJ81176_RS05860	ftsY		50520408_05955	pgi		CJM1cam_RS06935	dut		80512_05585	parA		80864_06205	ribD
Cj1250	purD		CJJ81176_RS05865	CJJ81176_RS05865		50520408_05975	dapF		CJM1cam_RS06945	tilS		80512_05590	birA2		80864_06275	prfA
Cj1251	Cj1251		CJJ81176_RS05870	CJJ81176_RS05870		50520408_05980	coaE		CJM1cam_RS06955	prfB		80512_05595	fmt		80864_06280	rpsT
Cj1252	Cj1252		CJJ81176_RS05875	rny		50520408_06035	nspC		CJM1cam_RS06970	thiL		80512_05605	obgE		80864_06285	pgpA
Cj1253	pnp		CJJ81176_RS05895	glcD		50520408_06165	ccoN		CJM1cam_RS07075	rplM		80512_05610	rpmA		80864_06290	mET3
Cj1259	porA		CJJ81176_RS05900	CJJ81176_RS05900		50520408_06215	rplM		CJM1cam_RS07250	nspC		80512_05615	rplU		80864_06295	80864_06295
Cj1269c	amiA		CJJ81176_RS05905	CJJ81176_RS05905		50520408_06320	thiL		CJM1cam_RS07305	coaE		80512_05735	ssnA		80864_06300	ispDF
Cj1270c	Cj1270c		CJJ81176_RS05920	CJJ81176_RS05920		50520408_06325	truD		CJM1cam_RS07310	dapF		80512_05740	aroQ		80864_06310	dapD
Cj1271c	tyrS		CJJ81176_RS05925	CJJ81176_RS05925		50520408_06335	prfB		CJM1cam_RS07405	CJM1cam_RS07405		80512_05745	folK		80864_06355	rplQ
Cj1274c	pyrH		CJJ81176_RS05930	groES		50520408_06345	tilS		CJM1cam_RS07500	CJM1cam_RS07500		80512_05755	flhG		80864_06360	rpoA
Cj1276c	Cj1276c		CJJ81176_RS05935	groL		50520408_06355	dut		CJM1cam_RS07505	CJM1cam_RS07505		80512_05810	ppnN		80864_06365	rpsD
Cj1277c	Cj1277c		CJJ81176_RS05965	CJJ81176_RS05965		50520408_06385	kpsD		CJM1cam_RS07510	nuoD		80512_05815	mnmA		80864_06370	rpsK
Cj1282	mrdB		CJJ81176_RS05970	CJJ81176_RS05970		50520408_06390	kpsF		CJM1cam_RS07595	infA		80512_05875	80512_05875		80864_06375	rpsM
Cj1283	ktrB		CJJ81176_RS05995	CJJ81176_RS05995		50520408_06450	tsaD		CJM1cam_RS07600	rpmJ		80512_05985	80512_05985		80864_06380	infA
Cj1284	ktrA		CJJ81176_RS06005	glyS		50520408_06460	dxr		CJM1cam_RS07605	rpsM		80512_05990	80512_05990		80864_06425	dppD
Cj1285c	Cj1285c		CJJ81176_RS06025	pdxJ		50520408_06465	cdsA		CJM1cam_RS07610	rpsK		80512_05995	nuoD		80864_06430	gsiA
Cj1288c	gltX		CJJ81176_RS06030	pdxA		50520408_06470	50520408_06470		CJM1cam_RS07615	rpsD		80512_06000	nuoC		80864_06450	nuoD
Cj1289	Cj1289		CJJ81176_RS06050	hemE		50520408_06510	50520408_06510		CJM1cam_RS07620	rpoA		80512_06005	nuoB		80864_06455	80864_06455
Cj1290c	accC		CJJ81176_RS06055	CJJ81176_RS06055		50520408_06540	ppk		CJM1cam_RS07625	rplQ		80512_06015	gsiA		80864_06460	80864_06460
Cj1291c	accB		CJJ81176_RS06070	CJJ81176_RS06070		50520408_06560	ruvB		CJM1cam_RS07665	dapD		80512_06020	dppD		80864_06520	pyrC
Cj1294	pseC		CJJ81176_RS06075	guaA		50520408_06565	perM		CJM1cam_RS07675	ispDF		80512_06025	dppC		80864_06590	rplT
Cj1311	pseF		CJJ81176_RS06085	purD		50520408_06575	glmS		CJM1cam_RS07685	CJM1cam_RS07685		80512_06030	dppB		80864_06595	rpmI
Cj1312	pseG		CJJ81176_RS06090	CJJ81176_RS06090		50520408_06585	mqnE		CJM1cam_RS07690	pgpA		80512_06035	80512_06035		80864_06610	nifS
Cj1313	pseH		CJJ81176_RS06095	CJJ81176_RS06095		50520408_06620	araJ		CJM1cam_RS07695	rpsT		80512_06070	infA		80864_06615	iscU
Cj1317	pseI		CJJ81176_RS06100	pnp		50520408_06650	fldA		CJM1cam_RS07700	prfA		80512_06075	rpsM		80864_06640	frr
Cj1318	Cj1318		CJJ81176_RS06130	porA		50520408_06725	tpiA		CJM1cam_RS07770	ribD		80512_06080	rpsK		80864_06645	pyrE
Cj1344c	Cj1344c		CJJ81176_RS06155	hydD		50520408_06730	pgk		CJM1cam_RS07830	aroC		80512_06085	rpsD		80864_06655	nrdB
Cj1345c	Cj1345c		CJJ81176_RS06180	amiA		50520408_06735	gap		CJM1cam_RS07835	rnc		80512_06090	rpoA		80864_06660	pncB
Cj1346c	dxr		CJJ81176_RS06185	CJJ81176_RS06185		50520408_06740	nadD		CJM1cam_RS07845	CJM1cam_RS07845		80512_06095	rplQ		80864_06735	infC
Cj1347c	cdsA		CJJ81176_RS06190	tyrS		50520408_06755	pgmL		CJM1cam_RS07855	CJM1cam_RS07855		80512_06115	hisH		80864_06740	thrS
Cj1359	ppk		CJJ81176_RS06195	spoT		50520408_06765	acpS		CJM1cam_RS07860	CJM1cam_RS07860		80512_06120	hisA		80864_06745	uppP
Cj1362	ruvB		CJJ81176_RS06200	rpoZ		50520408_06865	trxB		CJM1cam_RS07865	murE		80512_06130	hisF		80864_06785	dapB
Cj1363	amaA		CJJ81176_RS06205	pyrH		50520408_06870	trxA		CJM1cam_RS07870	CJM1cam_RS07870		80512_06140	dapD		80864_06790	purF
Cj1366c	glmS		CJJ81176_RS06210	CJJ81176_RS06210		50520408_06890	50520408_06890		CJM1cam_RS07875	CJM1cam_RS07875		80512_06145	mrp		80864_06800	folE
Cj1368	Cj1368		CJJ81176_RS06215	CJJ81176_RS06215		50520408_06895	50520408_06895		CJM1cam_RS07880	ispA		80512_06150	ispDF		80864_06810	clpP
Cj1375	Cj1375		CJJ81176_RS06220	CJJ81176_RS06220		50520408_06955	ubiA		CJM1cam_RS07885	tkt		80512_06155	80512_06155		80864_06815	def
Cj1382c	fldA		CJJ81176_RS06240	mrdB		50520408_06960	miaA		CJM1cam_RS07915	map		80512_06160	mET3		80864_06835	purN
Cj1401c	tpiA		CJJ81176_RS06265	CJJ81176_RS06265		50520408_06980	sodB		CJM1cam_RS07920	murI		80512_06165	pgpA		80864_06910	lys9
Cj1402c	pgk		CJJ81176_RS06270	upp		50520408_06985	lys9		CJM1cam_RS07930	nhaA		80512_06170	rpsT		80864_06945	miaA
Cj1403c	gapA		CJJ81176_RS06280	gltX		50520408_07035	purN		CJM1cam_RS07935	nhaA		80512_06175	prfA		80864_06950	ubiA
Cj1404	nadD		CJJ81176_RS06285	salC		50520408_07055	def		CJM1cam_RS08045	eno		80512_06245	ribD		80864_07010	80864_07010
Cj1407c	Cj1407c		CJJ81176_RS06290	accC		50520408_07060	clpP		CJM1cam_RS08055	CJM1cam_RS08055		80512_06310	aroC		80864_07015	80864_07015
Cj1408	fliL		CJJ81176_RS06295	accB		50520408_07065	tig		CJM1cam_RS08060	fliQ		80512_06315	rnc		80864_07035	trxA
Cj1409	acpS		CJJ81176_RS06310	pseC		50520408_07070	folE		CJM1cam_RS08065	murB		80512_06320	rnhA		80864_07040	trxB
Cj1410c	Cj1410c		CJJ81176_RS06385	pseF		50520408_07125	uppP		CJM1cam_RS08090	bioB		80512_06325	80512_06325		80864_07065	tsaD
Cj1443c	kpsF		CJJ81176_RS06390	pseG		50520408_07130	thrS		CJM1cam_RS08095	topA		80512_06330	dnaG		80864_07070	80864_07070
Cj1444c	kpsD		CJJ81176_RS06395	pseH		50520408_07135	infC		CJM1cam_RS08140	secY		80512_06335	nifU		80864_07075	dxr
Cj1451	dut		CJJ81176_RS06415	pseI		50520408_07200	pncB		CJM1cam_RS08145	rplO		80512_06340	80512_06340		80864_07080	cdsA
Cj1453c	tilS		CJJ81176_RS06460	tsaD		50520408_07205	nrdB		CJM1cam_RS08150	rpsE		80512_06345	murE		80864_07085	80864_07085
Cj1455	prfB		CJJ81176_RS06470	dxr		50520408_07215	pyrE		CJM1cam_RS08155	rplR		80512_06350	ybaB		80864_07145	ppk
Cj1457c	truD		CJJ81176_RS06475	cdsA		50520408_07220	frr		CJM1cam_RS08160	rplF		80512_06355	80512_06355		80864_07160	ruvB
Cj1458c	thiL		CJJ81176_RS06480	CJJ81176_RS06480		50520408_07245	iscU		CJM1cam_RS08165	rpsH		80512_06360	ispA		80864_07165	perM
Cj1463	flgJ		CJJ81176_RS06550	ppk		50520408_07250	nifS		CJM1cam_RS08170	rpsN		80512_06365	tkt		80864_07180	glmS
Cj1480c	rplM		CJJ81176_RS06560	ruvB		50520408_07265	rpmI		CJM1cam_RS08175	rplE		80512_06395	map		80864_07190	mqnE
Cj1515c	Cj1515c		CJJ81176_RS06565	amaA		50520408_07385	rimP		CJM1cam_RS08180	rplX		80512_06400	murI		80864_07225	araJ
Cj1530	coaE		CJJ81176_RS06580	glmS		50520408_07390	rbfA		CJM1cam_RS08185	rplN		80512_06410	nhaA		80864_07260	fldA
Cj1531	dapF		CJJ81176_RS06590	mqnE		50520408_07395	infB		CJM1cam_RS08190	rpsQ		80512_06415	nhaA		80864_07355	tpiA
Cj1533c	Cj1533c		CJJ81176_RS06630	CJJ81176_RS06630		50520408_07400	ylxR		CJM1cam_RS08195	rpmC		80512_06515	80512_06515		80864_07360	pgk
Cj1535c	pgi		CJJ81176_RS06660	fldA		50520408_07410	tsaB		CJM1cam_RS08200	rplP		80512_06520	eno		80864_07365	gap
Cj1536c	galU		CJJ81176_RS06735	tpiA		50520408_07415	lpxC		CJM1cam_RS08205	rpsC		80512_06530	mqnD		80864_07370	nadD
Cj1574c	Cj1574c		CJJ81176_RS06740	pgk		50520408_07430	bamA		CJM1cam_RS08210	rplV		80512_06535	fliQ		80864_07390	fliL
Cj1575c	Cj1575c		CJJ81176_RS06745	gap		50520408_07440	accD		CJM1cam_RS08215	rpsS		80512_06540	murB		80864_07395	acpS
Cj1576c	nuoD		CJJ81176_RS06750	nadD		50520408_07470	ybeY		CJM1cam_RS08220	rplB		80512_06550	ubiE		80864_07490	bioB
Cj1578c	nuoB		CJJ81176_RS06765	pgmL		50520408_07480	pncA		CJM1cam_RS08225	rplW		80512_06560	serC		80864_07495	topA
Cj1590	infA		CJJ81176_RS06770	fliL		50520408_07485	tilS		CJM1cam_RS08230	rplD		80512_06570	fabH		80864_07505	secY
Cj1591	rpmJ		CJJ81176_RS06775	acpS		50520408_07490	pfs		CJM1cam_RS08235	rplC		80512_06575	plsX		80864_07510	rplO
Cj1592	rpsM		CJJ81176_RS06845	hddC		50520408_07495	fabD		CJM1cam_RS08240	rpsJ		80512_06580	rpmF		80864_07515	rpsE
Cj1593	rpsK		CJJ81176_RS06920	kpsF		50520408_07500	50520408_07500		CJM1cam_RS08250	CJM1cam_RS08250		80512_06585	80512_06585		80864_07520	rplR
Cj1594	rpsD		CJJ81176_RS06925	kpsD		50520408_07505	50520408_07505		CJM1cam_RS08260	CJM1cam_RS08260		80512_06590	ndk		80864_07525	rplF
Cj1595	rpoA		CJJ81176_RS06955	dut		50520408_07510	pal					80512_06620	polA		80864_07530	rpsH
Cj1596	rplQ		CJJ81176_RS06965	tilS		50520408_07515	tolB					80512_06695	gppA		80864_07535	rpsZ
Cj1605c	dapD		CJJ81176_RS06975	prfB		50520408_07520	50520408_07520					80512_06700	80512_06700		80864_07540	rplE
Cj1607	ispDF		CJJ81176_RS06990	thiL		50520408_07525	exbD					80512_06705	ompR		80864_07545	rplX
Cj1609	Cj1609		CJJ81176_RS07095	rplM		50520408_07530	tolQ					80512_06710	folB		80864_07550	rplN
Cj1610	pgpA		CJJ81176_RS07100	CJJ81176_RS07100		50520408_07535	atpC					80512_06715	plsY		80864_07555	rpsQ
Cj1611	rpsT		CJJ81176_RS07105	CJJ81176_RS07105		50520408_07540	atpD					80512_06725	glmM		80864_07560	rpmC
Cj1612	prfA		CJJ81176_RS07110	CJJ81176_RS07110		50520408_07545	atpG					80512_06730	lspA		80864_07565	rplP
Cj1622	ribD		CJJ81176_RS07270	nspC		50520408_07550	atpA					80512_06735	hemJ		80864_07570	rpsC
Cj1634c	aroC		CJJ81176_RS07305	purM		50520408_07555	atpH					80512_06750	cmeC		80864_07575	50S_L22_G86V
Cj1635c	rnc		CJJ81176_RS07310	coaE		50520408_07560	atpF					80512_06755	cmeB		80864_07580	rpsS
Cj1637c	Cj1637c		CJJ81176_RS07315	dapF		50520408_07565	atpF					80512_06760	cmeA		80864_07585	rplB
Cj1638	dnaG		CJJ81176_RS07325	CJJ81176_RS07325		50520408_07575	parA					80512_06775	rpsU		80864_07590	rplW
Cj1640	Cj1640		CJJ81176_RS07335	pgi		50520408_07580	birA2					80512_06795	yajQ		80864_07595	rplD
Cj1641	murE		CJJ81176_RS07340	galU		50520408_07585	fmt					80512_06800	80512_06800		80864_07600	rplC
Cj1643	Cj1643		CJJ81176_RS07510	CJJ81176_RS07510		50520408_07595	obgE					80512_06830	pyrF		80864_07605	rpsJ
Cj1644	ispA		CJJ81176_RS07515	CJJ81176_RS07515		50520408_07600	rpmA					80512_06835	nusB		80864_07615	rnjA
Cj1645	tkt		CJJ81176_RS07530	nuoB		50520408_07605	rplU					80512_06840	ribH		80864_07620	rsmA
Cj1651c	map		CJJ81176_RS07540	CJJ81176_RS07540		50520408_07745	fusA					80512_06845	kdsA		80864_07625	mtnN
Cj1652c	murI		CJJ81176_RS07550	CJJ81176_RS07550		50520408_07750	rpsG					80512_06855	der		80864_07725	ruvC
Cj1654c	nhaA		CJJ81176_RS07605	infA		50520408_07755	rpsL					80512_06860	aroK		80864_07730	dnaA
Cj1655c	nhaA1		CJJ81176_RS07610	rpmJ		50520408_07760	rpoC					80512_06865	trpS		80864_07735	dnaN
Cj1671c	Cj1671c		CJJ81176_RS07615	rpsM		50520408_07765	rpoB					80512_06870	serS		80864_07740	gyrB
Cj1672c	eno		CJJ81176_RS07620	rpsK		50520408_07770	rplL					80512_06885	pyk		80864_07835	purB
Cj1674	Cj1674		CJJ81176_RS07625	rpsD		50520408_07775	rplJ					80512_06895	coaX		80864_07840	nrdA
Cj1675	fliQ		CJJ81176_RS07630	rpoA		50520408_07780	rplA					80512_06900	80512_06900		80864_07850	thyX
Cj1676	murB		CJJ81176_RS07635	rplQ		50520408_07785	rplK					80512_06905	80512_06905		80864_07855	pyrG
Cj1681c	cysQ		CJJ81176_RS07680	dapD		50520408_07790	nusG					80512_06910	80512_06910		80864_07860	recJ
Cj1685c	bioB		CJJ81176_RS07690	ispDF		50520408_07800	rpmG					80512_06915	gatC		80864_07875	znuA
Cj1686c	topA		CJJ81176_RS07695	CJJ81176_RS07695		50520408_07805	tuf					80512_06920	cvpA		80864_07880	znuC
Cj1688c	secY		CJJ81176_RS07700	CJJ81176_RS07700		50520408_07865	cofHmqnC					80512_06925	fur		80864_07885	znuB
Cj1689c	rplO		CJJ81176_RS07705	pgpA		50520408_07875	nusA					80512_06930	lysS		80864_07900	rimP
Cj1690c	rpsE		CJJ81176_RS07710	rpsT		50520408_07885	miaB					80512_06935	glyA		80864_07905	rbfA
Cj1691c	rplR		CJJ81176_RS07715	prfA		50520408_07890	50520408_07890					80512_06945	80512_06945		80864_07910	infB
Cj1692c	rplF		CJJ81176_RS07785	ribD		50520408_07915	polC					80512_06950	aroE		80864_07915	ylxR
Cj1693c	rpsH		CJJ81176_RS07845	aroC		50520408_07920	rpe					80512_06960	lgt		80864_07925	tsaB
Cj1694c	rpsN		CJJ81176_RS07850	rnc		50520408_07950	accA					80512_07030	80512_07030		80864_07930	lpxC
Cj1695c	rplE		CJJ81176_RS07860	CJJ81176_RS07860		50520408_07955	fabF					80512_07075	80512_07075		80864_07945	bamA
Cj1696c	rplX		CJJ81176_RS07865	dnaG		50520408_07960	acpP					80512_07095	pyrC		80864_07955	accD
Cj1697c	rplN		CJJ81176_RS07875	CJJ81176_RS07875		50520408_07990	fabG					80512_07105	dgkA		80864_07985	ybeY
Cj1698c	rpsQ		CJJ81176_RS07880	murE		50520408_07995	gpmI					80512_07110	eptC		80864_08005	pfs
Cj1699c	rpmC		CJJ81176_RS07885	CJJ81176_RS07885		50520408_08000	mraY					80512_07160	rplT		80864_08010	fabD
Cj1700c	rplP		CJJ81176_RS07890	CJJ81176_RS07890		50520408_08005	murD					80512_07165	rpmI		80864_08015	80864_08015
Cj1701c	rpsC		CJJ81176_RS07895	ispA		50520408_08140	mnmA					80512_07180	nifS		80864_08020	80864_08020
Cj1702c	rplV		CJJ81176_RS07900	tkt		50520408_08180	folK					80512_07185	iscU		80864_08025	pal
Cj1703c	rpsS		CJJ81176_RS07930	map		50520408_08185	aroQ					80512_07200	ybhL		80864_08030	tolB
Cj1704c	rplB		CJJ81176_RS07935	murI		50520408_08190	ssnA					80512_07205	secG		80864_08035	80864_08035
Cj1705c	rplW		CJJ81176_RS07945	nhaA		50520408_08310	50520408_08310					80512_07210	frr		80864_08040	exbD
Cj1706c	rplD		CJJ81176_RS07950	nhaA		50520408_08395	50520408_08395					80512_07215	pyrE		80864_08045	tolQ
Cj1707c	rplC		CJJ81176_RS08050	CJJ81176_RS08050		50520408_08400	50520408_08400					80512_07225	nrdB		80864_08050	atpC
Cj1708c	rpsJ		CJJ81176_RS08055	eno		50520408_08455	50520408_08455					80512_07230	pncB		80864_08055	atpD
Cj1709c	Cj1709c		CJJ81176_RS08065	CJJ81176_RS08065		50520408_08465	50520408_08465					80512_07240	pcm		80864_08060	atpG
Cj1710c	Cj1710c		CJJ81176_RS08070	fliQ		50520408_08495	50520408_08495					80512_07300	infC		80864_08065	atpA
Cj1711c	ksgA		CJJ81176_RS08075	murB		50520408_08675	50520408_08675					80512_07305	thrS		80864_08070	atpH
Cj1712	Cj1712		CJJ81176_RS08085	cysQ								80512_07310	uppP		80864_08075	atpF
			CJJ81176_RS08100	bioB								80512_07350	dapB		80864_08080	atpF
			CJJ81176_RS08105	topA								80512_07355	purF		80864_08090	parA
			CJJ81176_RS08130	secY								80512_07365	folE		80864_08095	birA2
			CJJ81176_RS08135	rplO								80512_07370	tig		80864_08100	fmt
			CJJ81176_RS08140	rpsE								80512_07375	clpP		80864_08110	obgE
			CJJ81176_RS08145	rplR								80512_07380	def		80864_08115	rpmA
			CJJ81176_RS08150	rplF								80512_07400	purN		80864_08120	rplU
			CJJ81176_RS08155	rpsH								80512_07475	lys9		80864_08240	ssnA
			CJJ81176_RS08160	rpsN								80512_07500	miaA		80864_08245	aroQ
			CJJ81176_RS08165	rplE								80512_07505	ubiA		80864_08250	folK
			CJJ81176_RS08175	rplN								80512_07535	80512_07535		80864_08310	mnmA
			CJJ81176_RS08185	rpmC								80512_07540	80512_07540		80864_08415	80864_08415
			CJJ81176_RS08190	rplP								80512_07550	rpmE
			CJJ81176_RS08195	rpsC								80512_07565	80512_07565
			CJJ81176_RS08200	rplV								80512_07570	80512_07570
			CJJ81176_RS08205	rpsS								80512_07580	thrA
			CJJ81176_RS08210	rplB								80512_07590	trxA
			CJJ81176_RS08215	rplW								80512_07595	trxB
			CJJ81176_RS08220	rplD								80512_07630	bioB
			CJJ81176_RS08225	rplC								80512_07635	topA
			CJJ81176_RS08230	rpsJ								80512_07645	secY
			CJJ81176_RS08240	CJJ81176_RS08240								80512_07650	rplO
			CJJ81176_RS08245	rsmA								80512_07655	rpsE
			CJJ81176_RS08250	CJJ81176_RS08250								80512_07660	rplR
												80512_07665	rplF
												80512_07670	rpsH
												80512_07675	rpsZ
												80512_07680	rplE
												80512_07685	rplX
												80512_07690	rplN
												80512_07695	rpsQ
												80512_07700	rpmC
												80512_07705	rplP
												80512_07710	rpsC
												80512_07715	rplV
												80512_07720	rpsS
												80512_07725	rplB
												80512_07730	rplW
												80512_07735	rplD
												80512_07740	rplC
												80512_07745	rpsJ
												80512_07750	rsuA
												80512_07755	rnjA
												80512_07765	mtnN
												80512_07775	80512_07775
												80512_07870	ruvC
												80512_07875	dnaA
												80512_07880	dnaN
												80512_07885	gyrB
												80512_07980	purB
												80512_07985	nrdA
												80512_07995	thyX
												80512_08000	pyrG
												80512_08005	recJ
												80512_08010	ansA
												80512_08015	80512_08015
												80512_08025	dxs
												80512_08030	fliH
												80512_08035	fliG
												80512_08040	fliF
												80512_08045	hisC
												80512_08050	pheA
												80512_08055	nagD
												80512_08060	lysA
												80512_08065	lptF
												80512_08070	pth
												80512_08075	rplY
												80512_08090	bioD
												80512_08095	bioA
												80512_08100	80512_08100
												80512_08105	80512_08105
												80512_08110	bioC
												80512_08195	80512_08195
												80512_08200	80512_08200
												80512_08210	lpxB
												80512_08215	greA
												80512_08220	lpxH
												80512_08250	tsaC
												80512_08255	carB
												80512_08260	mreC
												80512_08265	mreB
												80512_08270	clpX
												80512_08275	lpxA
												80512_08280	fabZ
												80512_08335	csdA
												80512_08340	purU
												80512_08345	pcnB
												80512_08350	80512_08350
												80512_08405	uvrD
												80512_08410	80512_08410
												80512_08415	valS
												80512_08445	flgA
												80512_08450	ubiX
												80512_08455	coaD
												80512_08460	tmk
												80512_08465	hisS
												80512_08470	speA
												80512_08525	dnaK
												80512_08530	grpE
												80512_08555	80512_08555
												80512_08565	80512_08565
												80512_08570	80512_08570
												80512_08575	80512_08575
												80512_08585	80512_08585
												80512_08610	80512_08610
												80512_08615	80512_08615
												80512_08745	pseF
												80512_08750	pseG
												80512_08755	pseH
												80512_08775	pseI
												80512_08860	murF
												80512_08865	menH
												80512_08870	80512_08870
												80512_08875	ddl
												80512_08880	ruvA
												80512_08885	80512_08885
												80512_08890	murJ
												80512_08895	cysS
												80512_08900	mdlB
												80512_08905	pyrD
												80512_08915	dapA
												80512_08920	fabG
												80512_08925	80512_08925
												80512_08935	nadE
												80512_08940	80512_08940
												80512_08945	thrC
												80512_08950	kdsB
												80512_08990	80512_08990
												80512_09010	80512_09010
												80512_09060	pseEmaf5
												80512_09065	flaB

## Sheet: Coli
Essential gene lists for C. coli strains
15-37360			CCN182			H062180535			H102680185
N149_0001	dnaA		ccn182_00080	lepB		H062180535_00050	H062180535_00050		H102680185_00090	H102680185_00090
N149_0002	N149_0002		ccn182_00085	folD		H062180535_00065	rpmH		H102680185_00100	H102680185_00100
N149_0003	gyrB		ccn182_00090	ccn182_00090		H062180535_00070	rnpA		H102680185_00105	H102680185_00105
N149_0022	N149_0022		ccn182_00095	hemL		H062180535_00075	yidD		H102680185_00110	H102680185_00110
N149_0023	N149_0023		ccn182_00100	ccn182_00100		H062180535_00080	yidC		H102680185_00115	H102680185_00115
N149_0025	N149_0025		ccn182_00105	ccn182_00105		H062180535_00085	H062180535_00085		H102680185_00130	H102680185_00130
N149_0026	N149_0026		ccn182_00125	psd		H062180535_00090	mnmE		H102680185_00145	rpmH
N149_0034	N149_0034		ccn182_00135	gltX		H062180535_00095	purL		H102680185_00150	rnpA
N149_0051	mnmA		ccn182_00150	ccn182_00150		H062180535_00105	purH		H102680185_00155	yidD
N149_0052	N149_0052		ccn182_00160	fbp		H062180535_00120	H062180535_00120		H102680185_00160	yidC
N149_0063	folK		ccn182_00165	ccn182_00165		H062180535_00130	H062180535_00130		H102680185_00165	H102680185_00165
N149_0064	aroQ		ccn182_00170	metG		H062180535_00150	lolA		H102680185_00170	mnmE
N149_0065	N149_0065		ccn182_00175	ccn182_00175		H062180535_00155	secA		H102680185_00185	purH
N149_0084	lpoB		ccn182_00185	acnB		H062180535_00160	H062180535_00160		H102680185_00210	H102680185_00210
N149_0086	rplU		ccn182_00230	ccn182_00230		H062180535_00170	H062180535_00170		H102680185_00230	lolA
N149_0087	rpmA		ccn182_00235	ccn182_00235		H062180535_00215	H062180535_00215		H102680185_00235	secA
N149_0088	obgE		ccn182_00240	uppS		H062180535_00250	H062180535_00250		H102680185_00240	H102680185_00240
N149_0098	nhaA		ccn182_00250	coaBC		H062180535_00270	H062180535_00270		H102680185_00250	H102680185_00250
N149_0101	N149_0101		ccn182_00255	glmU		H062180535_00320	murA		H102680185_00275	H102680185_00275
N149_0102	map		ccn182_00285	kdsB		H062180535_00355	H062180535_00355		H102680185_00280	H102680185_00280
N149_0108	tkt		ccn182_00290	thrC		H062180535_00360	rpsA		H102680185_00285	H102680185_00285
N149_0110	N149_0110		ccn182_00295	ccn182_00295		H062180535_00365	ispH		H102680185_00290	H102680185_00290
N149_0112	N149_0112		ccn182_00300	nadE		H062180535_00370	aroA		H102680185_00295	H102680185_00295
N149_0114	N149_0114		ccn182_00315	fabG		H062180535_00375	pheT		H102680185_00300	H102680185_00300
N149_0115	N149_0115		ccn182_00320	dapA		H062180535_00380	pheS		H102680185_00305	H102680185_00305
N149_0116	N149_0116		ccn182_00330	pyrD		H062180535_00420	alr		H102680185_00310	H102680185_00310
N149_0117	rnhA		ccn182_00335	ccn182_00335		H062180535_00425	H062180535_00425		H102680185_00315	H102680185_00315
N149_0118	N149_0118		ccn182_00340	cysS		H062180535_00440	H062180535_00440		H102680185_00320	H102680185_00320
N149_0119	aroC		ccn182_00345	murJ		H062180535_00445	H062180535_00445		H102680185_00325	H102680185_00325
N149_0131	ribD		ccn182_00350	ccn182_00350		H062180535_00450	cysK		H102680185_00330	H102680185_00330
N149_0148	prfA		ccn182_00355	ruvA		H062180535_00455	himA		H102680185_00335	H102680185_00335
N149_0149	rpsT		ccn182_00360	ccn182_00360		H062180535_00475	prs		H102680185_00340	H102680185_00340
N149_0151	N149_0151		ccn182_00365	ccn182_00365		H062180535_00510	rpiB		H102680185_00345	H102680185_00345
N149_0153	N149_0153		ccn182_00370	ccn182_00370		H062180535_00515	H062180535_00515		H102680185_00350	H102680185_00350
N149_0155	N149_0155		ccn182_00375	ccn182_00375		H062180535_00525	H062180535_00525		H102680185_00355	H102680185_00355
N149_0164	rplQ		ccn182_00390	purU		H062180535_00545	pckA		H102680185_00360	H102680185_00360
N149_0165	N149_0165		ccn182_00395	ccn182_00395		H062180535_00565	atpE		H102680185_00365	H102680185_00365
N149_0166	rpsD		ccn182_00480	ccn182_00480		H062180535_00640	H062180535_00640		H102680185_00370	H102680185_00370
N149_0167	rpsK		ccn182_00485	valS		H062180535_00645	hemN		H102680185_00375	H102680185_00375
N149_0168	rpsM		ccn182_00515	flgA		H062180535_00650	H062180535_00650		H102680185_00380	H102680185_00380
N149_0170	infA		ccn182_00520	ccn182_00520		H062180535_00655	argF		H102680185_00385	H102680185_00385
N149_0192	N149_0192		ccn182_00525	coaD		H062180535_00660	hemB		H102680185_00390	H102680185_00390
N149_0193	N149_0193		ccn182_00530	tmk		H062180535_00665	ribA		H102680185_00395	H102680185_00395
N149_1474	N149_1474		ccn182_00535	hisS		H062180535_00690	rpoD		H102680185_00400	H102680185_00400
N149_1473	N149_1473		ccn182_00540	speA		H062180535_00710	H062180535_00710		H102680185_00410	moaE
N149_1463	nspC		ccn182_00545	cysE		H062180535_00715	mtaB		H102680185_00420	nspC
N149_1432	N149_1432		ccn182_00575	dnaK		H062180535_00720	H062180535_00720		H102680185_00515	H102680185_00515
N149_1428	rplM		ccn182_00580	grpE		H062180535_00725	aroB		H102680185_00520	carA
N149_1407	N149_1407		ccn182_00615	murD		H062180535_00775	ccsB		H102680185_00540	ccoN
N149_1404	prfB		ccn182_00620	mraY		H062180535_00825	asd		H102680185_00550	H102680185_00550
N149_1402	tilS		ccn182_00625	gpmI		H062180535_00845	gyrA		H102680185_00600	H102680185_00600
N149_1400	N149_1400		ccn182_00630	fabG		H062180535_00860	lepA		H102680185_00605	H102680185_00605
N149_1397	N149_1397		ccn182_00645	acpP		H062180535_00900	ftsW		H102680185_00640	H102680185_00640
N149_1396	N149_1396		ccn182_00650	fabF		H062180535_00905	murG		H102680185_00650	tilS
N149_1370	N149_1370		ccn182_00655	accA		H062180535_00925	H062180535_00925		H102680185_00665	truD
N149_1369	fliL		ccn182_00700	rpmB		H062180535_00930	thiH		H102680185_00700	H102680185_00700
N149_1365	nadD		ccn182_00705	rpe		H062180535_00935	thiG		H102680185_00770	rpsI
N149_1364	gap		ccn182_00735	ccn182_00735		H062180535_00940	thiF		H102680185_00775	rplM
N149_1363	pgk		ccn182_00740	miaB		H062180535_00945	thiS		H102680185_00780	H102680185_00780
N149_1362	N149_1362		ccn182_00745	ccn182_00745		H062180535_00950	H062180535_00950		H102680185_00785	H102680185_00785
N149_1347	fldA		ccn182_00750	nusA		H062180535_00955	dapE		H102680185_00790	H102680185_00790
N149_1340	N149_1340		ccn182_00760	cofHmqnC		H062180535_00975	mutS2		H102680185_00805	H102680185_00805
N149_1332	mqnE		ccn182_00820	tuf		H062180535_00980	H062180535_00980		H102680185_00815	H102680185_00815
N149_1330	glmS		ccn182_00825	rpmG		H062180535_00985	murC		H102680185_00820	H102680185_00820
N149_1328	N149_1328		ccn182_00835	secE		H062180535_01025	guaB		H102680185_00825	dcm
N149_1326	N149_1326		ccn182_00840	nusG		H062180535_01030	gatA		H102680185_00860	H102680185_00860
N149_1310	N149_1310		ccn182_00845	rplK		H062180535_01035	ileS		H102680185_00870	fusA
N149_1309	N149_1309		ccn182_00850	rplA		H062180535_01065	pgsA		H102680185_00880	rpsL
N149_1306	tsaD		ccn182_00855	rplJ		H062180535_01105	rpsF		H102680185_00885	rpoC
N149_1252	accB		ccn182_00860	rplL		H062180535_01110	ssb		H102680185_00890	rpoB
N149_1251	N149_1251		ccn182_00865	rpoB		H062180535_01125	bamD		H102680185_00895	rplL
N149_1250	N149_1250		ccn182_00870	rpoC		H062180535_01155	H062180535_01155		H102680185_00900	rplJ
N149_1249	N149_1249		ccn182_00925	rpsL		H062180535_01160	thiE		H102680185_00905	rplA
N149_1246	N149_1246		ccn182_00930	rpsG		H062180535_01165	thiD		H102680185_00910	rplK
N149_1245	N149_1245		ccn182_00935	fusA		H062180535_01195	folC		H102680185_00915	nusG
N149_1244	N149_1244		ccn182_00945	ccn182_00945		H062180535_01205	H062180535_01205		H102680185_00920	secE
N149_1240	N149_1240		ccn182_00950	ccn182_00950		H062180535_01210	leuS		H102680185_00930	rpmG
N149_1236	lpxD		ccn182_00985	hemH		H062180535_01215	secF		H102680185_00935	tuf
N149_1234	tatC		ccn182_01005	alaS		H062180535_01220	secD		H102680185_00995	cofHmqnC
N149_1233	tatB		ccn182_01010	maf		H062180535_01225	yajC		H102680185_01005	nusA
N149_1230	N149_1230		ccn182_01015	mrcA		H062180535_01245	metK		H102680185_01010	H102680185_01010
N149_1229	N149_1229		ccn182_01025	ccn182_01025		H062180535_01255	pyrB		H102680185_01015	miaB
N149_1228	N149_1228		ccn182_01035	purC		H062180535_01260	H062180535_01260		H102680185_01020	H102680185_01020
N149_1227	folP		ccn182_01040	purS		H062180535_01265	H062180535_01265		H102680185_01050	rpe
N149_1226	ligA		ccn182_01045	purQ		H062180535_01270	H062180535_01270		H102680185_01055	rpmB
N149_1223	N149_1223		ccn182_01050	ccn182_01050		H062180535_01280	csrA		H102680185_01100	accA
N149_1217	N149_1217		ccn182_01055	ccn182_01055		H062180535_01285	ispE		H102680185_01105	fabF
N149_1216	fbaA		ccn182_01085	ccn182_01085		H062180535_01290	smpB		H102680185_01110	acpP
N149_1209	N149_1209		ccn182_01090	fliE		H062180535_01330	pssA		H102680185_01125	fabG
N149_1207	N149_1207		ccn182_01110	ccn182_01110		H062180535_01335	H062180535_01335		H102680185_01130	gpmI
N149_1206	N149_1206		ccn182_01115	icdM		H062180535_01340	ftsH		H102680185_01135	mraY
N149_1205	N149_1205		ccn182_01140	porA		H062180535_01365	pglD		H102680185_01140	murD
N149_1204	purD		ccn182_01155	ccn182_01155		H062180535_01370	pglC		H102680185_01175	corA
N149_1199	N149_1199		ccn182_01160	ccn182_01160		H062180535_01375	pglA		H102680185_01185	H102680185_01185
N149_1196	N149_1196		ccn182_01165	ccn182_01165		H062180535_01400	H062180535_01400		H102680185_01195	H102680185_01195
N149_1195	N149_1195		ccn182_01170	hemA		H062180535_01405	galE		H102680185_01215	dnaE
N149_1192	pdxA		ccn182_01175	ccn182_01175		H062180535_01415	waaC		H102680185_01240	trmD
N149_1191	N149_1191		ccn182_01185	hemC		H062180535_01420	H062180535_01420		H102680185_01245	rimM
N149_01825	N149_01825		ccn182_01190	ubiD		H062180535_01425	H062180535_01425		H102680185_01250	H102680185_01250
N149_1186	N149_1186		ccn182_01210	ccn182_01210		H062180535_01465	waaF		H102680185_01255	rpsP
N149_1179	N149_1179		ccn182_01220	efp		H062180535_01480	hldE		H102680185_01260	ffh
N149_1164	groL		ccn182_01250	dnaB		H062180535_01485	hldD		H102680185_01270	waaA
N149_1163	N149_1163		ccn182_01270	ccn182_01270		H062180535_01490	gmhB		H102680185_01275	H102680185_01275
N149_1161	ribE		ccn182_01290	lolD		H062180535_01500	ccoS		H102680185_01285	glyQ
N149_1158	N149_1158		ccn182_01295	ccn182_01295		H062180535_01510	rho		H102680185_01300	H102680185_01300
N149_1157	N149_1157		ccn182_01300	ccn182_01300		H062180535_01515	dnaX		H102680185_01305	H102680185_01305
N149_1156	N149_1156		ccn182_01305	pyrH		H062180535_01590	argS		H102680185_01310	glnA
N149_1153	rny		ccn182_01310	rpoZ		H062180535_01595	tatA		H102680185_01325	ftsZ
N149_1150	ftsY		ccn182_01320	tyrS		H062180535_01600	gmk		H102680185_01330	ftsA
N149_1144	N149_1144		ccn182_01325	yrpB		H062180535_01605	H062180535_01605		H102680185_01335	H102680185_01335
N149_1143	N149_1143		ccn182_01330	ccn182_01330		H062180535_01615	H062180535_01615		H102680185_01340	rsmH
N149_1136	N149_1136		ccn182_01340	hyaA		H062180535_01620	tsf		H102680185_01345	H102680185_01345
N149_1135	N149_1135		ccn182_01345	hyaB		H062180535_01625	rpsB		H102680185_01370	ispG
N149_1128	mnmG		ccn182_01350	cybH		H062180535_01635	H062180535_01635		H102680185_01375	priA
N149_1122	rpsB		ccn182_01355	hybD		H062180535_01640	qcrBpetB		H102680185_01385	H102680185_01385
N149_1121	N149_1121		ccn182_01380	ccn182_01380		H062180535_01645	petA		H102680185_01390	H102680185_01390
N149_1120	N149_1120		ccn182_01395	ccn182_01395		H062180535_01655	mnmG		H102680185_01410	lptB
N149_1118	N149_1118		ccn182_01480	ccn182_01480		H062180535_01695	H062180535_01695		H102680185_01415	tsaE
N149_1117	N149_1117		ccn182_01485	hypF		H062180535_01700	H062180535_01700		H102680185_01420	H102680185_01420
N149_1116	tatA		ccn182_01490	hypB		H062180535_01705	gatB		H102680185_01430	rplI
N149_1115	N149_1115		ccn182_01495	hypC		H062180535_01740	atpB		H102680185_01445	era
N149_1114	N149_1114		ccn182_01500	hypD		H062180535_01770	ftsY		H102680185_01465	mrdA
N149_1104	N149_1104		ccn182_01505	hypE		H062180535_01775	H062180535_01775		H102680185_01470	H102680185_01470
N149_1102	N149_1102		ccn182_01510	hypA		H062180535_01780	rny		H102680185_01475	yihA
N149_1101	rho		ccn182_01515	ccn182_01515		H062180535_01800	glcD		H102680185_01480	lptA
N149_1099	ccoS		ccn182_01520	vacB		H062180535_01805	H062180535_01805		H102680185_01485	H102680185_01485
N149_1097	gmhB		ccn182_01555	ppa		H062180535_01810	H062180535_01810		H102680185_01520	pnk
N149_1096	rfaD		ccn182_01560	adk		H062180535_01825	ribE		H102680185_01525	aspS
N149_1094	gmhA		ccn182_01565	aspS		H062180535_01835	groES		H102680185_01530	adk
N149_1092	waaF		ccn182_01570	pnk		H062180535_01840	groL		H102680185_01535	ppa
N149_1075	N149_1075		ccn182_01585	ccn182_01585		H062180535_01905	baeS		H102680185_01570	vacB
N149_1074	waaC		ccn182_01605	ccn182_01605		H062180535_01910	ompR		H102680185_01575	H102680185_01575
N149_1065	pglC		ccn182_01610	lptA		H062180535_01920	H062180535_01920		H102680185_01580	hypA
N149_1059	hflB		ccn182_01615	yihA		H062180535_01945	glyS		H102680185_01585	hypE
N149_1057	pssA		ccn182_01620	ccn182_01620		H062180535_01975	pdxJ		H102680185_01590	hypD
N149_1056	N149_1056		ccn182_01625	mrdA		H062180535_01980	pdxA		H102680185_01595	hypC
N149_1049	smpB		ccn182_01645	era		H062180535_01995	hemE		H102680185_01600	hypB
N149_1048	N149_1048		ccn182_01650	hslU		H062180535_02000	H062180535_02000		H102680185_01610	H102680185_01610
N149_1047	csrA		ccn182_01670	hslR		H062180535_02015	H062180535_02015		H102680185_01615	H102680185_01615
N149_1045	N149_1045		ccn182_01675	tsaE		H062180535_02020	guaA		H102680185_01625	H102680185_01625
N149_1044	N149_1044		ccn182_01680	lptB		H062180535_02045	purD		H102680185_01695	H102680185_01695
N149_1042	N149_1042		ccn182_01700	ccn182_01700		H062180535_02050	H062180535_02050		H102680185_01710	H102680185_01710
N149_1040	N149_1040		ccn182_01705	ccn182_01705		H062180535_02055	H062180535_02055		H102680185_01760	H102680185_01760
N149_1035	yajC		ccn182_01715	priA		H062180535_02060	pnp		H102680185_01765	yrpB
N149_1034	secD		ccn182_01720	ispG		H062180535_02115	fbaA		H102680185_01770	tyrS
N149_1033	secF		ccn182_01745	ccn182_01745		H062180535_02120	H062180535_02120		H102680185_01780	rpoZ
N149_1032	N149_1032		ccn182_01750	rsmH		H062180535_02150	H062180535_02150		H102680185_01790	H102680185_01790
N149_1031	N149_1031		ccn182_01755	ccn182_01755		H062180535_02165	ligA		H102680185_01795	H102680185_01795
N149_1029	N149_1029		ccn182_01760	ftsA		H062180535_02170	folP		H102680185_01800	lolD
N149_1023	thiD		ccn182_01765	ftsZ		H062180535_02175	H062180535_02175		H102680185_01820	H102680185_01820
N149_1022	thiE		ccn182_01780	glnA		H062180535_02180	H062180535_02180		H102680185_01835	dnaB
N149_1021	N149_1021		ccn182_01785	ccn182_01785		H062180535_02185	metL1		H102680185_01875	H102680185_01875
N149_1018	N149_1018		ccn182_01790	ccn182_01790		H062180535_02190	H062180535_02190		H102680185_01885	fliD
N149_1015	bamD		ccn182_01795	purE		H062180535_02200	tatB		H102680185_01895	ubiD
N149_1012	N149_1012		ccn182_01805	glyQ		H062180535_02205	tatC		H102680185_01900	hemC
N149_1011	N149_1011		ccn182_01815	ccn182_01815		H062180535_02215	lpxD		H102680185_01915	hemA
N149_1004	pgsA		ccn182_01820	waaA		H062180535_02235	ribB		H102680185_01920	H102680185_01920
N149_0999	ileS		ccn182_01830	ffh		H062180535_02255	H062180535_02255		H102680185_01925	H102680185_01925
N149_0997	gatA		ccn182_01835	rpsP		H062180535_02260	trkA		H102680185_01930	H102680185_01930
N149_0990	N149_0990		ccn182_01840	ccn182_01840		H062180535_02265	mqnA		H102680185_01975	H102680185_01975
N149_0984	dapE		ccn182_01845	rimM		H062180535_02280	gltX		H102680185_01995	fliE
N149_0982	thiS		ccn182_01850	trmD		H062180535_02285	H062180535_02285		H102680185_02030	H102680185_02030
N149_0981	thiF		ccn182_01855	rplS		H062180535_02290	accC		H102680185_02035	H102680185_02035
N149_0980	N149_0980		ccn182_01860	uraH		H062180535_02295	accB		H102680185_02040	purQ
N149_0979	thiH		ccn182_01865	ccn182_01865		H062180535_02410	pseF		H102680185_02045	purS
N149_0974	murG		ccn182_01875	dnaE		H062180535_02420	pseH		H102680185_02070	mrcA
N149_0973	ftsW		ccn182_01895	ccn182_01895		H062180535_02525	murD		H102680185_02100	hemH
N149_0971	N149_0971		ccn182_01900	ccn182_01900		H062180535_02530	mraY		H102680185_02105	H102680185_02105
N149_0962	gyrA		ccn182_01915	corA		H062180535_02535	gpmI		H102680185_02110	H102680185_02110
N149_0960	N149_0960		ccn182_02190	galU		H062180535_02540	fabG		H102680185_02115	H102680185_02115
N149_0958	N149_0958		ccn182_02195	pgi		H062180535_02555	acpP		H102680185_02135	purF
N149_0941	N149_0941		ccn182_02220	dapF		H062180535_02560	fabF		H102680185_02140	dapB
N149_0940	N149_0940		ccn182_02225	coaE		H062180535_02565	accA		H102680185_02180	uppP
N149_0939	mtaB		ccn182_02230	purM		H062180535_02610	rpmB		H102680185_02185	thrS
N149_0938	N149_0938		ccn182_02275	nspC		H062180535_02615	rpe		H102680185_02190	infC
N149_0934	rpoD		ccn182_02375	ccn182_02375		H062180535_02645	H062180535_02645		H102680185_02195	H102680185_02195
N149_0929	ribA		ccn182_02380	carA		H062180535_02650	miaB		H102680185_02230	pncB
N149_0925	hemN		ccn182_02400	ccoN		H062180535_02655	H062180535_02655		H102680185_02235	nrdB
N149_0924	N149_0924		ccn182_02460	rplM		H062180535_02660	nusA		H102680185_02245	pyrE
N149_0909	N149_0909		ccn182_02465	rpsI		H062180535_02670	cofHmqnC		H102680185_02255	secG
N149_0905	pckA		ccn182_02565	thiL		H062180535_02730	tuf		H102680185_02275	iscU
N149_0901	N149_0901		ccn182_02570	truD		H062180535_02735	rpmG		H102680185_02280	nifS
N149_0900	apt		ccn182_02580	prfB		H062180535_02745	secE		H102680185_02290	rpmI
N149_0899	N149_0899		ccn182_02585	rimO		H062180535_02750	nusG		H102680185_02295	rplT
N149_0898	rpiB		ccn182_02590	tilS		H062180535_02755	rplK		H102680185_02355	pyrC
N149_0891	prs		ccn182_02600	ccn182_02600		H062180535_02760	rplA		H102680185_02385	tsaD
N149_0887	N149_0887		ccn182_02635	ccn182_02635		H062180535_02765	rplJ		H102680185_02390	H102680185_02390
N149_0886	cysK		ccn182_02695	rimP		H062180535_02770	rplL		H102680185_02395	dxr
N149_0885	N149_0885		ccn182_02700	rbfA		H062180535_02775	rpoB		H102680185_02400	H102680185_02400
N149_0882	N149_0882		ccn182_02705	infB		H062180535_02780	rpoC		H102680185_02405	H102680185_02405
N149_0881	N149_0881		ccn182_02710	ccn182_02710		H062180535_02835	rpsL		H102680185_02465	ppk
N149_0880	N149_0880		ccn182_02715	thrB		H062180535_02840	rpsG		H102680185_02480	ruvB
N149_0872	pheS		ccn182_02720	ccn182_02720		H062180535_02845	fusA		H102680185_02495	glmS
N149_0871	N149_0871		ccn182_02725	lpxC		H062180535_02860	H062180535_02860		H102680185_02505	mqnE
N149_0870	aroA		ccn182_02735	ccn182_02735		H062180535_02895	hemH		H102680185_02545	H102680185_02545
N149_0869	N149_0869		ccn182_02740	bamA		H062180535_02915	alaS		H102680185_02635	H102680185_02635
N149_0867	N149_0867		ccn182_02750	accD		H062180535_02925	mrcA		H102680185_02640	H102680185_02640
N149_0860	murA		ccn182_02785	ybeY		H062180535_02945	purC		H102680185_02645	H102680185_02645
N149_0850	N149_0850		ccn182_02795	ccn182_02795		H062180535_02950	purS		H102680185_02650	H102680185_02650
N149_0846	N149_0846		ccn182_02805	pfs		H062180535_02955	purQ		H102680185_02670	tpiA
N149_0838	N149_0838		ccn182_02810	fabD		H062180535_02960	H062180535_02960		H102680185_02675	pgk
N149_0829	N149_0829		ccn182_02815	ccn182_02815		H062180535_02965	H062180535_02965		H102680185_02685	nadD
N149_0827	N149_0827		ccn182_02820	ccn182_02820		H062180535_02995	H062180535_02995		H102680185_02740	H102680185_02740
N149_0826	secA		ccn182_02825	pal		H062180535_03000	fliE		H102680185_02745	gmd
N149_0825	lolA		ccn182_02830	tolB		H062180535_03020	H062180535_03020		H102680185_02750	H102680185_02750
N149_0821	N149_0821		ccn182_02835	ccn182_02835		H062180535_03025	icdM		H102680185_02755	H102680185_02755
N149_0819	N149_0819		ccn182_02840	ccn182_02840		H062180535_03065	H062180535_03065		H102680185_02780	H102680185_02780
N149_0813	mnmE		ccn182_02845	tolQ		H062180535_03070	H062180535_03070		H102680185_02790	H102680185_02790
N149_0812	N149_0812		ccn182_02850	atpC		H062180535_03075	H062180535_03075		H102680185_02805	H102680185_02805
N149_0811	yidC		ccn182_02855	atpD		H062180535_03080	hemA		H102680185_02815	H102680185_02815
N149_0810	yidD		ccn182_02860	atpG		H062180535_03085	H062180535_03085		H102680185_02860	H102680185_02860
N149_0809	rnpA		ccn182_02865	atpA		H062180535_03095	hemC		H102680185_02890	pgi
N149_0808	rpmH		ccn182_02870	atpH		H062180535_03100	ubiD		H102680185_02900	H102680185_02900
N149_01890	N149_01890		ccn182_02875	ccn182_02875		H062180535_03120	H062180535_03120		H102680185_02905	H102680185_02905
N149_0796	N149_0796		ccn182_02880	ccn182_02880		H062180535_03130	efp		H102680185_02910	H102680185_02910
N149_0795	lepB		ccn182_02890	parA		H062180535_03160	dnaB		H102680185_02915	H102680185_02915
N149_0794	folD		ccn182_02895	ccn182_02895		H062180535_03180	H062180535_03180		H102680185_02920	H102680185_02920
N149_0793	N149_0793		ccn182_02900	fmt		H062180535_03200	lolD		H102680185_02925	H102680185_02925
N149_0792	hemL		ccn182_02955	ccn182_02955		H062180535_03205	H062180535_03205		H102680185_02930	H102680185_02930
N149_0791	N149_0791		ccn182_02960	eno		H062180535_03210	H062180535_03210		H102680185_02935	H102680185_02935
N149_0790	N149_0790		ccn182_02970	ccn182_02970		H062180535_03215	pyrH		H102680185_02940	H102680185_02940
N149_0786	N149_0786		ccn182_02975	fliQ		H062180535_03220	rpoZ		H102680185_02945	H102680185_02945
N149_0784	N149_0784		ccn182_02980	murB		H062180535_03230	tyrS		H102680185_02950	H102680185_02950
N149_0783	N149_0783		ccn182_03010	bioB		H062180535_03235	yrpB		H102680185_02960	H102680185_02960
N149_01895	N149_01895		ccn182_03015	topA		H062180535_03240	H062180535_03240		H102680185_02965	H102680185_02965
N149_0780	N149_0780		ccn182_03025	secY		H062180535_03250	hyaA		H102680185_02970	H102680185_02970
N149_0779	N149_0779		ccn182_03030	rplO		H062180535_03255	hyaB		H102680185_02985	dapF
N149_0778	metG		ccn182_03035	rpsE		H062180535_03260	cybH		H102680185_02995	purM
N149_0777	N149_0777		ccn182_03040	rplR		H062180535_03265	hybD		H102680185_03000	H102680185_03000
N149_0775	N149_0775		ccn182_03045	rplF		H062180535_03290	H062180535_03290		H102680185_03005	H102680185_03005
N149_0766	N149_0766		ccn182_03050	rpsH		H062180535_03305	H062180535_03305		H102680185_03035	H102680185_03035
N149_0765	N149_0765		ccn182_03055	rpsZ		H062180535_03390	H062180535_03390		H102680185_03040	H102680185_03040
N149_0762	coaBC		ccn182_03060	rplE		H062180535_03395	hypF		H102680185_03045	H102680185_03045
N149_0761	glmU		ccn182_03065	rplX		H062180535_03400	hypB		H102680185_03050	H102680185_03050
N149_0754	N149_0754		ccn182_03070	rplN		H062180535_03405	hypC		H102680185_03055	H102680185_03055
N149_0753	N149_0753		ccn182_03075	rpsQ		H062180535_03415	hypE		H102680185_03060	H102680185_03060
N149_0752	N149_0752		ccn182_03080	rpmC		H062180535_03420	hypA		H102680185_03065	H102680185_03065
N149_0748	N149_0748		ccn182_03085	rplP		H062180535_03425	H062180535_03425		H102680185_03070	H102680185_03070
N149_0745	N149_0745		ccn182_03090	rpsC		H062180535_03430	vacB		H102680185_03075	H102680185_03075
N149_0744	cysS		ccn182_03095	rplV		H062180535_03465	ppa		H102680185_03080	H102680185_03080
N149_0743	murJ		ccn182_03100	rpsS		H062180535_03470	adk		H102680185_03085	H102680185_03085
N149_0740	N149_0740		ccn182_03105	rplB		H062180535_03475	aspS		H102680185_03090	H102680185_03090
N149_0739	N149_0739		ccn182_03110	rplW		H062180535_03480	pnk		H102680185_03120	grpE
N149_0738	N149_0738		ccn182_03115	ccn182_03115		H062180535_03505	H062180535_03505		H102680185_03155	speA
N149_0737	N149_0737		ccn182_03120	rplC		H062180535_03515	H062180535_03515		H102680185_03160	hisS
N149_0733	N149_0733		ccn182_03125	rpsJ		H062180535_03520	lptA		H102680185_03165	tmk
N149_0717	N149_0717		ccn182_03135	rnjA		H062180535_03525	yihA		H102680185_03170	coaD
N149_0716	N149_0716		ccn182_03140	rsmA		H062180535_03530	H062180535_03530		H102680185_03175	H102680185_03175
N149_0709	N149_0709		ccn182_03145	ccn182_03145		H062180535_03535	mrdA		H102680185_03180	flgA
N149_0708	coaD		ccn182_03155	ccn182_03155		H062180535_03555	era		H102680185_03210	valS
N149_0707	N149_0707		ccn182_03270	ruvC		H062180535_03560	hslU		H102680185_03215	H102680185_03215
N149_0706	N149_0706		ccn182_03275	dnaA		H062180535_03565	hslV		H102680185_03295	H102680185_03295
N149_0705	speA		ccn182_03280	dnaN		H062180535_03570	rplI		H102680185_03300	purU
N149_0704	cysE		ccn182_03285	gyrB		H062180535_03580	hslR		H102680185_03315	H102680185_03315
N149_0702	N149_0702		ccn182_03385	purB		H062180535_03585	tsaE		H102680185_03320	H102680185_03320
N149_0698	grpE		ccn182_03390	nrdA		H062180535_03590	lptB		H102680185_03325	H102680185_03325
N149_0695	N149_0695		ccn182_03400	thyX		H062180535_03610	H062180535_03610		H102680185_03330	H102680185_03330
N149_01910	N149_01910		ccn182_03405	pyrG		H062180535_03615	H062180535_03615		H102680185_03335	ruvA
N149_01915	N149_01915		ccn182_03490	cypX		H062180535_03620	H062180535_03620		H102680185_03340	H102680185_03340
N149_0680	corA		ccn182_03495	ccn182_03495		H062180535_03625	priA		H102680185_03345	murJ
N149_0676	N149_0676		ccn182_03500	acpS		H062180535_03630	ispG		H102680185_03350	cysS
N149_0672	dnaE		ccn182_03505	fliL		H062180535_03655	H062180535_03655		H102680185_03355	H102680185_03355
N149_0671	N149_0671		ccn182_03510	ccn182_03510		H062180535_03660	rsmH		H102680185_03360	pyrD
N149_0670	N149_0670		ccn182_03520	nadD		H062180535_03665	H062180535_03665		H102680185_03370	dapA
N149_0668	rplS		ccn182_03525	gap		H062180535_03670	ftsA		H102680185_03375	fabG
N149_0667	trmD		ccn182_03530	pgk		H062180535_03675	ftsZ		H102680185_03380	H102680185_03380
N149_0666	rimM		ccn182_03535	tpiA		H062180535_03690	glnA		H102680185_03390	nadE
N149_0665	N149_0665		ccn182_03610	fldA		H062180535_03695	H062180535_03695		H102680185_03395	H102680185_03395
N149_0664	rpsP		ccn182_03645	ccn182_03645		H062180535_03700	H062180535_03700		H102680185_03400	thrC
N149_0663	N149_0663		ccn182_03685	mqnE		H062180535_03705	purE		H102680185_03425	glmU
N149_0661	N149_0661		ccn182_03695	glmS		H062180535_03715	glyQ		H102680185_03430	coaBC
N149_0658	glyQ		ccn182_03700	fumC		H062180535_03725	H062180535_03725		H102680185_03435	H102680185_03435
N149_0654	N149_0654		ccn182_03705	ccn182_03705		H062180535_03730	waaA		H102680185_03440	uppS
N149_0653	glnA		ccn182_03710	ruvB		H062180535_03740	ffh		H102680185_03445	H102680185_03445
N149_0650	ftsZ		ccn182_03715	ccn182_03715		H062180535_03745	rpsP		H102680185_03505	H102680185_03505
N149_0649	ftsA		ccn182_03730	ppk		H062180535_03750	H062180535_03750		H102680185_03510	metG
N149_0648	N149_0648		ccn182_03795	cdsA		H062180535_03755	rimM		H102680185_03515	H102680185_03515
N149_0647	rsmH		ccn182_03800	dxr		H062180535_03760	trmD		H102680185_03530	H102680185_03530
N149_0646	N149_0646		ccn182_03805	ccn182_03805		H062180535_03765	rplS		H102680185_03545	gltX
N149_0641	ispG		ccn182_03810	tsaD		H062180535_03770	uraH		H102680185_03575	H102680185_03575
N149_0640	N149_0640		ccn182_03830	ccn182_03830		H062180535_03775	H062180535_03775		H102680185_03580	H102680185_03580
N149_0638	N149_0638		ccn182_03835	ccn182_03835		H062180535_03785	dnaE		H102680185_03585	hemL
N149_0637	N149_0637		ccn182_03840	ccn182_03840		H062180535_03805	H062180535_03805		H102680185_03590	H102680185_03590
N149_0633	lptB		ccn182_03845	ccn182_03845		H062180535_03810	H062180535_03810		H102680185_03595	folD
N149_0632	tsaE		ccn182_03850	ccn182_03850		H062180535_03825	corA		H102680185_03600	lepB
N149_0628	hslV		ccn182_03855	ssb		H062180535_03880	tsaD		H102680185_03625	H102680185_03625
N149_0626	N149_0626		ccn182_03860	ccn182_03860		H062180535_03885	H062180535_03885		H102680185_03630	H102680185_03630
N149_0622	mrdA		ccn182_03865	ccn182_03865		H062180535_03890	dxr		H102680185_03635	H102680185_03635
N149_0621	N149_0621		ccn182_03870	ccn182_03870		H062180535_03895	cdsA		H102680185_03660	tcuB
N149_0620	N149_0620		ccn182_03875	ccn182_03875		H062180535_03960	ppk		H102680185_03665	tcuA
N149_0619	lptA		ccn182_03880	ccn182_03880		H062180535_03980	ruvB		H102680185_03670	H102680185_03670
N149_0618	N149_0618		ccn182_03885	virB9		H062180535_03985	H062180535_03985		H102680185_03675	H102680185_03675
N149_0611	N149_0611		ccn182_03890	ccn182_03890		H062180535_03990	fumC		H102680185_03700	H102680185_03700
N149_0610	aspS		ccn182_03895	virB11		H062180535_03995	glmS		H102680185_03705	H102680185_03705
N149_0609	N149_0609		ccn182_03900	ccn182_03900		H062180535_04005	mqnE		H102680185_03720	H102680185_03720
N149_0608	N149_0608		ccn182_03905	ccn182_03905		H062180535_04045	H062180535_04045		H102680185_03770	lgt
N149_0605	ruvX		ccn182_03910	ccn182_03910		H062180535_04080	fldA		H102680185_03780	aroE
N149_0601	N149_0601		ccn182_03915	ccn182_03915		H062180535_04160	tpiA		H102680185_03795	glyA
N149_0600	N149_0600		ccn182_03920	ccn182_03920		H062180535_04165	pgk		H102680185_03800	lysS
N149_0582	N149_0582		ccn182_03925	topB		H062180535_04170	gap		H102680185_03805	fur
N149_0576	dsbD		ccn182_03930	ccn182_03930		H062180535_04175	nadD		H102680185_03815	gatC
N149_0573	N149_0573		ccn182_03935	ccn182_03935		H062180535_04185	H062180535_04185		H102680185_03820	H102680185_03820
N149_0569	recR		ccn182_03940	tetO		H062180535_04190	fliL		H102680185_03825	H102680185_03825
N149_0568	N149_0568		ccn182_03945	ccn182_03945		H062180535_04195	acpS		H102680185_03830	H102680185_03830
N149_0563	N149_0563		ccn182_03950	ccn182_03950		H062180535_04200	H062180535_04200		H102680185_03835	coaX
N149_0562	N149_0562		ccn182_03955	ccn182_03955		H062180535_04205	cypX		H102680185_03860	serS
N149_0561	N149_0561		ccn182_03960	ccn182_03960		H062180535_04290	H062180535_04290		H102680185_03865	trpS
N149_0559	N149_0559		ccn182_03965	ccn182_03965		H062180535_04340	H062180535_04340		H102680185_03870	H102680185_03870
N149_0558	N149_0558		ccn182_03970	ccn182_03970		H062180535_04345	H062180535_04345		H102680185_03875	der
N149_0556	N149_0556		ccn182_03975	ccn182_03975		H062180535_04375	H062180535_04375		H102680185_03885	kdsA
N149_0555	N149_0555		ccn182_03980	ccn182_03980		H062180535_04385	tilS		H102680185_03955	rpsU
N149_0551	N149_0551		ccn182_03985	ccn182_03985		H062180535_04390	rimO		H102680185_03975	cmeB
N149_0546	N149_0546		ccn182_03990	ccn182_03990		H062180535_04395	prfB		H102680185_03980	cmeC
N149_0540	efp		ccn182_03995	ccn182_03995		H062180535_04405	truD		H102680185_03995	hemJ
N149_0535	N149_0535		ccn182_04000	ccn182_04000		H062180535_04410	thiL		H102680185_04000	lspA
N149_0534	hemC		ccn182_04005	ccn182_04005		H062180535_04495	nifJ		H102680185_04005	glmM
N149_0532	N149_0532		ccn182_04010	ccn182_04010		H062180535_04510	rpsI		H102680185_04015	plsY
N149_0531	N149_0531		ccn182_04015	ccn182_04015		H062180535_04515	rplM		H102680185_04020	H102680185_04020
N149_0530	N149_0530		ccn182_04020	ccn182_04020		H062180535_04530	H062180535_04530		H102680185_04025	ompR
N149_0528	N149_0528		ccn182_04025	ccn182_04025		H062180535_04535	H062180535_04535		H102680185_04030	H102680185_04030
N149_0520	N149_0520		ccn182_04030	ccn182_04030		H062180535_04540	H062180535_04540		H102680185_04035	H102680185_04035
N149_0519	N149_0519		ccn182_04035	ccn182_04035		H062180535_04575	ccoN		H102680185_04110	polA
N149_0515	fliE		ccn182_04040	ccn182_04040		H062180535_04590	H062180535_04590		H102680185_04140	ndk
N149_0508	N149_0508		ccn182_04045	ccn182_04045		H062180535_04595	carA		H102680185_04150	rpmF
N149_0507	N149_0507		ccn182_04050	ccn182_04050		H062180535_04600	H062180535_04600		H102680185_04155	plsX
N149_0506	purQ		ccn182_04055	ccn182_04055		H062180535_04700	nspC		H102680185_04160	fabH
N149_0500	N149_0500		ccn182_04060	ccn182_04060		H062180535_04745	purM		H102680185_04175	ubiE
N149_0499	N149_0499		ccn182_04065	ccn182_04065		H062180535_04750	coaE		H102680185_04185	perR
N149_0498	alaS		ccn182_04070	ccn182_04070		H062180535_04755	dapF		H102680185_04190	dxs
N149_0494	N149_0494		ccn182_04135	pseF		H062180535_04780	pgi		H102680185_04195	fliH
N149_0488	N149_0488		ccn182_04140	pseG		H062180535_04785	galU		H102680185_04200	fliG
N149_0487	N149_0487		ccn182_04145	pseH		H062180535_05020	H062180535_05020		H102680185_04205	fliF
N149_0484	fusA		ccn182_04165	pseI		H062180535_05070	mnmA		H102680185_04225	lysA
N149_0483	rpsG		ccn182_04290	ccn182_04290		H062180535_05075	H062180535_05075		H102680185_04230	H102680185_04230
N149_0482	N149_0482		ccn182_04295	ccn182_04295		H062180535_05130	folK		H102680185_04240	rplY
N149_0481	rpoC		ccn182_04300	nuoD		H062180535_05135	aroQ		H102680185_04255	bioD
N149_0480	rpoB		ccn182_04305	nuoC		H062180535_05140	H062180535_05140		H102680185_04260	bioA
N149_0479	rplL		ccn182_04310	nuoB		H062180535_05250	rplU		H102680185_04265	H102680185_04265
N149_0478	N149_0478		ccn182_04320	ccn182_04320		H062180535_05255	rpmA		H102680185_04270	H102680185_04270
N149_0477	N149_0477		ccn182_04325	ccn182_04325		H062180535_05260	obgE		H102680185_04280	bioC
N149_0476	rplK		ccn182_04330	ccn182_04330		H062180535_05310	nhaA		H102680185_04305	H102680185_04305
N149_0475	nusG		ccn182_04335	ccn182_04335		H062180535_05315	nhaA		H102680185_04310	H102680185_04310
N149_0474	secE		ccn182_04340	ccn182_04340		H062180535_05325	murI		H102680185_04315	H102680185_04315
N149_0472	rpmG		ccn182_04415	infA		H062180535_05330	map		H102680185_04320	H102680185_04320
N149_0471	tuf		ccn182_04420	rpsM		H062180535_05360	tkt		H102680185_04325	H102680185_04325
N149_0462	ctb		ccn182_04425	rpsK		H062180535_05365	H062180535_05365		H102680185_04385	lpxB
N149_0459	N149_0459		ccn182_04430	rpsD		H062180535_05370	H062180535_05370		H102680185_04395	H102680185_04395
N149_0456	N149_0456		ccn182_04435	rpoA		H062180535_05375	ybaB		H102680185_04425	H102680185_04425
N149_0455	miaB		ccn182_04440	rplQ		H062180535_05380	murE		H102680185_04430	carB
N149_0454	N149_0454		ccn182_04450	hisD		H062180535_05385	H062180535_05385		H102680185_04475	mreB
N149_0449	N149_0449		ccn182_04485	dapD		H062180535_05390	nifU		H102680185_04480	clpX
N149_0448	rpe		ccn182_04495	ispFispD		H062180535_05395	dnaG		H102680185_04490	fabZ
N149_0447	rpmB		ccn182_04505	ccn182_04505		H062180535_05400	H062180535_05400		H102680185_04535	H102680185_04535
N149_0438	accA		ccn182_04510	ccn182_04510		H062180535_05405	rnhA		H102680185_04540	H102680185_04540
N149_0437	N149_0437		ccn182_04515	rpsT		H062180535_05410	rnc		H102680185_04550	icmH
N149_0436	acpP		ccn182_04520	prfA		H062180535_05415	aroC		H102680185_04570	H102680185_04570
N149_0433	fabG		ccn182_04615	ribD		H062180535_05505	ribD		H102680185_04575	H102680185_04575
N149_0432	N149_0432		ccn182_04705	aroC		H062180535_05600	prfA		H102680185_04595	H102680185_04595
N149_0431	N149_0431		ccn182_04710	rnc		H062180535_05605	rpsT		H102680185_04600	H102680185_04600
N149_0430	N149_0430		ccn182_04715	rnhA		H062180535_05610	H062180535_05610		H102680185_04605	H102680185_04605
N149_01925	N149_01925		ccn182_04720	ccn182_04720		H062180535_05615	H062180535_05615		H102680185_04610	H102680185_04610
N149_0421	N149_0421		ccn182_04725	dnaG		H062180535_05625	ispFispD		H102680185_04615	H102680185_04615
N149_0418	N149_0418		ccn182_04730	nifU		H062180535_05635	dapD		H102680185_04620	H102680185_04620
N149_0404	N149_0404		ccn182_04735	ccn182_04735		H062180535_05680	rplQ		H102680185_04625	H102680185_04625
N149_0402	N149_0402		ccn182_04740	murE		H062180535_05685	rpoA		H102680185_04630	H102680185_04630
N149_0401	N149_0401		ccn182_04745	ybaB		H062180535_05690	rpsD		H102680185_04635	H102680185_04635
N149_0399	N149_0399		ccn182_04750	ccn182_04750		H062180535_05695	rpsK		H102680185_04640	H102680185_04640
N149_0398	lysS		ccn182_04755	ccn182_04755		H062180535_05700	rpsM		H102680185_04645	H102680185_04645
N149_0397	N149_0397		ccn182_04760	tkt		H062180535_05705	infA		H102680185_04650	H102680185_04650
N149_0395	gatC		ccn182_04790	map		H062180535_05780	H062180535_05780		H102680185_04655	H102680185_04655
N149_0394	N149_0394		ccn182_04795	murI		H062180535_05785	H062180535_05785		H102680185_04660	H102680185_04660
N149_0393	N149_0393		ccn182_04805	nhaA		H062180535_05790	H062180535_05790		H102680185_04665	H102680185_04665
N149_0392	N149_0392		ccn182_04810	nhaA		H062180535_05795	H062180535_05795		H102680185_04670	H102680185_04670
N149_0391	N149_0391		ccn182_04860	obgE		H062180535_05800	H062180535_05800		H102680185_04675	H102680185_04675
N149_0386	serS		ccn182_04865	rpmA		H062180535_05810	nuoB		H102680185_04680	murC
N149_0385	trpS		ccn182_04870	rplU		H062180535_05815	nuoC		H102680185_04700	H102680185_04700
N149_0384	N149_0384		ccn182_04980	ccn182_04980		H062180535_05820	nuoD		H102680185_04715	dapE
N149_0383	N149_0383		ccn182_04985	aroQ		H062180535_05825	H062180535_05825		H102680185_04720	H102680185_04720
N149_0380	N149_0380		ccn182_04990	folK		H062180535_05830	H062180535_05830		H102680185_04725	thiS
N149_0379	nusB		ccn182_05045	ccn182_05045		H062180535_05890	H062180535_05890		H102680185_04730	thiF
N149_0372	N149_0372		ccn182_05050	mnmA		H062180535_05990	lgt		H102680185_04735	thiG
N149_0367	rpsU		ccn182_05100	ccn182_05100		H062180535_06000	aroE		H102680185_04740	thiH
N149_0359	hemJ		ccn182_05160	ccn182_05160		H062180535_06005	H062180535_06005		H102680185_04745	H102680185_04745
N149_0358	N149_0358		ccn182_05205	pseC		H062180535_06015	glyA		H102680185_04765	murG
N149_0357	N149_0357		ccn182_05220	accB		H062180535_06020	lysS		H102680185_04770	ftsW
N149_0355	plsY		ccn182_05225	accC		H062180535_06025	fur		H102680185_04810	lepA
N149_0354	N149_0354		ccn182_05230	ccn182_05230		H062180535_06030	H062180535_06030		H102680185_04825	gyrA
N149_0353	hsrA		ccn182_05235	gltX		H062180535_06035	gatC		H102680185_04895	ccsB
N149_0352	N149_0352		ccn182_05250	mqnA		H062180535_06040	H062180535_06040		H102680185_04935	aroB
N149_0351	N149_0351		ccn182_05255	trkA		H062180535_06045	H062180535_06045		H102680185_04940	H102680185_04940
N149_0336	polA		ccn182_05260	ccn182_05260		H062180535_06050	H062180535_06050		H102680185_04950	H102680185_04950
N149_0330	N149_0330		ccn182_05280	ribB		H062180535_06055	coaX		H102680185_04970	rpoD
N149_0329	N149_0329		ccn182_05300	lpxD		H062180535_06080	serS		H102680185_04995	ribA
N149_0328	rpmF		ccn182_05310	tatC		H062180535_06085	trpS		H102680185_05000	hemB
N149_0327	plsX		ccn182_05315	tatB		H062180535_06090	H062180535_06090		H102680185_05005	argF
N149_0326	fabH		ccn182_05330	metL1		H062180535_06095	der		H102680185_05010	H102680185_05010
N149_0325	serC		ccn182_05335	ccn182_05335		H062180535_06105	kdsA		H102680185_05015	hemN
N149_0317	N149_0317		ccn182_05340	ccn182_05340		H062180535_06110	ribH		H102680185_05020	H102680185_05020
N149_0311	N149_0311		ccn182_05345	folP		H062180535_06115	nusB		H102680185_05030	H102680185_05030
N149_0310	lysA		ccn182_05350	ligA		H062180535_06120	pyrF		H102680185_05095	atpE
N149_0309	N149_0309		ccn182_05365	ccn182_05365		H062180535_06150	H062180535_06150		H102680185_05185	prs
N149_0308	N149_0308		ccn182_05395	ccn182_05395		H062180535_06175	rpsU		H102680185_05205	himA
N149_0307	N149_0307		ccn182_05400	fbaA		H062180535_06195	cmeB		H102680185_05235	H102680185_05235
N149_0304	N149_0304		ccn182_05450	pnp		H062180535_06200	cmeC		H102680185_05240	alr
N149_0283	N149_0283		ccn182_05455	ccn182_05455		H062180535_06215	hemJ		H102680185_05285	pheT
N149_0281	N149_0281		ccn182_05460	ccn182_05460		H062180535_06220	lspA		H102680185_05290	aroA
N149_0277	serB		ccn182_05465	purD		H062180535_06225	glmM		H102680185_05295	ispH
N149_0275	N149_0275		ccn182_05490	guaA		H062180535_06235	plsY		H102680185_05340	murA
N149_0266	mreC		ccn182_05495	ccn182_05495		H062180535_06240	H062180535_06240		H102680185_05390	H102680185_05390
N149_0265	N149_0265		ccn182_05510	ccn182_05510		H062180535_06245	ompR		H102680185_05410	H102680185_05410
N149_0264	clpX		ccn182_05515	hemE		H062180535_06250	H062180535_06250		H102680185_05425	H102680185_05425
N149_0263	lpxA		ccn182_05530	pdxA		H062180535_06255	H062180535_06255		H102680185_05440	H102680185_05440
N149_0262	fabZ		ccn182_05535	pdxJ		H062180535_06330	polA		H102680185_05450	H102680185_05450
N149_0239	rplT		ccn182_05560	pyrC		H062180535_06360	ndk		H102680185_05460	H102680185_05460
N149_0238	rpmI		ccn182_05595	moaC		H062180535_06365	H062180535_06365		H102680185_05470	H102680185_05470
N149_0230	N149_0230		ccn182_05620	rplT		H062180535_06370	rpmF		H102680185_05475	H102680185_05475
N149_0227	N149_0227		ccn182_05625	rpmI		H062180535_06375	plsX		H102680185_05480	H102680185_05480
N149_0226	N149_0226		ccn182_05635	nifS		H062180535_06380	fabH		H102680185_05485	H102680185_05485
N149_0219	N149_0219		ccn182_05640	iscU		H062180535_06385	serC		H102680185_05545	mnmA
N149_0218	N149_0218		ccn182_05660	secG		H062180535_06410	ubiE		H102680185_05555	H102680185_05555
N149_0217	N149_0217		ccn182_05665	frr		H062180535_06425	dxs		H102680185_05595	folK
N149_0216	N149_0216		ccn182_05670	pyrE		H062180535_06430	fliH		H102680185_05600	aroQ
N149_1563	trxB		ccn182_05680	nrdB		H062180535_06435	fliG		H102680185_05605	H102680185_05605
N149_1562	trxA		ccn182_05685	pncB		H062180535_06440	fliF		H102680185_05715	rplU
N149_1558	N149_1558		ccn182_05720	ccn182_05720		H062180535_06450	pheA		H102680185_05720	rpmA
N149_1545	N149_1545		ccn182_05725	infC		H062180535_06455	nagD		H102680185_05725	obgE
N149_1544	miaA		ccn182_05730	thrS		H062180535_06460	lysA		H102680185_05775	nhaA
N149_1538	N149_1538		ccn182_05735	uppP		H062180535_06465	H062180535_06465		H102680185_05780	nhaA
N149_1516	N149_1516		ccn182_05780	dapB		H062180535_06470	pth		H102680185_05790	murI
N149_1513	folE		ccn182_05785	purF		H062180535_06475	rplY		H102680185_05825	tkt
N149_1575	N149_1575		ccn182_05825	ccn182_05825		H062180535_06490	bioD		H102680185_05830	H102680185_05830
N149_1577	N149_1577		ccn182_05835	ccn182_05835		H062180535_06495	bioA		H102680185_05835	H102680185_05835
N149_1578	N149_1578		ccn182_05840	secA		H062180535_06505	H062180535_06505		H102680185_05840	ybaB
N149_1580	N149_1580		ccn182_05845	lolA		H062180535_06510	H062180535_06510		H102680185_05845	murE
N149_1581	bamA		ccn182_05865	ccn182_05865		H062180535_06515	bioC		H102680185_05855	nifU
N149_1583	N149_1583		ccn182_05875	ccn182_05875		H062180535_06620	lpxB		H102680185_05865	H102680185_05865
N149_1590	ybeY		ccn182_05890	purH		H062180535_06625	greA		H102680185_05870	rnhA
N149_1594	pfs		ccn182_05895	ccn182_05895		H062180535_06630	H062180535_06630		H102680185_05875	rnc
N149_1595	fabD		ccn182_05900	purL		H062180535_06650	serB		H102680185_05880	aroC
N149_1596	N149_1596		ccn182_05905	mnmE		H062180535_06660	H062180535_06660		H102680185_05900	H102680185_05900
N149_1598	pal		ccn182_05910	ccn182_05910		H062180535_06665	carB		H102680185_05940	ribD
N149_1599	tolB		ccn182_05915	yidC		H062180535_06725	mreC		H102680185_06030	prfA
N149_1600	N149_1600		ccn182_05920	yidD		H062180535_06730	mreB		H102680185_06035	rpsT
N149_1601	N149_1601		ccn182_05925	rnpA		H062180535_06735	clpX		H102680185_06040	H102680185_06040
N149_1602	N149_1602		ccn182_05930	rpmH		H062180535_06740	lpxA		H102680185_06045	H102680185_06045
N149_1603	N149_1603		ccn182_05945	ccn182_05945		H062180535_06745	fabZ		H102680185_06055	ispFispD
N149_1604	atpD		ccn182_06005	ccn182_06005		H062180535_06800	pyrG		H102680185_06065	dapD
N149_1605	N149_1605		ccn182_06105	lgt		H062180535_06805	thyX		H102680185_06110	rplQ
N149_1606	atpA		ccn182_06115	aroE		H062180535_06815	nrdA		H102680185_06115	rpoA
N149_1607	N149_1607		ccn182_06120	ccn182_06120		H062180535_06820	purB		H102680185_06120	rpsD
N149_1608	N149_1608		ccn182_06130	glyA		H062180535_06920	gyrB		H102680185_06125	rpsK
N149_1609	N149_1609		ccn182_06135	lysS		H062180535_06925	dnaN		H102680185_06135	infA
N149_1611	N149_1611		ccn182_06140	fur		H062180535_06930	dnaA		H102680185_06180	H102680185_06180
N149_1612	N149_1612		ccn182_06145	ccn182_06145		H062180535_06935	ruvC		H102680185_06200	nuoD
N149_1613	N149_1613		ccn182_06150	gatC		H062180535_07050	H062180535_07050		H102680185_06205	H102680185_06205
N149_1625	N149_1625		ccn182_06155	ccn182_06155		H062180535_07060	H062180535_07060		H102680185_06210	H102680185_06210
N149_1626	N149_1626		ccn182_06160	ccn182_06160		H062180535_07065	rsmA		H102680185_06260	H102680185_06260
N149_1628	N149_1628		ccn182_06165	ccn182_06165		H062180535_07070	rnjA		H102680185_06270	H102680185_06270
N149_1629	fliQ		ccn182_06170	coaX		H062180535_07080	rpsJ		H102680185_06275	H102680185_06275
N149_1630	N149_1630		ccn182_06195	serS		H062180535_07085	rplC		H102680185_06280	pseI
N149_1636	N149_1636		ccn182_06200	trpS		H062180535_07090	H062180535_07090		H102680185_06285	H102680185_06285
N149_1639	secY		ccn182_06205	ccn182_06205		H062180535_07095	rplW		H102680185_06290	H102680185_06290
N149_1640	N149_1640		ccn182_06210	der		H062180535_07100	rplB		H102680185_06295	pseH
N149_1641	rpsE		ccn182_06220	kdsA		H062180535_07105	rpsS		H102680185_06300	pseG
N149_1642	N149_1642		ccn182_06225	ribH		H062180535_07110	rplV		H102680185_06305	pseF
N149_1643	rplF		ccn182_06230	nusB		H062180535_07115	rpsC		H102680185_06310	H102680185_06310
N149_1644	rpsH		ccn182_06265	ccn182_06265		H062180535_07120	rplP		H102680185_06315	H102680185_06315
N149_1645	N149_1645		ccn182_06290	rpsU		H062180535_07125	rpmC		H102680185_06320	H102680185_06320
N149_1646	rplE		ccn182_06315	cmeC		H062180535_07130	rpsQ		H102680185_06325	H102680185_06325
N149_1647	N149_1647		ccn182_06330	hemJ		H062180535_07135	rplN		H102680185_06330	H102680185_06330
N149_1648	rplN		ccn182_06335	lspA		H062180535_07140	rplX		H102680185_06340	H102680185_06340
N149_1649	rpsQ		ccn182_06340	glmM		H062180535_07145	rplE		H102680185_06370	H102680185_06370
N149_1650	rpmC		ccn182_06350	plsY		H062180535_07150	rpsZ		H102680185_06375	ubiG
N149_1651	rplP		ccn182_06355	ccn182_06355		H062180535_07155	rpsH		H102680185_06380	H102680185_06380
N149_1652	rpsC		ccn182_06360	ompR		H062180535_07160	rplF		H102680185_06385	legH
N149_1653	rplV		ccn182_06365	ccn182_06365		H062180535_07165	rplR		H102680185_06395	pseC
N149_1654	rpsS		ccn182_06370	ccn182_06370		H062180535_07170	rpsE		H102680185_06410	accB
N149_1655	rplB		ccn182_06445	polA		H062180535_07175	rplO		H102680185_06415	accC
N149_1656	N149_1656		ccn182_06475	ndk		H062180535_07180	secY		H102680185_06425	gltX
N149_1657	rplD		ccn182_06480	ccn182_06480		H062180535_07190	topA		H102680185_06435	upp
N149_1658	N149_1658		ccn182_06485	rpmF		H062180535_07195	bioB		H102680185_06445	trkA
N149_1659	rpsJ		ccn182_06490	plsX		H062180535_07225	murB		H102680185_06450	H102680185_06450
N149_1661	N149_1661		ccn182_06495	fabH		H062180535_07230	fliQ		H102680185_06490	lpxD
N149_1663	N149_1663		ccn182_06500	serC		H062180535_07235	H062180535_07235		H102680185_06505	tatB
			ccn182_06525	ubiE		H062180535_07245	eno		H102680185_06520	metL1
			ccn182_06530	ccn182_06530		H062180535_07305	fmt		H102680185_06530	H102680185_06530
			ccn182_06540	dxs		H062180535_07310	H062180535_07310		H102680185_06540	H102680185_06540
			ccn182_06545	fliH		H062180535_07315	parA		H102680185_06545	H102680185_06545
			ccn182_06550	fliG		H062180535_07325	H062180535_07325		H102680185_06550	ligA
			ccn182_06555	fliF		H062180535_07330	H062180535_07330		H102680185_06565	H102680185_06565
			ccn182_06565	pheA		H062180535_07335	atpH		H102680185_06595	H102680185_06595
			ccn182_06570	nagD		H062180535_07340	atpA		H102680185_06600	fbaA
			ccn182_06575	lysA		H062180535_07345	atpG		H102680185_06640	H102680185_06640
			ccn182_06580	ccn182_06580		H062180535_07350	atpD		H102680185_06650	pnp
			ccn182_06585	pth		H062180535_07355	atpC		H102680185_06655	H102680185_06655
			ccn182_06590	rplY		H062180535_07360	tolQ		H102680185_06660	H102680185_06660
			ccn182_06605	bioD		H062180535_07365	H062180535_07365		H102680185_06665	purD
			ccn182_06610	bioA		H062180535_07370	H062180535_07370		H102680185_06685	guaA
			ccn182_06620	ccn182_06620		H062180535_07375	tolB		H102680185_06690	H102680185_06690
			ccn182_06625	ccn182_06625		H062180535_07380	pal		H102680185_06705	H102680185_06705
			ccn182_06630	bioC		H062180535_07385	H062180535_07385		H102680185_06710	hemE
			ccn182_06735	lpxB		H062180535_07390	H062180535_07390		H102680185_06725	pdxA
			ccn182_06745	ccn182_06745		H062180535_07395	fabD		H102680185_06730	pdxJ
			ccn182_06765	serB		H062180535_07400	pfs		H102680185_06750	H102680185_06750
			ccn182_06775	ccn182_06775		H062180535_07410	H062180535_07410		H102680185_06755	H102680185_06755
			ccn182_06780	carB		H062180535_07420	ybeY		H102680185_06760	H102680185_06760
			ccn182_06840	mreC		H062180535_07455	accD		H102680185_06790	H102680185_06790
			ccn182_06845	mreB		H062180535_07465	bamA		H102680185_06795	H102680185_06795
			ccn182_06850	clpX		H062180535_07470	H062180535_07470		H102680185_06805	H102680185_06805
			ccn182_06855	lpxA		H062180535_07480	lpxC		H102680185_06820	H102680185_06820
			ccn182_06860	fabZ		H062180535_07485	H062180535_07485		H102680185_06830	H102680185_06830
			ccn182_06905	ccn182_06905		H062180535_07490	thrB		H102680185_06835	H102680185_06835
			ccn182_06910	ccn182_06910		H062180535_07495	H062180535_07495		H102680185_06840	H102680185_06840
			ccn182_06915	ccn182_06915		H062180535_07500	infB		H102680185_06850	H102680185_06850
			ccn182_06920	ccn182_06920		H062180535_07505	rbfA		H102680185_06855	H102680185_06855
			ccn182_06925	ccn182_06925		H062180535_07510	rimP		H102680185_06910	trxB
			ccn182_06930	ccn182_06930		H062180535_07570	lepB		H102680185_06915	trxA
			ccn182_06935	ccn182_06935		H062180535_07575	folD		H102680185_06940	H102680185_06940
			ccn182_06940	ccn182_06940		H062180535_07580	H062180535_07580		H102680185_06955	rpmE
			ccn182_06945	ccn182_06945		H062180535_07585	hemL		H102680185_07000	ubiA
			ccn182_06950	ccn182_06950		H062180535_07590	H062180535_07590		H102680185_07045	lys9
			ccn182_06955	ccn182_06955		H062180535_07595	H062180535_07595		H102680185_07145	def
			ccn182_06960	ccn182_06960		H062180535_07615	psd		H102680185_07150	clpP
			ccn182_06965	ccn182_06965		H062180535_07625	gltX		H102680185_07155	tig
			ccn182_06970	ccn182_06970		H062180535_07640	H062180535_07640		H102680185_07190	H102680185_07190
			ccn182_06975	lepB		H062180535_07650	fbp		H102680185_07195	H102680185_07195
			ccn182_06980	ccn182_06980		H062180535_07655	H062180535_07655		H102680185_07200	H102680185_07200
			ccn182_06985	ccn182_06985		H062180535_07660	metG		H102680185_07205	rimP
			ccn182_06990	ccn182_06990		H062180535_07665	H062180535_07665		H102680185_07210	rbfA
			ccn182_06995	ccn182_06995		H062180535_07675	acnB		H102680185_07215	infB
			ccn182_07000	ccn182_07000		H062180535_07715	H062180535_07715		H102680185_07220	H102680185_07220
			ccn182_07005	ccn182_07005		H062180535_07720	H062180535_07720		H102680185_07225	thrB
			ccn182_07010	ssb		H062180535_07725	uppS		H102680185_07235	lpxC
			ccn182_07015	ccn182_07015		H062180535_07735	coaBC		H102680185_07245	H102680185_07245
			ccn182_07020	ccn182_07020		H062180535_07740	glmU		H102680185_07260	accD
			ccn182_07025	ccn182_07025		H062180535_07770	kdsB		H102680185_07300	ybeY
			ccn182_07030	ccn182_07030		H062180535_07775	thrC		H102680185_07310	H102680185_07310
			ccn182_07035	trbG		H062180535_07780	H062180535_07780		H102680185_07320	pfs
			ccn182_07040	ccn182_07040		H062180535_07785	nadE		H102680185_07325	fabD
			ccn182_07045	trbL		H062180535_07800	fabG		H102680185_07330	H102680185_07330
			ccn182_07050	ccn182_07050		H062180535_07805	dapA		H102680185_07335	H102680185_07335
			ccn182_07055	trbJ		H062180535_07815	pyrD		H102680185_07340	pal
			ccn182_07060	ccn182_07060		H062180535_07820	H062180535_07820		H102680185_07345	tolB
			ccn182_07065	ccn182_07065		H062180535_07825	cysS		H102680185_07350	H102680185_07350
			ccn182_07070	ccn182_07070		H062180535_07830	murJ		H102680185_07355	H102680185_07355
			ccn182_07075	ccn182_07075		H062180535_07835	H062180535_07835		H102680185_07360	tolQ
			ccn182_07080	ccn182_07080		H062180535_07840	ruvA		H102680185_07365	atpC
			ccn182_07085	trbB		H062180535_07845	H062180535_07845		H102680185_07370	atpD
			ccn182_07095	folE		H062180535_07850	H062180535_07850		H102680185_07375	atpG
			ccn182_07100	tig		H062180535_07855	H062180535_07855		H102680185_07380	atpA
			ccn182_07110	def		H062180535_07860	H062180535_07860		H102680185_07390	H102680185_07390
			ccn182_07130	purN		H062180535_07875	purU		H102680185_07395	H102680185_07395
			ccn182_07150	ccn182_07150		H062180535_07880	H062180535_07880		H102680185_07410	H102680185_07410
			ccn182_07230	lys9		H062180535_07910	H062180535_07910		H102680185_07415	fmt
			ccn182_07265	ubiA		H062180535_07965	H062180535_07965		H102680185_07470	H102680185_07470
			ccn182_07325	ccn182_07325		H062180535_07970	valS		H102680185_07475	eno
			ccn182_07330	ccn182_07330		H062180535_08000	flgA		H102680185_07485	H102680185_07485
			ccn182_07340	ccn182_07340		H062180535_08005	H062180535_08005		H102680185_07490	fliQ
			ccn182_07350	trxA		H062180535_08010	coaD		H102680185_07495	murB
			ccn182_07355	trxB		H062180535_08015	tmk		H102680185_07545	rplO
			ccn182_07390	ccn182_07390		H062180535_08020	hisS		H102680185_07570	rpsZ
			ccn182_07435	glyS		H062180535_08025	speA		H102680185_07575	rplE
			ccn182_07445	ccn182_07445		H062180535_08030	cysE		H102680185_07580	rplX
			ccn182_07470	ompR		H062180535_08060	dnaK		H102680185_07595	rpmC
			ccn182_07475	baeS		H062180535_08065	grpE		H102680185_07605	rpsC
			ccn182_07540	groL		H062180535_08095	trxB		H102680185_07620	rplB
			ccn182_07545	groES		H062180535_08100	trxA		H102680185_07625	rplW
			ccn182_07555	ribE		H062180535_08110	H062180535_08110		H102680185_07630	rplD
			ccn182_07570	ccn182_07570		H062180535_08120	H062180535_08120		H102680185_07635	rplC
			ccn182_07575	ccn182_07575		H062180535_08125	H062180535_08125		H102680185_07640	rpsJ
			ccn182_07580	glcD		H062180535_08185	ubiA		H102680185_07650	rnjA
			ccn182_07600	rny		H062180535_08190	miaA		H102680185_07655	rsmA
			ccn182_07605	ccn182_07605		H062180535_08220	lys9		H102680185_07660	H102680185_07660
			ccn182_07610	ftsY		H062180535_08300	H062180535_08300		H102680185_07775	H102680185_07775
			ccn182_07640	atpB		H062180535_08320	purN		H102680185_07780	ruvC
			ccn182_07675	gatB		H062180535_08330	labA		H102680185_07785	dnaA
			ccn182_07680	ccn182_07680		H062180535_08340	def		H102680185_07790	dnaN
			ccn182_07685	ccn182_07685		H062180535_08350	tig		H102680185_07795	gyrB
			ccn182_07720	mnmG		H062180535_08355	folE		H102680185_07855	yagU
			ccn182_07730	petA		H062180535_08400	purF		H102680185_07890	purB
			ccn182_07735	qcrBpetB		H062180535_08405	dapB		H102680185_07905	thyX
			ccn182_07740	ccn182_07740		H062180535_08450	uppP		H102680185_07910	pyrG
			ccn182_07750	rpsB		H062180535_08455	thrS		H102680185_07930	H102680185_07930
			ccn182_07755	tsf		H062180535_08460	infC		H102680185_07935	H102680185_07935
			ccn182_07760	ccn182_07760		H062180535_08465	H062180535_08465		H102680185_07940	H102680185_07940
			ccn182_07770	ccn182_07770		H062180535_08500	pncB		H102680185_07945	H102680185_07945
			ccn182_07775	gmk		H062180535_08505	nrdB		H102680185_07950	H102680185_07950
			ccn182_07780	tatA		H062180535_08515	pyrE		H102680185_07955	H102680185_07955
			ccn182_07785	argS		H062180535_08520	frr		H102680185_07960	H102680185_07960
			ccn182_07810	ccn182_07810		H062180535_08525	secG		H102680185_07965	H102680185_07965
			ccn182_07815	ccn182_07815		H062180535_08545	iscU		H102680185_07970	H102680185_07970
			ccn182_07860	dnaX		H062180535_08550	nifS		H102680185_07975	H102680185_07975
			ccn182_07865	rho		H062180535_08560	rpmI		H102680185_07980	H102680185_07980
			ccn182_07870	cadA		H062180535_08565	rplT		H102680185_07985	H102680185_07985
			ccn182_07885	gmhB		H062180535_08625	pyrC		H102680185_07990	H102680185_07990
			ccn182_07890	hldD					H102680185_08005	H102680185_08005
			ccn182_07895	hldE					H102680185_08010	H102680185_08010
			ccn182_07910	waaF					H102680185_08030	glyS
			ccn182_07950	ccn182_07950					H102680185_08065	ompR
			ccn182_07955	ccn182_07955					H102680185_08070	baeS
			ccn182_07960	waaC					H102680185_08125	groL
			ccn182_07970	galE					H102680185_08130	groES
			ccn182_07975	ccn182_07975					H102680185_08140	ribE
			ccn182_08000	pglA					H102680185_08155	H102680185_08155
			ccn182_08005	pglC					H102680185_08160	H102680185_08160
			ccn182_08010	pglD					H102680185_08185	rny
			ccn182_08035	ftsH					H102680185_08190	H102680185_08190
			ccn182_08040	ccn182_08040					H102680185_08195	ftsY
			ccn182_08045	pssA					H102680185_08225	atpB
			ccn182_08085	smpB					H102680185_08260	gatB
			ccn182_08090	ispE					H102680185_08265	H102680185_08265
			ccn182_08095	csrA					H102680185_08270	H102680185_08270
			ccn182_08110	ccn182_08110					H102680185_08305	mnmG
			ccn182_08120	pyrB					H102680185_08315	petA
			ccn182_08130	metK					H102680185_08320	qcrBpetB
			ccn182_08150	yajC					H102680185_08325	H102680185_08325
			ccn182_08155	secD					H102680185_08335	rpsB
			ccn182_08160	secF					H102680185_08345	H102680185_08345
			ccn182_08165	leuS					H102680185_08355	H102680185_08355
			ccn182_08170	ccn182_08170					H102680185_08365	tatA
			ccn182_08175	ccn182_08175					H102680185_08370	argS
			ccn182_08180	folC					H102680185_08385	tACO1
			ccn182_08210	thiD					H102680185_08435	dnaX
			ccn182_08215	thiE					H102680185_08440	rho
			ccn182_08220	ccn182_08220					H102680185_08450	ccoS
			ccn182_08250	bamD					H102680185_08460	gmhB
			ccn182_08265	ssb					H102680185_08465	hldD
			ccn182_08270	rpsF					H102680185_08475	gmhA
			ccn182_08310	pgsA					H102680185_08485	waaF
			ccn182_08340	ileS					H102680185_08495	rfbA
			ccn182_08345	gatA					H102680185_08500	rfbB
			ccn182_08350	guaB					H102680185_08505	H102680185_08505
			ccn182_08390	murC					H102680185_08510	H102680185_08510
			ccn182_08400	mutS2					H102680185_08515	H102680185_08515
			ccn182_08420	dapE					H102680185_08520	wecB
			ccn182_08425	ccn182_08425					H102680185_08525	H102680185_08525
			ccn182_08430	thiS					H102680185_08530	H102680185_08530
			ccn182_08435	thiF					H102680185_08535	H102680185_08535
			ccn182_08440	thiG					H102680185_08555	H102680185_08555
			ccn182_08445	thiH					H102680185_08560	waaC
			ccn182_08450	ccn182_08450					H102680185_08570	galE
			ccn182_08470	murG					H102680185_08600	pglA
			ccn182_08475	ftsW					H102680185_08605	pglC
			ccn182_08515	lepA					H102680185_08610	pglD
			ccn182_08530	gyrA_P104S					H102680185_08635	ftsH
			ccn182_08550	asd					H102680185_08640	H102680185_08640
			ccn182_08600	ccsB					H102680185_08645	pssA
			ccn182_08650	aroB					H102680185_08685	smpB
			ccn182_08655	ccn182_08655					H102680185_08690	ispE
			ccn182_08660	mtaB					H102680185_08695	csrA
			ccn182_08665	ccn182_08665					H102680185_08710	H102680185_08710
			ccn182_08685	rpoD					H102680185_08720	pyrB
			ccn182_08715	ribA					H102680185_08730	metK
			ccn182_08720	hemB					H102680185_08750	yajC
			ccn182_08725	argF					H102680185_08755	secD
			ccn182_08730	ccn182_08730					H102680185_08760	secF
			ccn182_08735	hemN					H102680185_08765	leuS
			ccn182_08740	ccn182_08740					H102680185_08770	H102680185_08770
			ccn182_08815	atpE					H102680185_08780	folC
			ccn182_08835	pckA					H102680185_08810	thiD
			ccn182_08855	ccn182_08855					H102680185_08815	thiE
			ccn182_08865	ccn182_08865					H102680185_08820	H102680185_08820
			ccn182_08870	rpiB					H102680185_08850	bamD
			ccn182_08905	prs					H102680185_08865	ssb
			ccn182_08925	himA					H102680185_08870	rpsF
			ccn182_08930	cysK					H102680185_08880	pgsA
			ccn182_08935	ccn182_08935					H102680185_08905	ileS
			ccn182_08940	ccn182_08940					H102680185_08910	gatA
			ccn182_08955	ccn182_08955					H102680185_08915	guaB
			ccn182_08960	alr
			ccn182_09000	pheS
			ccn182_09005	pheT
			ccn182_09010	aroA
			ccn182_09015	ispH
			ccn182_09020	rpsA
			ccn182_09025	ccn182_09025
			ccn182_09060	murA
			ccn182_09110	ccn182_09110
			ccn182_09125	rpsO
			ccn182_09130	ccn182_09130
			ccn182_09165	ccn182_09165

## Sheet: Hyo
Essential gene lists for C. hyointestinalis 35217
35217
Hyo_00015	Hyo_00015
Hyo_00025	Hyo_00025
Hyo_00030	Hyo_00030
Hyo_00035	Hyo_00035
Hyo_00040	ilvC
Hyo_00075	tatC
Hyo_00095	Hyo_00095
Hyo_00100	Hyo_00100
Hyo_00105	Hyo_00105
Hyo_00110	folP
Hyo_00115	ligA
Hyo_00125	Hyo_00125
Hyo_00145	Hyo_00145
Hyo_00155	Hyo_00155
Hyo_00165	Hyo_00165
Hyo_00185	Hyo_00185
Hyo_00205	Hyo_00205
Hyo_00230	kdsB
Hyo_00235	thrC
Hyo_00245	Hyo_00245
Hyo_00250	Hyo_00250
Hyo_00255	Hyo_00255
Hyo_00365	atpB
Hyo_00370	Hyo_00370
Hyo_00375	gatB
Hyo_00380	Hyo_00380
Hyo_00405	Hyo_00405
Hyo_00415	pgsA
Hyo_00420	Hyo_00420
Hyo_00425	dapA
Hyo_00430	Hyo_00430
Hyo_00435	Hyo_00435
Hyo_00440	Hyo_00440
Hyo_00445	cysS
Hyo_00450	murJ
Hyo_00500	Hyo_00500
Hyo_00550	rpsJ
Hyo_00555	rplC
Hyo_00560	rplD
Hyo_00565	rplW
Hyo_00570	rplB
Hyo_00575	rpsS
Hyo_00580	rplV
Hyo_00585	rpsC
Hyo_00590	rplP
Hyo_00595	rpmC
Hyo_00605	rplN
Hyo_00610	rplX
Hyo_00615	rplE
Hyo_00620	rpsZ
Hyo_00625	rpsH
Hyo_00630	rplF
Hyo_00635	rplR
Hyo_00640	rpsE
Hyo_00645	rplO
Hyo_00650	secY
Hyo_00655	map
Hyo_00660	infA
Hyo_00665	rpmJ
Hyo_00670	rpsM
Hyo_00675	rpsK
Hyo_00680	rpsD
Hyo_00685	rpoA
Hyo_00690	rplQ
Hyo_00705	Hyo_00705
Hyo_00710	Hyo_00710
Hyo_00720	Hyo_00720
Hyo_00725	Hyo_00725
Hyo_00730	Hyo_00730
Hyo_00735	tkt
Hyo_00745	rplT
Hyo_00765	Hyo_00765
Hyo_00770	Hyo_00770
Hyo_00775	Hyo_00775
Hyo_00945	pckA
Hyo_00990	fusA
Hyo_00995	rpsG
Hyo_01000	rpsL
Hyo_01005	rpoC
Hyo_01010	rpoB
Hyo_01015	rplL
Hyo_01020	rplJ
Hyo_01025	rplA
Hyo_01030	rplK
Hyo_01035	nusG
Hyo_01040	secE
Hyo_01055	tuf
Hyo_01090	nusB
Hyo_01095	ribH
Hyo_01100	Hyo_01100
Hyo_01105	Hyo_01105
Hyo_01110	kdsA
Hyo_01120	der
Hyo_01125	Hyo_01125
Hyo_01130	trpS
Hyo_01135	serS
Hyo_01150	pssA
Hyo_01160	ftsH
Hyo_01240	Hyo_01240
Hyo_01250	murD
Hyo_01255	mraY
Hyo_01260	gpmI
Hyo_01275	fabG
Hyo_01280	acpP
Hyo_01285	Hyo_01285
Hyo_01290	accA
Hyo_01305	prfB
Hyo_01310	panC
Hyo_01315	rimO
Hyo_01320	Hyo_01320
Hyo_01340	Hyo_01340
Hyo_01355	Hyo_01355
Hyo_01450	def
Hyo_01455	Hyo_01455
Hyo_01470	folE
Hyo_01495	nifS
Hyo_01500	Hyo_01500
Hyo_01515	infC
Hyo_01520	thrS
Hyo_01550	hemJ
Hyo_01560	lspA
Hyo_01565	glmM
Hyo_01570	rpsT
Hyo_01575	prfA
Hyo_01680	aroC
Hyo_01685	rnc
Hyo_01690	rnhA
Hyo_01695	Hyo_01695
Hyo_01805	abcf
Hyo_01820	prmC
Hyo_01830	Hyo_01830
Hyo_01835	murC
Hyo_01850	Hyo_01850
Hyo_01880	Hyo_01880
Hyo_01885	Hyo_01885
Hyo_01895	dapE
Hyo_01900	Hyo_01900
Hyo_01910	pyk
Hyo_01925	Hyo_01925
Hyo_01930	lon
Hyo_01960	glnA
Hyo_01970	Hyo_01970
Hyo_01975	Hyo_01975
Hyo_01990	glyQ
Hyo_02000	Hyo_02000
Hyo_02005	waaA
Hyo_02045	Hyo_02045
Hyo_02075	ffh
Hyo_02080	rpsP
Hyo_02085	Hyo_02085
Hyo_02090	rimM
Hyo_02095	trmD
Hyo_02110	Hyo_02110
Hyo_02115	maf
Hyo_02120	Hyo_02120
Hyo_02125	alaS
Hyo_02130	hemH
Hyo_02135	Hyo_02135
Hyo_02220	Hyo_02220
Hyo_02230	Hyo_02230
Hyo_02255	rpmH
Hyo_02260	rnpA
Hyo_02265	yidD
Hyo_02270	yidC
Hyo_02275	Hyo_02275
Hyo_02280	mnmE
Hyo_02325	Hyo_02325
Hyo_02335	Hyo_02335
Hyo_02345	Hyo_02345
Hyo_02355	ftsA
Hyo_02360	ftsZ
Hyo_02385	secA
Hyo_02390	Hyo_02390
Hyo_02400	Hyo_02400
Hyo_02405	Hyo_02405
Hyo_02420	mqnE
Hyo_02430	glmS
Hyo_02480	Hyo_02480
Hyo_02485	Hyo_02485
Hyo_02495	Hyo_02495
Hyo_02500	Hyo_02500
Hyo_02525	Hyo_02525
Hyo_02530	Hyo_02530
Hyo_02535	Hyo_02535
Hyo_02545	Hyo_02545
Hyo_02565	pglC
Hyo_02570	pglD
Hyo_02575	galU
Hyo_02580	Hyo_02580
Hyo_02600	Hyo_02600
Hyo_02610	Hyo_02610
Hyo_02625	Hyo_02625
Hyo_02630	truD
Hyo_02635	RNaseP_bact_a
Hyo_02700	Hyo_02700
Hyo_02710	gltX
Hyo_02725	Hyo_02725
Hyo_02740	fldA
Hyo_02850	lgt
Hyo_02895	nspC
Hyo_02900	pth
Hyo_02905	Hyo_02905
Hyo_02920	serB
Hyo_02940	Hyo_02940
Hyo_02945	argC
Hyo_02955	lpxB
Hyo_02975	Hyo_02975
Hyo_02990	mreC
Hyo_02995	Hyo_02995
Hyo_03000	clpX
Hyo_03005	lpxA
Hyo_03010	fabZ
Hyo_03035	Hyo_03035
Hyo_03040	hemE
Hyo_03050	Hyo_03050
Hyo_03070	gyrA
Hyo_03140	Hyo_03140
Hyo_03165	mnmA
Hyo_03190	ribD
Hyo_03240	Hyo_03240
Hyo_03245	eno
Hyo_03255	Hyo_03255
Hyo_03265	Hyo_03265
Hyo_03285	Hyo_03285
Hyo_03290	Hyo_03290
Hyo_03300	Hyo_03300
Hyo_03305	tsaD
Hyo_03315	miaA
Hyo_03320	Hyo_03320
Hyo_03400	accD
Hyo_03410	dksA
Hyo_03415	Hyo_03415
Hyo_03430	Hyo_03430
Hyo_03445	ompR
Hyo_03450	Hyo_03450
Hyo_03455	plsY
Hyo_03470	plsX
Hyo_03475	rpmF
Hyo_03505	polA
Hyo_03520	Hyo_03520
Hyo_03535	serC
Hyo_03545	ubiE
Hyo_03555	thiH
Hyo_03560	Hyo_03560
Hyo_03565	thiF
Hyo_03570	thiS
Hyo_03580	kcuS
Hyo_03600	Hyo_03600
Hyo_03615	Hyo_03615
Hyo_03640	Hyo_03640
Hyo_03695	nifJ
Hyo_03715	rpsI
Hyo_03735	Hyo_03735
Hyo_03740	Hyo_03740
Hyo_03755	Hyo_03755
Hyo_03770	ccoN
Hyo_03785	Hyo_03785
Hyo_03820	Hyo_03820
Hyo_03870	Hyo_03870
Hyo_03885	Hyo_03885
Hyo_03890	hemB
Hyo_03900	Hyo_03900
Hyo_03905	hemN
Hyo_03920	Hyo_03920
Hyo_03950	accB
Hyo_03955	accC
Hyo_03960	Hyo_03960
Hyo_03965	gltX
Hyo_03985	Hyo_03985
Hyo_04035	Hyo_04035
Hyo_04045	mnmG
Hyo_04055	petA
Hyo_04060	Hyo_04060
Hyo_04070	Hyo_04070
Hyo_04145	trxB
Hyo_04150	trxA
Hyo_04160	Hyo_04160
Hyo_04170	Hyo_04170
Hyo_04175	Hyo_04175
Hyo_04200	Hyo_04200
Hyo_04215	Hyo_04215
Hyo_04270	rplU
Hyo_04280	obgE
Hyo_04290	fmt
Hyo_04295	Hyo_04295
Hyo_04300	Hyo_04300
Hyo_04310	Hyo_04310
Hyo_04315	Hyo_04315
Hyo_04320	Hyo_04320
Hyo_04325	atpA
Hyo_04330	atpG
Hyo_04335	atpD
Hyo_04345	Hyo_04345
Hyo_04350	Hyo_04350
Hyo_04355	Hyo_04355
Hyo_04360	tolB
Hyo_04365	Hyo_04365
Hyo_04370	Hyo_04370
Hyo_04385	mtnN
Hyo_04425	folK
Hyo_04440	Hyo_04440
Hyo_04455	bamA
Hyo_04460	Hyo_04460
Hyo_04475	lpxC
Hyo_04480	Hyo_04480
Hyo_04485	thrB
Hyo_04495	Hyo_04495
Hyo_04500	rbfA
Hyo_04540	smpB
Hyo_04545	Hyo_04545
Hyo_04560	Hyo_04560
Hyo_04585	metK
Hyo_04620	Hyo_04620
Hyo_04625	Hyo_04625
Hyo_04630	Hyo_04630
Hyo_04635	leuS
Hyo_04650	Hyo_04650
Hyo_04680	Hyo_04680
Hyo_04785	thyX
Hyo_04835	Hyo_04835
Hyo_04840	Hyo_04840
Hyo_04845	rsmA
Hyo_04855	hisF
Hyo_04860	Hyo_04860
Hyo_04885	purB
Hyo_04890	Hyo_04890
Hyo_04900	ruvC
Hyo_04905	dnaA
Hyo_04910	dnaN
Hyo_04925	aspS
Hyo_04930	adk
Hyo_04935	ppa
Hyo_04955	Hyo_04955
Hyo_04960	Hyo_04960
Hyo_04965	tyrS
Hyo_04970	Hyo_04970
Hyo_04980	pyrH
Hyo_04985	Hyo_04985
Hyo_04990	Hyo_04990
Hyo_04995	Hyo_04995
Hyo_05000	trmB
Hyo_05005	Hyo_05005
Hyo_05015	Hyo_05015
Hyo_05025	Hyo_05025
Hyo_05045	gatA
Hyo_05055	ileS
Hyo_05085	Hyo_05085
Hyo_05150	Hyo_05150
Hyo_05155	Hyo_05155
Hyo_05205	purQ
Hyo_05210	Hyo_05210
Hyo_05215	Hyo_05215
Hyo_05225	Hyo_05225
Hyo_05230	Hyo_05230
Hyo_05240	Hyo_05240
Hyo_05290	Hyo_05290
Hyo_05330	Hyo_05330
Hyo_05340	Hyo_05340
Hyo_05345	Hyo_05345
Hyo_05350	purU
Hyo_05400	lpxD
Hyo_05575	Hyo_05575
Hyo_05590	ppk1
Hyo_05615	Hyo_05615
Hyo_05620	Hyo_05620
Hyo_05640	Hyo_05640
Hyo_05650	rpe
Hyo_05675	oorC
Hyo_05680	Hyo_05680
Hyo_05685	Hyo_05685
Hyo_05690	oorD
Hyo_05700	Hyo_05700
Hyo_05710	Hyo_05710
Hyo_05730	guaA
Hyo_05740	Hyo_05740
Hyo_05745	Hyo_05745
Hyo_05750	Hyo_05750
Hyo_05755	Hyo_05755
Hyo_05760	Hyo_05760
Hyo_05765	Hyo_05765
Hyo_05780	pheS
Hyo_05785	pheT
Hyo_05790	aroA
Hyo_05795	Hyo_05795
Hyo_05800	Hyo_05800
Hyo_05860	murA
Hyo_05865	Hyo_05865
Hyo_05875	coaD
Hyo_05880	tmk
Hyo_05885	hisS
Hyo_05890	speA
Hyo_05905	Hyo_05905
Hyo_05910	mog
Hyo_05915	Hyo_05915
Hyo_05920	mtaB
Hyo_05925	Hyo_05925
Hyo_05930	aroB
Hyo_05940	lptB
Hyo_05945	tsaE
Hyo_05950	Hyo_05950
Hyo_05960	Hyo_05960
Hyo_05965	Hyo_05965
Hyo_05970	Hyo_05970
Hyo_05980	Hyo_05980
Hyo_05995	acnB
Hyo_06005	Hyo_06005
Hyo_06025	era
Hyo_06085	Hyo_06085
Hyo_06090	Hyo_06090
Hyo_06145	Hyo_06145
Hyo_06165	rpiB
Hyo_06175	lepB
Hyo_06180	folD
Hyo_06185	Hyo_06185
Hyo_06190	hemL
Hyo_06200	Hyo_06200
Hyo_06220	mrdA
Hyo_06225	Hyo_06225
Hyo_06230	Hyo_06230
Hyo_06235	yihA
Hyo_06240	lptA
Hyo_06245	Hyo_06245
Hyo_06250	Hyo_06250
Hyo_06255	hisB
Hyo_06260	Hyo_06260
Hyo_06265	Hyo_06265
Hyo_06285	Hyo_06285
Hyo_06315	ftsY
Hyo_06355	atpE
Hyo_06370	Hyo_06370
Hyo_06390	Hyo_06390
Hyo_06580	dapF
Hyo_06585	coaE
Hyo_06625	frr
Hyo_06715	Hyo_06715
Hyo_06725	Hyo_06725
Hyo_06730	fbaA
Hyo_06760	rpoD
Hyo_06775	Hyo_06775
Hyo_06805	dxs
Hyo_06810	fliH
Hyo_06815	fliG
Hyo_06820	fliF
Hyo_06825	hisC
Hyo_06830	pheA
Hyo_06835	Hyo_06835
Hyo_06840	lysA
Hyo_06845	Hyo_06845
Hyo_06885	Hyo_06885
Hyo_07030	Hyo_07030
Hyo_07075	Hyo_07075
Hyo_07110	Hyo_07110
Hyo_07140	Hyo_07140
Hyo_07165	Hyo_07165
Hyo_07195	Hyo_07195
Hyo_07200	Hyo_07200
Hyo_07225	Hyo_07225
Hyo_07240	rpsB
Hyo_07245	tsf
Hyo_07250	Hyo_07250
Hyo_07265	gmk
Hyo_07270	Hyo_07270
Hyo_07275	argS
Hyo_07295	gap
Hyo_07300	pgk
Hyo_07305	tpiA
Hyo_07400	Hyo_07400
Hyo_07415	Hyo_07415
Hyo_07420	Hyo_07420
Hyo_07430	glyA
Hyo_07435	lysS
Hyo_07455	gatC
Hyo_07460	Hyo_07460
Hyo_07465	Hyo_07465
Hyo_07470	Hyo_07470
Hyo_07475	Hyo_07475
Hyo_07480	hisG
Hyo_07485	brnQ
Hyo_07490	Hyo_07490
Hyo_07495	hemC
Hyo_07505	proS
Hyo_07510	hemA
Hyo_07515	Hyo_07515
Hyo_07525	Hyo_07525
Hyo_07530	Hyo_07530
Hyo_07545	pdxA
Hyo_07555	Hyo_07555
Hyo_07560	Hyo_07560
Hyo_07590	Hyo_07590
Hyo_07610	thiE
Hyo_07615	uppP
Hyo_07620	Hyo_07620
Hyo_07640	Hyo_07640
Hyo_07645	rho
Hyo_07655	cadA
Hyo_07680	rfaD
Hyo_07685	hldE
Hyo_07690	gmhA
Hyo_07695	waaF
Hyo_07700	Hyo_07700
Hyo_07710	topA
Hyo_07715	Hyo_07715
Hyo_07760	Hyo_07760
Hyo_07775	fbp
Hyo_07780	Hyo_07780
Hyo_07785	metG
Hyo_07790	Hyo_07790
Hyo_07795	Hyo_07795
Hyo_07825	groL
Hyo_07830	groES
Hyo_07845	mgtE
Hyo_07850	Hyo_07850
Hyo_07855	Hyo_07855
Hyo_07860	glcD
Hyo_07890	Hyo_07890
Hyo_07950	Hyo_07950
Hyo_07960	Hyo_07960
Hyo_07970	ispG
Hyo_07975	Hyo_07975
Hyo_08030	ssrA
Hyo_08040	panB
Hyo_08050	ruvB
Hyo_08080	ybeY
Hyo_08095	Hyo_08095
Hyo_08140	Hyo_08140
Hyo_08150	Hyo_08150
Hyo_08155	Hyo_08155
Hyo_08180	Hyo_08180
Hyo_08185	ruvA
Hyo_08190	Hyo_08190
Hyo_08200	Hyo_08200
Hyo_08205	Hyo_08205
Hyo_08250	fliL
Hyo_08255	Hyo_08255
Hyo_08275	valS
Hyo_08300	Hyo_08300
Hyo_08310	rpmB
Hyo_08315	Hyo_08315
Hyo_08370	Hyo_08370
Hyo_08395	Hyo_08395
Hyo_08405	uppS
Hyo_08410	Hyo_08410
Hyo_08415	coaBC
Hyo_08420	glmU
Hyo_08435	Hyo_08435
Hyo_08490	Hyo_08490
Hyo_08505	Hyo_08505
Hyo_08510	Hyo_08510
Hyo_08580	argJ
Hyo_08610	Hyo_08610
Hyo_08625	Hyo_08625
Hyo_08630	Hyo_08630
Hyo_08635	Hyo_08635
Hyo_08660	Hyo_08660
Hyo_08690	Hyo_08690
Hyo_08695	Hyo_08695
Hyo_08700	fumC
Hyo_08710	dnaE
Hyo_08730	Hyo_08730
Hyo_08820	Hyo_08820
Hyo_08860	Hyo_08860
Hyo_08875	Hyo_08875
Hyo_08910	Bacteria_small_SRP
Hyo_09020	Hyo_09020

## Sheet: Lari
Essential gene lists for C. lari 35221
35221
Lari_00010	Lari_00010
Lari_00015	maf
Lari_00020	alaS
Lari_00030	Lari_00030
Lari_00035	hemH
Lari_00040	Lari_00040
Lari_00045	fliE
Lari_00080	smpB
Lari_00085	ispE
Lari_00090	csrA
Lari_00115	pyrB
Lari_00125	metK
Lari_00135	yajC
Lari_00140	secD
Lari_00145	secF
Lari_00150	Lari_00150
Lari_00155	leuS
Lari_00160	Lari_00160
Lari_00165	Lari_00165
Lari_00170	folC
Lari_00205	groES
Lari_00210	groL
Lari_00235	rpmB
Lari_00240	rpe
Lari_00265	ppk
Lari_00270	rpoD
Lari_00330	Lari_00330
Lari_00335	purU
Lari_00340	glnA
Lari_00345	Lari_00345
Lari_00350	Lari_00350
Lari_00360	Lari_00360
Lari_00365	glyQ
Lari_00375	Lari_00375
Lari_00380	waaA
Lari_00390	ffh
Lari_00395	rpsP
Lari_00400	Lari_00400
Lari_00405	rimM
Lari_00410	trmD
Lari_00415	rplS
Lari_00425	Lari_00425
Lari_00505	Lari_00505
Lari_00510	carB
Lari_00515	mreC
Lari_00520	mreB
Lari_00525	clpX
Lari_00530	lpxA
Lari_00535	fabZ
Lari_00580	dapB
Lari_00590	trxB
Lari_00595	trxA
Lari_00615	Lari_00615
Lari_00620	Lari_00620
Lari_00635	rpmE
Lari_00680	ubiA
Lari_00685	miaA
Lari_00735	Lari_00735
Lari_00855	nusA
Lari_00860	Lari_00860
Lari_00865	miaB
Lari_00870	Lari_00870
Lari_00895	lgt
Lari_01005	nspC
Lari_01080	purA
Lari_01095	Lari_01095
Lari_01100	carA
Lari_01105	Lari_01105
Lari_01110	ccoN
Lari_01115	ccoO
Lari_01120	Lari_01120
Lari_01125	ccoP
Lari_01130	Lari_01130
Lari_01135	Lari_01135
Lari_01140	Lari_01140
Lari_01145	Lari_01145
Lari_01205	ileS
Lari_01210	gatA
Lari_01215	guaB
Lari_01220	Lari_01220
Lari_01225	Lari_01225
Lari_01230	murC
Lari_01255	dapE
Lari_01310	gyrA
Lari_01325	Lari_01325
Lari_01330	Lari_01330
Lari_01335	Lari_01335
Lari_01340	Lari_01340
Lari_01360	Lari_01360
Lari_01365	hemN
Lari_01375	hemB
Lari_01380	ribA
Lari_01390	Lari_01390
Lari_01400	Lari_01400
Lari_01410	thiE
Lari_01415	Lari_01415
Lari_01440	ccsB
Lari_01525	Lari_01525
Lari_01585	Lari_01585
Lari_01590	Lari_01590
Lari_01605	Lari_01605
Lari_01625	Lari_01625
Lari_01630	Lari_01630
Lari_01635	Lari_01635
Lari_01640	hemA
Lari_01645	proS
Lari_01650	Lari_01650
Lari_01655	hemC
Lari_01660	Lari_01660
Lari_01700	era
Lari_01705	hslU
Lari_01710	hslV
Lari_01715	rplI
Lari_01725	Lari_01725
Lari_01730	tsaE
Lari_01735	lptB
Lari_01750	murG
Lari_01755	cysE
Lari_01760	speA
Lari_01765	hisS
Lari_01770	tmk
Lari_01775	coaD
Lari_01780	Lari_01780
Lari_01785	flgA
Lari_01810	murA
Lari_01885	def
Lari_01900	tig
Lari_01905	folE
Lari_01930	nifS
Lari_01935	Lari_01935
Lari_01965	aroC
Lari_01970	rnc
Lari_01980	Lari_01980
Lari_01985	dnaG
Lari_02025	Lari_02025
Lari_02035	secG
Lari_02040	frr
Lari_02045	pyrE
Lari_02055	nrdB
Lari_02070	Lari_02070
Lari_02080	Lari_02080
Lari_02155	Lari_02155
Lari_02160	Lari_02160
Lari_02175	glyS
Lari_02205	Lari_02205
Lari_02210	Lari_02210
Lari_02225	Lari_02225
Lari_02230	Lari_02230
Lari_02235	Lari_02235
Lari_02240	pyrH
Lari_02245	rpoZ
Lari_02250	Lari_02250
Lari_02255	tyrS
Lari_02260	Lari_02260
Lari_02265	Lari_02265
Lari_02285	pgsA
Lari_02290	Lari_02290
Lari_02295	dapA
Lari_02305	pyrD
Lari_02310	Lari_02310
Lari_02315	cysS
Lari_02320	murJ
Lari_02325	Lari_02325
Lari_02330	ruvA
Lari_02335	ddl
Lari_02345	Lari_02345
Lari_02350	Lari_02350
Lari_02370	dnaE
Lari_02380	Lari_02380
Lari_02390	Lari_02390
Lari_02405	nadE
Lari_02410	Lari_02410
Lari_02415	thrC
Lari_02420	kdsB
Lari_02470	fbaA
Lari_02475	Lari_02475
Lari_02555	pdxA
Lari_02560	pdxJ
Lari_02580	dnaK
Lari_02585	grpE
Lari_02595	Lari_02595
Lari_02600	Lari_02600
Lari_02675	Lari_02675
Lari_02690	rpmH
Lari_02695	Lari_02695
Lari_02700	yidD
Lari_02705	yidC
Lari_02710	Lari_02710
Lari_02715	mnmE
Lari_02745	pyrF
Lari_02750	nusB
Lari_02755	ribE
Lari_02760	kdsA
Lari_02775	der
Lari_02780	Lari_02780
Lari_02785	trpS
Lari_02790	serS
Lari_02805	Lari_02805
Lari_02810	hemE
Lari_02820	asd
Lari_02830	secA
Lari_02835	lolA
Lari_02870	rbfA
Lari_02875	infB
Lari_02885	Lari_02885
Lari_02890	lpxC
Lari_02905	bamA
Lari_02910	accD
Lari_02955	mtnN
Lari_02960	fabD
Lari_02965	Lari_02965
Lari_02970	Lari_02970
Lari_02975	pal
Lari_02980	tolB
Lari_02985	Lari_02985
Lari_02990	Lari_02990
Lari_02995	Lari_02995
Lari_03000	atpC
Lari_03005	atpD
Lari_03010	atpG
Lari_03015	atpA
Lari_03020	atpH
Lari_03025	Lari_03025
Lari_03030	Lari_03030
Lari_03040	Lari_03040
Lari_03045	Lari_03045
Lari_03050	fmt
Lari_03055	obgE
Lari_03060	rpmA
Lari_03065	rplU
Lari_03095	plsY
Lari_03100	Lari_03100
Lari_03105	Lari_03105
Lari_03110	Lari_03110
Lari_03115	Lari_03115
Lari_03150	Lari_03150
Lari_03165	Lari_03165
Lari_03170	ftsA
Lari_03175	ftsZ
Lari_03180	pncB
Lari_03185	ispG
Lari_03190	priA
Lari_03215	efp
Lari_03230	Lari_03230
Lari_03235	ispH
Lari_03240	aroA
Lari_03245	pheT
Lari_03250	pheS
Lari_03260	pckA
Lari_03265	Lari_03265
Lari_03270	Lari_03270
Lari_03275	Lari_03275
Lari_03285	atpE
Lari_03305	Lari_03305
Lari_03310	gpsA
Lari_03315	gatB
Lari_03320	atpB
Lari_03340	ftsY
Lari_03350	rny
Lari_03420	Lari_03420
Lari_03425	Lari_03425
Lari_03430	Lari_03430
Lari_03455	accA
Lari_03460	fabF
Lari_03465	acpP
Lari_03535	fliL
Lari_03540	acpS
Lari_03545	fabG
Lari_03550	gpmI
Lari_03555	mraY
Lari_03560	murD
Lari_03595	ftsW
Lari_03600	Lari_03600
Lari_03605	Lari_03605
Lari_03745	Lari_03745
Lari_03840	Lari_03840
Lari_03845	Lari_03845
Lari_03885	glmU
Lari_03890	coaBC
Lari_03895	Lari_03895
Lari_03900	uppS
Lari_03910	Lari_03910
Lari_03990	bamD
Lari_04030	ssb
Lari_04035	rpsF
Lari_04040	Lari_04040
Lari_04045	Lari_04045
Lari_04065	ruvX
Lari_04075	rpsO
Lari_04090	Lari_04090
Lari_04120	rplM
Lari_04125	rpsI
Lari_04225	thiL
Lari_04230	truD
Lari_04245	fldA
Lari_04260	Lari_04260
Lari_04275	tpiA
Lari_04280	pgk
Lari_04285	gap
Lari_04290	nadD
Lari_04330	Lari_04330
Lari_04335	waaC
Lari_04345	galE
Lari_04375	pglC
Lari_04405	ftsH
Lari_04410	Lari_04410
Lari_04415	pssA
Lari_04440	Lari_04440
Lari_04445	prs
Lari_04460	ruvB
Lari_04465	Lari_04465
Lari_04470	Lari_04470
Lari_04505	map
Lari_04530	infA
Lari_04535	rpsM
Lari_04540	rpsK
Lari_04545	rpsD
Lari_04550	rpoA
Lari_04555	rplQ
Lari_04580	Lari_04580
Lari_04620	Lari_04620
Lari_04640	Lari_04640
Lari_04655	Lari_04655
Lari_04660	tkt
Lari_04745	Lari_04745
Lari_04755	gltX
Lari_04760	Lari_04760
Lari_04765	accC
Lari_04770	accB
Lari_04920	murI
Lari_04925	secY
Lari_04930	rplO
Lari_04935	rpsE
Lari_04940	rplR
Lari_04945	rplF
Lari_04950	rpsH
Lari_04955	rpsZ
Lari_04960	rplE
Lari_04965	rplX
Lari_04970	rplN
Lari_04975	rpsQ
Lari_04980	rpmC
Lari_04985	rplP
Lari_04990	rpsC
Lari_04995	rplV
Lari_05000	rpsS
Lari_05005	rplB
Lari_05010	rplW
Lari_05015	rplD
Lari_05020	rplC
Lari_05025	rpsJ
Lari_05045	dapF
Lari_05050	coaE
Lari_05065	sodB
Lari_05110	pyrC
Lari_05120	Lari_05120
Lari_05125	Lari_05125
Lari_05130	Lari_05130
Lari_05140	rplT
Lari_05145	rpmI
Lari_05165	ribD
Lari_05175	Lari_05175
Lari_05180	aroQ
Lari_05190	folK
Lari_05230	mnmA
Lari_05240	Lari_05240
Lari_05255	ispDF
Lari_05265	Lari_05265
Lari_05275	Lari_05275
Lari_05280	galU
Lari_05310	Lari_05310
Lari_05315	Lari_05315
Lari_05325	prfB
Lari_05355	Lari_05355
Lari_05360	gyrB
Lari_05400	thyX
Lari_05405	pyrG
Lari_05420	prfA
Lari_05425	rpsT
Lari_05440	rnjA
Lari_05445	rsmA
Lari_05450	Lari_05450
Lari_05475	purB
Lari_05480	Lari_05480
Lari_05495	thrS
Lari_05500	infC
Lari_05540	Lari_05540
Lari_05545	Lari_05545
Lari_05550	Lari_05550
Lari_05555	folP
Lari_05560	ligA
Lari_05570	Lari_05570
Lari_05590	Lari_05590
Lari_05595	apt
Lari_05600	Lari_05600
Lari_05605	rpiB
Lari_05625	cofHmqnC
Lari_05645	Lari_05645
Lari_05650	Lari_05650
Lari_05655	Lari_05655
Lari_05660	Lari_05660
Lari_05665	Lari_05665
Lari_05675	aroB
Lari_05680	Lari_05680
Lari_05685	mtaB
Lari_05740	Lari_05740
Lari_05745	dxr
Lari_05755	tsaD
Lari_05820	Bacteria_small_SRP
Lari_05850	dxs
Lari_05855	fliH
Lari_05860	fliG
Lari_05865	fliF
Lari_05880	Lari_05880
Lari_05885	lysA
Lari_05890	Lari_05890
Lari_05895	pth
Lari_05900	rplY
Lari_05930	Lari_05930
Lari_05940	lpxB
Lari_06035	dnaX
Lari_06040	rho
Lari_06045	cadA
Lari_06050	ccoS
Lari_06055	Lari_06055
Lari_06060	gmhB
Lari_06065	rfaD
Lari_06070	rfaE1rfaE2
Lari_06085	Lari_06085
Lari_06090	coaX
Lari_06095	Lari_06095
Lari_06100	Lari_06100
Lari_06105	Lari_06105
Lari_06110	gatC
Lari_06115	Lari_06115
Lari_06120	Lari_06120
Lari_06125	lysS
Lari_06130	glyA
Lari_06140	Lari_06140
Lari_06145	aroE
Lari_06155	Lari_06155
Lari_06185	Lari_06185
Lari_06195	Lari_06195
Lari_06205	Lari_06205
Lari_06210	Lari_06210
Lari_06215	porB
Lari_06220	oorC
Lari_06235	lpxD
Lari_06290	Lari_06290
Lari_06300	Lari_06300
Lari_06305	Lari_06305
Lari_06310	valS
Lari_06320	ppa
Lari_06325	adk
Lari_06330	aspS
Lari_06335	nadK
Lari_06340	Lari_06340
Lari_06360	Lari_06360
Lari_06365	Lari_06365
Lari_06370	Lari_06370
Lari_06375	lptA
Lari_06380	yihA
Lari_06385	Lari_06385
Lari_06390	mrdA
Lari_06400	tatC
Lari_06405	tatB
Lari_06435	topA
Lari_06440	bioB
Lari_06460	murB
Lari_06465	fliQ
Lari_06470	Lari_06470
Lari_06475	recA
Lari_06480	eno
Lari_06485	Lari_06485
Lari_06535	Lari_06535
Lari_06540	metG
Lari_06545	Lari_06545
Lari_06550	Lari_06550
Lari_06560	Lari_06560
Lari_06575	gltX
Lari_06595	Lari_06595
Lari_06610	Lari_06610
Lari_06620	purS
Lari_06625	purQ
Lari_06630	Lari_06630
Lari_06635	Lari_06635
Lari_06665	Lari_06665
Lari_06675	lys9
Lari_06695	fusA
Lari_06700	rpsG
Lari_06705	rpsL
Lari_06710	rpoC
Lari_06715	rpoB
Lari_06720	rplL
Lari_06725	rplJ
Lari_06730	rplA
Lari_06735	rplK
Lari_06740	nusG
Lari_06745	secE
Lari_06755	rpmG
Lari_06760	tuf
Lari_06805	ndk
Lari_06810	Lari_06810
Lari_06815	rpmF
Lari_06820	plsX
Lari_06825	fabH
Lari_06840	polA
Lari_06890	serC
Lari_06900	ubiE
Lari_06905	Lari_06905
Lari_06910	dnaA
Lari_06950	glmM
Lari_06955	lspA
Lari_06960	hemJ
Lari_06975	Lari_06975
Lari_06980	Lari_06980
Lari_06985	Lari_06985
Lari_07000	rpsU
Lari_07030	Lari_07030
Lari_07045	Lari_07045
Lari_07050	psd
Lari_07075	Lari_07075
Lari_07080	Lari_07080
Lari_07085	hemL
Lari_07095	folD
Lari_07100	lepB
Lari_07125	Lari_07125
Lari_07135	guaA
Lari_07150	purD
Lari_07155	Lari_07155
Lari_07160	Lari_07160
Lari_07170	pnp
Lari_07350	ribE
Lari_07355	mnmG
Lari_07360	petA
Lari_07365	Lari_07365
Lari_07370	Lari_07370
Lari_07375	rpsB
Lari_07380	tsf
Lari_07385	Lari_07385
Lari_07410	glcD
Lari_07415	Lari_07415
Lari_07420	Lari_07420
Lari_07425	mgtE
Lari_07435	dnaB
Lari_07440	cysK
Lari_07445	himA
Lari_07465	waaF
Lari_07470	Lari_07470
Lari_07480	gmk
Lari_07485	tatA
Lari_07490	argS
Lari_07600	Lari_07600
Lari_07610	mqnE
Lari_07620	Lari_07620
Lari_07625	Lari_07625
Lari_07630	Lari_07630
Lari_07635	Lari_07635
Lari_07690	glmS
Lari_07790	ybeY
Lari_07800	Lari_07800
Lari_07875	Lari_07875
Lari_07915	Lari_07915
Lari_07920	Lari_07920
