# Supplementary material for: Application of TraDIS to define the core essential genome of Campylobacter jejuni and Campylobacter coli
Source: BMC Microbiol. 2023 Apr 6;23:97. doi: 10.1186/s12866-023-02835-8 (PMC10077673; doi:10.1186/s12866-023-02835-8)
Supplement: Supplementary file 4 — Additional file 4: Table S4. Contains the output from Panaroo for C. jejuni, the filtered output, the output from Panaroo for C. coli, the filtered output and the core and essential gene list across C. jejuni and C. coli. [file 12866_2023_2835_MOESM4_ESM.xlsx]

## Sheet: jejuni core
Table S4: contains the output from Panaroo for C. jejuni, the filtered output, the output from Panaroo for C. coli, the filtered output and the core and essential gene list across C. jejuni and C. coli.
Core gene presence/absence table for C. jejuni
Gene	Non-unique Gene name	Annotation	11168_Dec2022	5020408_2020_full.fsa	80512_2020_full.fsa	80864_2020_full.fsa	81176_Dec2022	M1cam_Dec2022
group_1173		motility associated factor glycosyltransferase family protein;motility accessory factor	cds-YP_002344723.1	50520408_08795	80512_09080	80864_08520	cds-WP_024088076.1	cds-WP_012006748.1
waaV	;waaV	glycosyltransferase family 2 protein;glycosyltransferase;glucosyltransferase	cds-YP_002344538.1	50520408_00895	80512_01680	80864_03835	cds-WP_002869015.1	cds-WP_014517064.1
group_1169		Site-specific DNA-methyltransferase (adenine-specific);restriction endonuclease;type IIS restriction/modification enzyme;class I SAM-dependent DNA methyltransferase;Eco57I restriction-modification methylase domain-containing protein	cds-YP_002343503.1.1;cds-YP_002343503.1	50520408_08035	80512_05915	80864_08405	cds-WP_002868968.1	cds-WP_014516882.1
waaF	waaF	heptosyltransferase II;lipopolysaccharide heptosyltransferase II	cds-YP_002344539.1	50520408_00900	80512_01685	80864_03830	cds-WP_002869014.1	cds-WP_002866164.1
flaB~~~flaA	;flaB;flaA	flagellin A;flagellin	cds-YP_002344727.1	50520408_08745	80512_09070	80864_08505	cds-WP_011812788.1;cds-WP_011812789.1	cds-WP_012006751.1;cds-WP_012006752.1
modA	modA	molybdate ABC transporter substrate-binding protein;molybdenum ABC transporter substrate-binding lipoprotein	cds-YP_002343741.1	50520408_05195	80512_08115	80864_04500	cds-WP_002854529.1	cds-WP_014516936.1
group_1162		class I SAM-dependent methyltransferase;SAM-dependent methyltransferase	cds-YP_002343703.1	50520408_07350	80512_07085	80864_06510	cds-WP_002857630.1	cds-WP_014516917.1
bioC	bioC	malonyl-ACP O-methyltransferase BioC;biotin synthesis protein	cds-YP_002343742.1	50520408_05200	80512_08110	80864_04495	cds-WP_002854349.1	cds-WP_002872037.1
group_1154		transcriptional regulator;Arsenical resistance operon repressor	0_refound_39_stop	50520408_05835	80512_02855	80864_04710	4_refound_95_stop	cds-WP_014517134.1
group_1152		methyl-accepting chemotaxis signal transduction protein;Methyl-accepting chemotaxis protein;hypothetical protein	cds-YP_002344933.1	50520408_07355	80512_05365	80864_07870	4_refound_94_stop	cds-WP_075888393.1
kdsB	kdsB	3-deoxy-manno-octulosonate cytidylyltransferase	cds-YP_002344220.1	50520408_03695	80512_08950	80864_01610	cds-WP_002856736.1	cds-WP_002856736.1
thrC	thrC	threonine synthase	cds-YP_002344219.1	50520408_03700	80512_08945	80864_01615	cds-WP_002852451.1	cds-WP_002878020.1
lpxK	;lpxK	tetraacyldisaccharide 4'-kinase	cds-YP_002344218.1	50520408_03705	80512_08940	80864_01620	cds-WP_011812737.1	cds-WP_002865989.1
kdpB	;kdpB	Potassium-transporting ATPase ATP-binding subunit;Potassium-transporting ATPase B chain;hypothetical protein;ATPase;potassium-transporting ATPase subunit B	cds-YP_002344096.1	50520408_02540	80512_05140;80512_05135;80512_05130	80864_05535;80864_05545;80864_05540;80864_05530	cds-WP_002856841.1	cds-WP_002856841.1
group_1148		ATPase;hypothetical protein;ATP-binding protein;ATP/GTP binding protein	cds-YP_002344000.1	50520408_02045	80512_03575;80512_03570;80512_03580	80864_02205	cds-WP_002855063.1	cds-WP_002866447.1
kdpA	kdpA;	potassium-transporting ATPase subunit KdpA;Potassium-transporting ATPase subunit KdpA;ATPase	0_refound_37_stop	50520408_02535	80512_05155;80512_05150;80512_05145	80864_05515;80864_05510;80864_05525;80864_05520;80864_05505	cds-WP_002868848.1	cds-WP_002877685.1
glnH~~~hisJ	glnH;hisJ	glutamine-binding protein;amino acid ABC transporter substrate-binding protein	cds-YP_002344224.1	50520408_03685	80512_00010	80864_01595	cds-WP_002868799.1	cds-WP_002866967.1
nadE	nadE	NAD+ synthase;NH(3)-dependent NAD(+) synthetase	cds-YP_002344217.1	50520408_03710	80512_08935	80864_01625	cds-WP_002857155.1	cds-WP_002865990.1
group_1146		TonB-dependent receptor;iron transporter;TonB-dependent receptor putative degenerate	0_refound_36_stop	50520408_07945	80512_02935;80512_02930;80512_02940	80864_02855;80864_02845;80864_02850	cds-WP_030123215.1	cds-WP_032603130.1
group_1145		Motility associated factor glycosyltransferase family protein;motility associated factor glycosyltransferase family protein;hypothetical protein;Motility accessory factor	cds-YP_002344729.1	50520408_06435	80512_01830	80864_07050	cds-WP_002869330.1	cds-WP_012006753.1
pyrC	pyrC	dihydroorotase	cds-YP_002343701.1	50520408_07340	80512_07095	80864_06520	cds-WP_002869155.1	cds-WP_002866391.1
pseC	pseC	UDP-4-amino-46-dideoxy-N-acetyl-beta-L-altrosamine transaminase	cds-YP_002344684.1	50520408_01630	80512_04740	80864_03110	cds-WP_002869094.1	cds-WP_002866273.1
modB	modB	molybdate ABC transporter permease subunit;molybdenum ABC transporter permease	cds-YP_002343739.1	50520408_05185	80512_08125	80864_04510	cds-WP_002854336.1	cds-WP_014516934.1
group_1141	;gloB	MBL fold metallo-hydrolase;hydrolase	cds-YP_002344216.1	50520408_03715	80512_08930	80864_01630	cds-WP_002856956.1	cds-WP_002865991.1
group_1133		ArsR family transcriptional regulator	cds-YP_002343700.1	50520408_07335	80512_07100	80864_06525	cds-WP_002857332.1	cds-WP_002851854.1
hrcA	hrcA	heat-inducible transcription repressor;HrcA family transcriptional regulator	cds-YP_002344164.1	50520408_03975	80512_08535	80864_01890	cds-WP_002856966.1	cds-WP_002856966.1
kdpC	;kdpC	potassium-transporting ATPase subunit C;potassium-transporting ATPase subunit KdpC	0_refound_35_stop	50520408_02545	80512_05125	80864_05550;80864_05555	cds-WP_002856979.1	cds-WP_002856979.1
group_1128		hypothetical protein;integral membrane protein	cds-YP_002343995.1	50520408_02020	2_refound_56_stop	80864_02240	cds-WP_002869301.1	cds-WP_002866442.1
mug	;mug	hypothetical protein;DNA-deoxyinosine glycosylase	cds-YP_002344645.1	50520408_01430	80512_04275	80864_03310	cds-WP_002869082.1	cds-WP_002876781.1
gloB	gloB;	MBL fold hydrolase;hypothetical protein	cds-YP_002344958.1	50520408_04875	80512_06060;80512_06065	80864_06385	cds-WP_002868825.1	cds-WP_002866876.1
group_1118		hypothetical protein;Flagellar hook-length control protein FliK	cds-YP_002344256.1	50520408_03535	80512_00160	80864_01435	cds-WP_002868815.1	cds-WP_002866943.1
bioD	bioD	ATP-dependent dethiobiotin synthetase BioD;dethiobiotin synthetase	cds-YP_002343746.1	50520408_05220	80512_08090	80864_04475	cds-WP_002816248.1	cds-WP_014516940.1
group_1117		methyl-accepting chemotaxis protein;Histidine kinase;chemotaxis protein	0_refound_32	50520408_07275	80512_07155	80864_06585	cds-CJJ81176_RS09215	cds-WP_215425757.1
group_1116		hypothetical protein	cds-YP_002343855.1	50520408_05745	80512_07015	80864_03940	cds-WP_009882162.1	cds-WP_002861166.1
group_1115		LapB;DUF535 domain-containing protein;hypothetical protein	cds-YP_002344462.1	50520408_00495;50520408_00500	80512_01295	80864_00345	cds-WP_002812869.1	5_refound_131_stop
group_1114	flgE;	flagellar hook protein FlgE	cds-YP_002345095.1	50520408_04130	80512_07865	80864_07720	cds-WP_009883169.1	cds-WP_002828566.1
fliD	fliD	flagellar hook-associated protein 2;flagellar capping protein FliD	cds-YP_002343979.1	50520408_01935	80512_03455	80864_02325	cds-WP_002869305.1	cds-WP_002866429.1
pyrF	pyrF	orotidine 5'-phosphate decarboxylase;orotidine-5'-phosphate decarboxylase	cds-YP_002343818.1	50520408_05570	80512_06830	80864_04120	cds-CJJ81176_RS01835	cds-CJM1cam_RS01790
group_1112		Nitroreducatase family protein;Nitroreductase domain-containing protein;NAD(P)H-dependent oxidoreductase	0_refound_31_stop	50520408_00475;50520408_00470	80512_01275	80864_00365	cds-WP_002869051.1	cds-WP_014517039.1
group_1111		histidine kinase;Methyl-accepting chemotaxis protein (TlpB) putative;Methyl-accepting chemotaxis protein (MCP) signalling domain-containing protein;hypothetical protein	0_refound_30_stop	50520408_02990	80512_00685;80512_00690	80864_00910;80864_00915	cds-WP_002853751.1	cds-WP_002877959.1
group_1110		Sodium-dependent phosphate transporter;hypothetical protein;Na/Pi-cotransporter	0_refound_29_stop	50520408_01815	80512_03335	80864_02445;80864_02450	cds-WP_002869313.1	cds-WP_002866411.1
group_1109		NCS2 family permease;permease	cds-YP_002344757.1	50520408_06590	80512_02000	80864_07195	cds-WP_002869333.1	cds-WP_002877354.1
omp50	omp50;	outer membrane protein;DUF3373 domain-containing protein;DUF3373 family protein	cds-YP_002344561.1	50520408_01010	80512_01785	80864_03725	cds-WP_009882781.1	cds-WP_002866183.1
mnmH	;mnmH	rhodanese-like domain-containing protein;tRNA 2-selenouridine(34) synthase MnmH	cds-YP_002343934.1	50520408_07705	80512_03225	80864_02550	cds-WP_002857238.1	cds-WP_012006655.1
pseB	pseB	UDP-N-acetylglucosamine 46-dehydratase (inverting);UDP-N-acetylglucosamine 46-dehydratase	cds-YP_002344683.1	50520408_01625	80512_04735	80864_03115	cds-WP_002869093.1	cds-WP_002866272.1
cysK~~~cysM	cysK;cysM	cysteine synthase A;cysteine synthase	cds-YP_002344310.1	50520408_03265	80512_00450	80864_01150	4_refound_91_stop	cds-WP_002877147.1
group_1107		membrane protein;integral membrane protein	cds-YP_002343858.1	50520408_05760	80512_07030	80864_03925	cds-WP_002857486.1	cds-WP_012006650.1
hxlR	hxlR;	transcriptional regulator	cds-YP_002344918.1	50520408_05900	80512_02790	80864_04770	cds-WP_002855295.1	cds-WP_002867086.1
group_1106		Cytochrome C;cytochrome C oxidase Cbb3;cytochrome C	0_refound_28_stop	50520408_03440	80512_00270;80512_00265	80864_01325;80864_01330	cds-WP_002869103.1;cds-WP_002869102.1	cds-WP_014517010.1
kpsM~~~tagG	kpsM;tagG	capsule polysaccharide ABC transporter permease;capsule biosynthesis protein;capsule polysaccharide transporter KpsM	cds-YP_002344830.1	50520408_06370	80512_02315	80864_05250	cds-WP_002818958.1	cds-WP_014517119.1
group_1102		periplasmic protein;Putative periplasmic protein	cds-YP_002343627.1	50520408_06975	80512_07485	80864_06930	cds-WP_002851904.1	cds-WP_002851904.1
thiD	thiD	phosphomethylpyrimidine kinase;bifunctional hydroxymethylpyrimidine kinase/phosphomethylpyrimidine kinase	cds-YP_002344475.1	50520408_00565	80512_01360	80864_00280	cds-WP_002869047.1	cds-WP_002877760.1
hydD~~~hybD	hydD;hybD	hydrogenase maturation protease;hydrogenase expression/formation protein	cds-YP_002344655.1	50520408_01475	80512_04320	80864_03265	cds-WP_002869086.1	cds-WP_002876768.1
group_1100		DUF2920 domain-containing protein;carbonic anhydrase;DUF2920 family protein;hypothetical protein	cds-YP_002344700.1	50520408_01680	80512_08740	80864_03035;80864_03030	cds-WP_009882883.1	cds-WP_012006746.1
rplV	rplV	50S ribosomal protein L22	cds-YP_002345068.1	50520408_04265	80512_07715	80864_07575	cds-WP_002855723.1	cds-WP_002877012.1
group_1099		lysine transporter LysE;LysE family transporter protein	cds-YP_002344444.1	50520408_00395	80512_01190	80864_00440	cds-WP_009882664.1	cds-WP_002866082.1
group_1097		hypothetical protein	cds-YP_002343761.1	50520408_05295	80512_06545	80864_04400	cds-WP_002868751.1	cds-WP_002866658.1
dut	dut	dUTPase	cds-YP_002344833.1	50520408_06355	80512_02330	80864_05235	cds-WP_002869184.1	cds-WP_002867018.1
ribD	ribD	riboflavin-specific deaminase/reductase;bifunctional diaminohydroxyphosphoribosylaminopyrimidine deaminase/5-amino-6-(5-phosphoribosylamino)uracil reductase RibD	cds-YP_002344991.1	50520408_04700	80512_06245	80864_06205	cds-WP_011812810.1	cds-WP_002866599.1
obgE	obgE	GTPase ObgE	cds-YP_002343556.1	50520408_07595	80512_05605	80864_08110	cds-WP_002857785.1	cds-WP_002866722.1
group_1094		hypothetical protein;highly acidic protein	cds-YP_002344569.1	50520408_01050	80512_03900	80864_03685	cds-WP_002852900.1	cds-WP_002866190.1
modC	;modC	sulfate/molybdate ABC transporter ATP-binding protein;molybdenum ABC transporter ATP-binding protein	cds-YP_002343738.1	50520408_05180	80512_08130	80864_04515	cds-WP_002854406.1	cds-WP_004308379.1
tcdA	tcdA;	tRNA cyclic N6-threonylcarbamoyladenosine(37) synthase TcdA;MoeB/ThiF family protein	cds-YP_002343732.1	50520408_05165	80512_08160	80864_04545	cds-WP_011812701.1	cds-WP_079254200.1
group_1093		hypothetical protein	cds-YP_002344215.1	50520408_03720	80512_08925	80864_01635	cds-WP_002867958.1	cds-WP_002865992.1
group_1092		hypothetical protein	cds-YP_002344831.1	50520408_06365	80512_02320	80864_05245	cds-WP_002818956.1	cds-WP_002867017.1
thiE	thiE	thiamine phosphate synthase;thiamin-phosphate pyrophosphorylase	cds-YP_002344474.1	50520408_00560	80512_01355	80864_00285	cds-WP_002856400.1	cds-WP_002877759.1
group_1089	pseH	N-acetyltransferase;UDP-4-amino-46-dideoxy-N-acetyl-beta-L-altrosamine N-acetyltransferase	cds-YP_002344703.1	50520408_01695	80512_08755	80864_03015	cds-WP_002781802.1	cds-CJM1cam_RS06395
cynX	;cynX	hypothetical protein;MFS transporter CP family cyanate transporter;MFS transporter;MFS transport protein	cds-YP_002344435.1	50520408_00330	80512_01135;80512_01145;80512_01140;80512_01130	80864_00485;80864_00490	4_refound_90_stop	cds-WP_002866071.1
fliK	fliK	flagellar hook-length control protein FliK	cds-YP_002343512.1	50520408_08090	80512_05860	80864_08360	cds-WP_079254174.1	cds-WP_072238625.1
group_1086		ABC-type transport auxiliary lipoprotein component;lipoprotein	cds-YP_002345018.1	50520408_04565	80512_06385	80864_06070	cds-WP_002868880.1	cds-WP_002866846.1
pstS	pstS	phosphate-binding protein;phosphate ABC transporter substrate-binding protein	cds-YP_002344043.1	50520408_02270	80512_03825	80864_01980	cds-WP_002868908.1	cds-WP_002825033.1
group_1085		fumarylacetoacetase;fumarylacetoacetate (FAA) hydrolase family protein	cds-YP_002343493.1	50520408_04025	80512_07970	80864_07825	cds-WP_002858817.1	cds-WP_014516878.1
group_1084		hypothetical protein;membrane protein	cds-YP_002344110.1	50520408_02680	80512_05050	80864_05640	cds-WP_002852050.1	cds-WP_002876954.1
slyD	;slyD	peptidylprolyl isomerase	cds-YP_002343575.1	50520408_07500	80512_05510	80864_08015	cds-WP_002868762.1	cds-WP_012006622.1
gmhB	gmhB	D-glycero-alpha-D-manno-heptose-17-bisphosphate 7-phosphatase	cds-YP_002344543.1	50520408_00930	80512_01705	80864_03810	cds-WP_002869010.1	cds-WP_002877124.1
rhaT	rhaT;	EamA/RhaT family transporter;integral membrane protein	cds-YP_002344916.1	50520408_05910	80512_02780	80864_04780	cds-WP_002869215.1	cds-WP_002858902.1
tupB	;tupB	anion-uptake ABC transporter permease;Tungstate uptake system permease protein TupB	cds-YP_002344911.1	50520408_05935	80512_02755	80864_04805	cds-WP_002851481.1	cds-WP_014517129.1
chuA~~~cirA	chuA;cirA	hemin uptake system outer membrane receptor;TonB-dependent receptor	cds-YP_002344983.1	50520408_04760	80512_06185	80864_06265	cds-WP_002868835.1	cds-WP_002866591.1
group_1082		2-oxoglutarate translocator	0_refound_26	50520408_08135	80512_05820	80864_08315	4_refound_88	5_refound_129
group_1081		TIGR00730 family Rossman fold protein;lysine decarboxylase family protein	cds-YP_002343518.1	50520408_08145	80512_05810	80864_08305	cds-WP_002868775.1	cds-WP_002866619.1
group_1078		Protein-disulfide isomerase;periplasmic protein;disulfide bond formation protein DsbA	cds-YP_002344271.1	50520408_03460	80512_00230	80864_01365	cds-WP_002857195.1	cds-WP_002865934.1
group_1077		hypothetical protein;Small hydrophobic protein	cds-YP_002345080.1	50520408_04205	80512_07775	80864_07635	cds-WP_002869298.1	cds-WP_002877006.1
blc	blc;	biotin transporter BioY;lipocalin family protein	cds-YP_002344919.1	50520408_05895	80512_02795	80864_04765	cds-WP_002851461.1	cds-WP_002867087.1
group_1074		hypothetical protein;periplasmic protein	cds-YP_002344838.1	50520408_06330	80512_02355	80864_05200	cds-WP_004315270.1	cds-CJM1cam_RS06960
porA	porA;	major outer membrane protein	cds-YP_002344650.1	50520408_01450	80512_04295	80864_03290	cds-WP_009882848.1	cds-WP_014517074.1
cfa	cfa;	cyclopropane-fatty-acyl-phospholipid synthase;SAM-dependent methyltransferase	cds-YP_002344574.1	50520408_01075	80512_03925	80864_03660	cds-WP_009882805.1	cds-WP_002866194.1
kpsC	kpsC;	capsule polysaccharide modification protein;capsular polysaccharide biosynthesis protein	cds-YP_002344797.1	50520408_06790	80512_02200	80864_07420	cds-WP_002869136.1	cds-CJM1cam_RS06800
purQ	purQ	phosphoribosylformylglycinamidine synthase I	cds-YP_002343946.1	50520408_01780	80512_03290	80864_02485	4_refound_87_stop	5_refound_127_stop
ciaC	;ciaC	hypothetical protein;invasion antigen CiaC	cds-YP_002344633.1	50520408_01370	80512_04215	80864_03370	cds-WP_002866237.1	cds-WP_002866237.1
group_1072		response regulator transcription factor;hypothetical protein;two-component regulator	cds-YP_002344871.1	50520408_06160;50520408_06155	80512_02525	80864_05030	cds-WP_002855907.1	cds-WP_002855907.1
hslR	hslR;	S4 domain-containing protein	cds-YP_002344090.1	50520408_02505	80512_05185	80864_05475	cds-WP_002860004.1	cds-WP_002860004.1
group_1071		ATP/GTP-binding protein;ATP-binding protein	cds-YP_002343868.1	50520408_05810	80512_07080	80864_03875	cds-WP_002869242.1	cds-WP_002877269.1
group_1069		type II secretion system GspH family protein;periplasmic protein	cds-YP_002344731.1	50520408_06445	80512_01840	80864_07060	cds-WP_002869328.1	cds-WP_002877326.1
bioF	;bioF	8-amino-7-oxononanoate synthase	cds-YP_002343744.1	50520408_05210	80512_08100	80864_04485	cds-WP_002859850.1	cds-WP_014516937.1
group_1068		hypothetical protein	cds-YP_002344420.1	50520408_00255	80512_01055	80864_00565	cds-WP_002869126.1	cds-WP_002877704.1
group_1067		highly acidic protein	cds-YP_002343693.1	50520408_07300	80512_07135	80864_06560	cds-WP_009881966.1	cds-WP_002851965.1
rluA	;rluA	RNA pseudouridine synthase;pseudouridine synthase	cds-YP_002343494.1	50520408_04020	80512_07975	80864_07830	cds-WP_010891825.1	cds-WP_038401995.1
metC	metC;	cystathionine beta-lyase;Putative cystathionine beta-lyase N-terminus	0_refound_25_stop	50520408_06690	80512_02100	80864_07315;80864_07310	cds-WP_002855396.1	cds-WP_002866696.1
group_1065		periplasmic protein;DUF1090 domain-containing protein	cds-YP_002344789.1	50520408_06750	80512_02160	80864_07380	cds-WP_002927400.1	cds-WP_002855539.1
hypF	hypF	carbamoyltransferase HypF;carbamoyltransferase	cds-YP_002344052.1	50520408_02310	80512_03870	80864_01935	cds-WP_002869361.1	cds-WP_002876677.1
dgkA	dgkA	diacylglycerol kinase	cds-YP_002343699.1	50520408_07330	80512_07105	80864_06530	cds-WP_002857432.1	cds-WP_014516916.1
ansA	ansA;	L-asparaginase	cds-YP_002343501.1	50520408_03985	80512_08010	80864_07865	cds-WP_002868978.1	cds-WP_038401996.1
group_1062		PepSY-like domain-containing protein;periplasmic protein	cds-YP_002344399.1	50520408_00145	80512_00945	80864_00675	cds-WP_002856369.1	cds-WP_002853760.1
group_1061		FapA family protein;hypothetical protein	cds-YP_002343515.1	50520408_08105	80512_05845	80864_08345	cds-WP_002893372.1	cds-WP_002866623.1
msrQ	;msrQ	ferric reductase-like transmembrane protein;ferric reductase	cds-YP_002343815.1	50520408_05560	80512_06815	80864_04135	cds-WP_002857273.1	cds-WP_002877509.1
group_1060		Putative periplasmic protein;hypothetical protein	cds-YP_002345047.1	50520408_04405	80512_07610	80864_07470	cds-WP_079254198.1	cds-WP_072238638.1
hisS	hisS	histidine--tRNA ligase	cds-YP_002344172.1	50520408_03935	80512_08465	80864_01850	cds-WP_002856972.1	cds-WP_014516987.1
feoA	feoA;	Putative Fe(2+) transport protein A;FeoA domain-containing protein;ferrous iron transport protein	cds-YP_002344780.1	50520408_06705	80512_02115	80864_07335	cds-WP_250491586.1	cds-WP_002779147.1
group_1059	dsbI	protein-disulfide oxidoreductase DsbI	cds-YP_002344272.1	50520408_03455	80512_00235	80864_01360	cds-WP_002869425.1	cds-WP_002872103.1
group_1058		hypothetical protein;MBL fold metallo-hydrolase	cds-YP_002344167.1	50520408_03960	80512_08495	80864_01875	cds-WP_002869342.1	cds-WP_014516986.1
grpE	grpE	nucleotide exchange factor GrpE;heat shock protein GrpE	cds-YP_002344165.1	50520408_03970	80512_08530	80864_01885	cds-WP_009882420.1	cds-WP_002865982.1
group_1057		hypothetical protein;Osmosensitive K+ channel His kinase sensor domain protein;DUF4118 domain-containing protein;sensor histidine kinase KdpD	0_refound_24_stop	50520408_02550	80512_05120	80864_05570;80864_05560;80864_05565	cds-WP_002868847.1	cds-WP_002877682.1
dapE	dapE	succinyl-diaminopimelate desuccinylase	cds-YP_002344443.1	50520408_00390	80512_01185	80864_00445	cds-WP_002869118.1	cds-WP_014517035.1
group_1056		exporting protein;Exporting protein	cds-YP_002343928.1	50520408_07735	2_refound_55	3_refound_66	cds-WP_002868785.1	cds-WP_002857548.1
mqnE	mqnE;	aminofutalosine synthase MqnE;hypothetical protein	cds-YP_002344756.1	50520408_06585	80512_01995	80864_07190	cds-WP_002869146.1	cds-WP_002862042.1
group_1053		hypothetical protein;membrane protein	cds-YP_002344455.1	50520408_00450	80512_01255	80864_00385	cds-WP_002869114.1	cds-WP_002869114.1
group_1051		peptide ABC transporter substrate-binding protein	cds-YP_002344953.1	50520408_04920	80512_06035	80864_06410	cds-WP_002869222.1	cds-WP_002877559.1
flgL	flgL;	flagellar hook-associated protein FlgL;flagellin	cds-YP_002344286.1	50520408_03395	80512_00315	80864_01280	cds-WP_002869100.1	cds-WP_012006694.1
dcuC	dcuC;	C4-dicarboxylate transporter DcuC;C4-dicarboxylate ABC transporter	0_refound_21_stop	50520408_06685	80512_02095	80864_07300;80864_07295;80864_07305	cds-WP_002869129.1	cds-WP_002866697.1
group_1044		hypothetical protein	cds-YP_002344154.1	50520408_02905	80512_04825;80512_04830	80864_05870;80864_05865	cds-WP_002869375.1	cds-WP_002878240.1
group_1043		Methyltransf-11 domain-containing protein;hypothetical protein;methyltransferase	cds-YP_002344803.1	50520408_02600	80512_02230	80864_07455;80864_07450	cds-WP_002869141.1	5_refound_126_stop
group_1041		HTH domain-containing protein;YafY family transcriptional regulator;transcriptional regulator	cds-YP_002344001.1	50520408_02050	80512_03585;80512_03590	80864_02200	4_refound_86_stop	cds-WP_002866450.1
cstA	cstA	Peptide transporter CstA;integral membrane protein	cds-YP_002344315.1	50520408_03240;50520408_03235	80512_00475	80864_01125	cds-WP_002869163.1	cds-WP_002865904.1
group_1038		MFS transporter;Major Facilitator Superfamily	0_refound_20_stop	50520408_00065	80512_00865;80512_00860	80864_00760;80864_00755	cds-WP_002853457.1;cds-WP_011812754.1	cds-WP_002866034.1
group_1036		HTH merR-type domain-containing protein;transcriptional regulator	cds-YP_002344932.1	50520408_05820	80512_02860	80864_04705	cds-WP_002851141.1	cds-WP_002825971.1
group_1035		Permuted papain-like amidase enzyme YaeF/YiiX C92 family;membrane protein;integral membrane protein	cds-YP_002343659.1	50520408_07105	80512_07330	80864_06765	cds-WP_002825721.1	cds-WP_002922696.1
tonB2	;tonB2	Periplasmic protein TonB;energy transducer TonB;TonB transport protein	cds-YP_002344999.1	50520408_04660	80512_06290;80512_06285	80864_06165	cds-WP_002856357.1	cds-WP_002866604.1
group_1031		2OG-Fe(II) oxygenase;oxidoreductase	cds-YP_002344590.1	50520408_01155	80512_04005	80864_03580	cds-WP_002868864.1	5_refound_124_stop
rsmB	;rsmB	NOL1/NOP2/sun family protein;16S rRNA methyltransferase RsmB/F	cds-YP_002344065.1	50520408_02370	80512_05330	80864_05330	cds-WP_011812724.1	cds-WP_002866496.1
group_1026		hypothetical protein;periplasmic protein	cds-YP_002344472.1	50520408_00550	80512_01345	80864_00295	cds-WP_002869049.1	cds-WP_002877757.1
group_1024		Sensor histidine kinase;HAMP domain-containing histidine kinase;sensory trasnduction histidine kinase	cds-YP_002344288.1	50520408_03375	80512_00340;80512_00335	80864_01260	cds-WP_002869171.1	cds-WP_014517013.1
fabD	fabD	ACP S-malonyltransferase;malonyl CoA-acyl carrier protein transacylase	cds-YP_002343576.1	50520408_07495	80512_05505	80864_08010	cds-WP_024088246.1	cds-WP_002866732.1
group_1023		hypothetical protein;lipoprotein	cds-YP_002344769.1	50520408_06645	80512_02055	80864_07255	cds-WP_002869378.1	cds-WP_002866702.1
group_1022		lipoprotein;EexN family lipoprotein	cds-YP_002344021.1	50520408_02160	80512_03710	80864_02090	cds-WP_079005306.1	cds-WP_072238629.1
group_1021		hypothetical protein;Small hydrophobic protein	cds-YP_002344299.1	50520408_03320	80512_00395	80864_01205	cds-WP_011812746.1	cds-WP_011812746.1
group_1020		ankyrin repeat domain-containing protein;ankyrin repeat-containing protein	cds-YP_002344241.1	50520408_03610	80512_00085	80864_01510;80864_01515	cds-WP_002868809.1	cds-WP_002877184.1
group_1019		hypothetical protein;Periplasmic protein;periplasmic protein	cds-YP_002344153.1	50520408_02900;50520408_02895	80512_04835	80864_05860	4_refound_85_stop	5_refound_123_stop
group_1018		hypothetical protein	cds-YP_002343696.1	50520408_07315	80512_07120	80864_06545	cds-WP_079254179.1	cds-WP_072238665.1
group_1017		MetQ/NlpA family ABC transporter substrate-binding protein;NLPA family lipoprotein	cds-YP_002344177.1	50520408_03910	80512_08440	80864_01825	cds-WP_002856768.1	cds-CJM1cam_RS03710
group_1013		Phytase-like domain-containing protein;hypothetical protein;periplasmic protein	cds-YP_002344146.1	50520408_02860	80512_04870	80864_05825;80864_05820	cds-WP_002869028.1	cds-WP_014516982.1
group_1012		Lipoprotein putative;lipoprotein	cds-YP_002343812.1	50520408_05545	80512_06800	80864_04150	cds-WP_011812706.1	cds-WP_002854442.1
rlmH	;rlmH	hypothetical protein;Ribosomal RNA large subunit methyltransferase H	cds-YP_002343586.1	50520408_07445	80512_05455	80864_07960	cds-WP_002857335.1	cds-WP_002857335.1
lpxH	lpxH;	UDP-23-diacylglucosamine hydrolase;hypothetical protein	cds-YP_002343727.1	50520408_05135	80512_08220	80864_04580	cds-WP_072223323.1	cds-WP_079254206.1
group_1011		hypothetical protein;periplasmic protein	cds-YP_002344306.1	50520408_03285	80512_00430	80864_01170	cds-WP_002869164.1	cds-WP_002867455.1
group_1009		lipoprotein;hypothetical protein	cds-YP_002343634.1	50520408_07005	80512_07455	80864_06890	cds-WP_011812694.1	cds-WP_011812694.1
group_1008		deacylase;Purine nucleoside phosphorylase;periplasmic protein	cds-YP_002344733.1	50520408_06455	80512_01850;80512_01855	80864_07070	cds-WP_002869326.1	cds-WP_002877328.1
group_1007		Transporter YdfJ;MFS transport protein	cds-YP_002343777.1	50520408_05375	80512_06630;80512_06625	80864_04320	4_refound_84_stop	cds-WP_002866652.1
proP~~~kgtP	proP;kgtP	alpha-ketoglutarate permease	cds-YP_002344988.1	50520408_04735	80512_06210	80864_06240	cds-WP_002851199.1	cds-WP_002877783.1
yckC	;yckC	integral membrane protein;RDD family	cds-YP_002343675.1	50520408_07210	80512_07220	80864_06650	cds-WP_002854288.1	cds-WP_002866373.1
clpX	clpX	ATP-dependent protease ATP-binding subunit ClpX;ATP-dependent Clp protease ATP-binding subunit ClpX	cds-YP_002343717.1	50520408_05085	80512_08270	80864_04630	cds-WP_002860329.1	cds-WP_002864582.1
tatB	tatB	Sec-independent translocase TatB;Sec-independent protein translocase protein TatB	cds-YP_002344009.1	50520408_02100	80512_03650	80864_02150	cds-WP_002855100.1	cds-WP_002855100.1
cipA	cipA;	invasion protein CipA;Invasion phenotype protein;invasion protein	cds-YP_002344103.1	50520408_02645	80512_05090	80864_05605;80864_05600	cds-WP_011812728.1	cds-WP_012006677.1
mviM	;mviM	oxidoreductase;gfo/Idh/MocA family oxidoreductase	cds-YP_002343936.1	50520408_01730	80512_03240	80864_02535	cds-WP_002855142.1	cds-WP_002866400.1
ridA	ridA;	Enamine deaminase RidA house cleaning of reactive enamine intermediates YjgF/YER057c/UK114 family;endoribonuclease L-PSP family protein	cds-YP_002343765.1	50520408_05315	80512_06565	80864_04380	cds-WP_002868753.1	cds-WP_002866655.1
fliA	fliA	RNA polymerase sigma factor FliA;flagellar biosynthesis RNA polymerase sigma factor	cds-YP_002343525.1	50520408_08160	80512_05765	80864_08270	cds-WP_002851943.1	cds-WP_002876929.1
group_1002		putative membrane transporter protein;integral membrane protein	cds-YP_002344850.1	50520408_06270	80512_02415	80864_05140	cds-WP_002855301.1	cds-WP_002867032.1
ppk2	;ppk2	Polyphosphate kinase;polyphosphate kinase 2;polyphosphate kinase	cds-YP_002344034.1	50520408_02225	80512_03780;80512_03775	80864_02025	4_refound_83_stop	cds-WP_002855028.1
group_1001		apolipoprotein N-acyltransferase	cds-YP_002344488.1	50520408_00630	80512_01425	80864_00215	cds-WP_002856545.1	cds-WP_002877769.1
group_1000	;glnQ	amino acid ABC transporter ATP-binding protein;glutamine ABC transporter ATP-binding protein	cds-YP_002343903.1	50520408_07830	80512_03055	80864_02730	4_refound_82_stop	5_refound_122_stop
group_998		CopG family transcriptional regulator;ribbon-helix-helix domain-containing protein;hypothetical protein	cds-YP_002344616.1	50520408_01275	80512_04125	80864_03460	cds-WP_002853192.1	cds-CJM1cam_RS08630
lptB	;lptB	ABC transporter ATP-binding protein;LPS export ABC transporter ATP-binding protein	cds-YP_002344092.1	50520408_02515	80512_05175	80864_05485	cds-WP_002855252.1	cds-WP_002855252.1
skfB	;skfB	radical SAM domain-containing protein;radical SAM protein	cds-YP_002344987.1	50520408_04740	80512_06205	80864_06245	cds-WP_002855782.1	cds-WP_002877785.1
cysQ	cysQ	3'(2')5'-bisphosphate nucleotidase CysQ	cds-YP_002345048.1	50520408_04400	80512_07615	80864_07475	cds-WP_002869282.1	cds-WP_002866832.1
group_997		membrane protein;hypothetical protein	cds-YP_002343888.1	50520408_07905	80512_02980	80864_02805	cds-WP_002867617.1	cds-WP_002855018.1
group_996		hypothetical protein;HP0268 domain-containing protein	cds-YP_002343893.1	50520408_07880	80512_03005	80864_02780	cds-WP_002851103.1	cds-WP_002851103.1
group_995		GTP-binding protein;lipoprotein	cds-YP_002343891.1	50520408_07890	80512_02995	80864_02790	cds-WP_002868794.1	cds-WP_032603127.1
group_994		DUF4878 domain-containing protein	0_refound_15_stop	50520408_07110	80512_07325	80864_06760	4_refound_81_stop	cds-WP_002866358.1
group_993		serine/threonine protein phosphatase	cds-YP_002343642.1	50520408_07020	80512_07415	80864_06850	cds-WP_002854511.1	cds-WP_014516910.1
ycfL	ycfL;	DUF1425 domain-containing protein;lipoprotein	cds-YP_002343550.1	50520408_07625	80512_05635	80864_08140	cds-WP_002857767.1	cds-WP_002866719.1
group_992		hypothetical protein	cds-YP_002343994.1	50520408_02015	80512_03535	80864_02245	cds-WP_010790923.1	5_refound_121
rpsU	rpsU	30S ribosomal protein S21	cds-YP_002343807.1	50520408_05520	80512_06775	80864_04175	cds-WP_002780697.1	cds-WP_002780697.1
group_991		periplasmic protein;Potassium-transporting ATPase subunit F	cds-YP_002344095.1	50520408_02530	80512_05160	80864_05500	4_refound_80_stop	5_refound_120_stop
group_990		membrane protein;DUF4492 domain-containing protein	cds-YP_002343542.1	50520408_07665	80512_05675	80864_08180	cds-WP_002851632.1	cds-WP_002851632.1
yajC	yajC;	preprotein translocase subunit YajC;hypothetical protein;protein translocase subunit YajC	cds-YP_002344487.1	50520408_00625	80512_01420	80864_00220	cds-WP_002786346.1	cds-WP_002786346.1
yidD	;yidD	membrane protein insertion efficiency factor;membrane protein insertion efficiency factor YidD	cds-YP_002344357.1	50520408_02955	80512_00725	80864_00875	cds-WP_002853937.1	cds-WP_002865962.1
group_987		iron-binding protein	cds-YP_002343516.1	50520408_08110	80512_05840	80864_08340	4_refound_79_stop	cds-WP_002866622.1
folP	folP	dihydropteroate synthase	cds-YP_002344015.1	50520408_02130	80512_03680	80864_02120	cds-WP_002855124.1	cds-WP_002866458.1
peb2	peb2	AcfC family adhesin PEB2	cds-YP_002344185.1	50520408_03870	80512_08400	80864_01785	cds-WP_002856943.1	cds-WP_032603643.1
pnp	pnp	polyribonucleotide nucleotidyltransferase;polynucleotide phosphorylase	cds-YP_002344644.1	50520408_01425	80512_04270	80864_03315	cds-WP_002869081.1	cds-WP_002876783.1
group_986		hypothetical protein;histidine phosphotransferase	cds-YP_002344749.1	50520408_06555	80512_01960	80864_07155	cds-WP_002783915.1	cds-WP_002783915.1
nrfH	nrfH	cytochrome c nitrite reductase small subunit	cds-YP_002344746.1	50520408_06535	80512_01925	80864_07140	cds-WP_010891930.1	cds-WP_010891930.1
group_985		membrane protein;DUF2165 domain-containing protein	cds-YP_002344551.1	50520408_00960	80512_01735	80864_03775	cds-WP_002855871.1	cds-WP_002853472.1
group_984		MFS transporter;MFS transport protein	cds-YP_002344257.1	50520408_03530	80512_00165	80864_01430	cds-WP_002868816.1	cds-WP_002877194.1
nlpA	;nlpA	NLPA family lipoprotein;ABC transporter substrate-binding protein	cds-YP_002344591.1	50520408_01160	80512_04010	80864_03575	cds-WP_002868573.1	cds-WP_014517072.1
mltG	;mltG	aminodeoxychorismate lyase family protein;Endolytic transglycosylase MltG terminates peptidoglycan polymerization	cds-YP_002343960.1	50520408_01840	80512_03360	80864_02420	cds-WP_002880964.1	cds-WP_002880964.1
ruvC	ruvC	Holliday junction resolvase;crossover junction endodeoxyribonuclease RuvC	cds-YP_002345096.1	50520408_04125	80512_07870	80864_07725	cds-WP_011812818.1	cds-WP_010891952.1
ylxR	;ylxR	hypothetical protein;YlxR domain-containing protein	cds-YP_002343595.1	50520408_07400	80512_05410	80864_07915	cds-WP_002859353.1	cds-WP_002870410.1
ccmA	;ccmA	hypothetical protein;Polymer-forming cytoskeletal family protein	cds-YP_002344479.1	50520408_00585	80512_01380	80864_00260	cds-WP_002868630.1	cds-WP_002868630.1
group_983		hypothetical protein;membrane protein	cds-YP_002344407.1	50520408_00190	80512_00990	80864_00630	cds-WP_024088204.1	cds-WP_072238654.1
group_979		periplasmic protein	cds-YP_002344865.1	50520408_06190	80512_02495	80864_05060	cds-WP_002858872.1	cds-WP_002858872.1
rpmJ	rpmJ	50S ribosomal protein L36	cds-YP_002344960.1	1_refound_44	2_refound_53	3_refound_63	cds-WP_002781429.1	cds-WP_002781429.1
group_972		hypothetical protein	cds-YP_002343782.1	1_refound_40	2_refound_49	3_refound_57	cds-WP_002854718.1	cds-WP_002866648.1
group_969		serine protease	0_refound_4	50520408_07165	80512_07265	80864_06695	4_refound_76	5_refound_118
rpmH	rpmH	50S ribosomal protein L34	cds-YP_002344359.1	50520408_02945	80512_00735	80864_00865	cds-WP_002776864.1	cds-WP_002776864.1
rpmF	rpmF	50S ribosomal protein L32	cds-YP_002343768.1	50520408_05330	80512_06580	80864_04365	cds-WP_002858674.1	cds-WP_002858674.1
rpmG	rpmG	50S ribosomal protein L33	cds-YP_002343905.1	50520408_07800	80512_03085	80864_02700	cds-WP_002793551.1	cds-WP_002793551.1
group_962		periplasmic protein	cds-YP_002345001.1	50520408_04650	80512_06300	80864_06155	cds-WP_002778908.1	cds-WP_002778908.1
dba	dba	disulfide bond formation protein	cds-YP_002343490.1	50520408_04040	80512_07955	80864_07810	cds-WP_002779270.1	cds-WP_002779270.1
group_955		hypothetical protein	cds-YP_002344452.1	50520408_00435	80512_01240	80864_00400	cds-WP_002853034.1	cds-WP_002853034.1
group_954		lipoprotein	cds-YP_002344373.1	50520408_00025	80512_00820	80864_00800	cds-WP_002855981.1	cds-WP_002866028.1
group_953		hypothetical protein	cds-YP_002344193.1	50520408_03830	80512_08360	80864_01745	cds-WP_002852615.1	cds-WP_002859817.1
secE	secE	protein translocase subunit SecE	cds-YP_002343906.1	1_refound_41	2_refound_50	80864_02690	cds-WP_002854985.1	cds-WP_002854985.1
group_950		hypothetical protein	cds-YP_002345025.1	50520408_04530	80512_06420	80864_06035	cds-WP_002856010.1	cds-WP_002856010.1
rpmC	rpmC	50S ribosomal protein L29	cds-YP_002345065.1	50520408_04280	80512_07700	80864_07560	cds-WP_002851566.1	cds-WP_002851566.1
rpsN	rpsN	30S ribosomal protein S14	cds-YP_002345060.1	50520408_04305	80512_07675	80864_07535	cds-WP_002851478.1	cds-WP_002851478.1
group_949		hypothetical protein	cds-YP_002344142.1	50520408_02840	80512_04890	80864_05800	cds-WP_002825403.1	cds-WP_002776553.1
group_948		hypothetical protein	cds-YP_002344891.1	50520408_06045	80512_02635	80864_04920	cds-WP_002851537.1	cds-WP_002851537.1
group_947		integral membrane protein	cds-YP_002344594.1	1_refound_42	2_refound_51	3_refound_61	cds-WP_002868861.1	cds-WP_002852856.1
thiS	thiS	thiamine biosynthesis protein	cds-YP_002344442.1	50520408_00365	80512_01180	80864_00450	cds-WP_002853007.1	cds-WP_002853007.1
group_946		periplasmic protein	cds-YP_002344416.1	50520408_00235	80512_01035	80864_00585	cds-WP_002853004.1	cds-WP_002853004.1
rpmI	rpmI	50S ribosomal protein L35	cds-YP_002343686.1	50520408_07265	80512_07165	80864_06595	cds-WP_002777995.1	cds-WP_002777995.1
group_945		heavy-metal-associated domain-containing protein	cds-YP_002344553.1	50520408_00970	80512_01745	80864_03765	cds-WP_002856180.1	cds-WP_002870481.1
rpmB	rpmB	50S ribosomal protein L28	cds-YP_002343884.1	50520408_07925	80512_02960	80864_02825	cds-WP_002854974.1	cds-WP_002854974.1
flgM	flgM	flagellar biosynthesis protein FlgM	cds-YP_002344846.1	50520408_06290	80512_02395	80864_05160	cds-WP_002869195.1	cds-WP_002779262.1
group_944		hypothetical protein	cds-YP_002344314.1	50520408_03245	80512_00470	80864_01130	cds-WP_002867452.1	cds-WP_002867452.1
group_943		hypothetical protein	cds-YP_002344246.1	50520408_03585	80512_00110	80864_01485	cds-WP_002856855.1	cds-WP_002856855.1
rpmE	rpmE	50S ribosomal protein L31	cds-YP_002343615.1	50520408_06910	80512_07550	80864_06995	cds-WP_002851603.1	cds-WP_002851603.1
group_938		hypothetical protein	cds-YP_002345039.1	50520408_04435	80512_06515	80864_05945	cds-WP_002869278.1	cds-WP_002839177.1
group_937		hypothetical protein	cds-YP_002344607.1	50520408_01230	80512_04080	80864_03505	cds-WP_002859287.1	cds-WP_002853612.1
group_935		cbb3-type cytochrome oxidase maturation protein	cds-YP_002344545.1	50520408_00940	80512_01715	80864_03800	cds-WP_002852798.1	cds-WP_002877126.1
group_934		membrane protein	cds-YP_002344384.1	50520408_00070	80512_00870	80864_00750	cds-WP_002853356.1	cds-WP_002853356.1
group_933		tautomerase family protein	cds-YP_002343712.1	50520408_05060	80512_08295	80864_04655	cds-WP_002857551.1	cds-WP_002857551.1
group_932		Integral membrane protein TerC family	0_refound_3	50520408_07025	80512_07410	80864_06845	cds-WP_002857271.1	cds-WP_002857271.1
group_925		hypothetical protein	cds-YP_002344204.1	50520408_03775	80512_08870	80864_01690	cds-WP_002852622.1	cds-WP_002852622.1
group_924		hypothetical protein	cds-YP_002343883.1	50520408_07930	80512_02955	80864_02830	cds-WP_002855201.1	cds-WP_002855201.1
infA	infA	translation initiation factor IF-1	cds-YP_002344959.1	50520408_04870	80512_06070	80864_06380	cds-WP_002781436.1	cds-WP_002781436.1
moaD	moaD	molybdopterin converting factor subunit 1	cds-YP_002344895.1	50520408_06025	80512_02655	80864_04900	cds-WP_002779488.1	cds-WP_002867061.1
group_919		periplasmic protein	cds-YP_002344866.1	50520408_06185	80512_02500	80864_05055	cds-WP_002858873.1	cds-WP_072224426.1
rpoZ	rpoZ	DNA-directed RNA polymerase subunit omega	cds-YP_002344664.1	50520408_01520	80512_04365	80864_03220	cds-WP_002853464.1	cds-WP_002853464.1
group_914		hypothetical protein	cds-YP_002344944.1	50520408_04965	80512_05990	80864_06455	cds-WP_002824979.1	cds-WP_002824979.1
group_913		hypothetical protein	cds-YP_002344880.1	50520408_06105	80512_02575	80864_04980	cds-WP_002851188.1	cds-WP_002867050.1
group_912		periplasmic protein	cds-YP_002344560.1	50520408_01005	80512_01780	80864_03730	cds-WP_002822505.1	cds-WP_002822505.1
csrA	csrA	carbon storage regulator	cds-YP_002344496.1	50520408_00670	80512_01465	80864_00175	cds-WP_002852854.1	cds-WP_002852854.1
rpsP	rpsP	30S ribosomal protein S16	cds-YP_002344128.1	50520408_02770	80512_04960	80864_05730	cds-WP_002852274.1	cds-WP_002852274.1
group_906		hypothetical protein	cds-YP_002344099.1	50520408_02560	80512_05110	80864_05580	cds-WP_002852327.1	cds-WP_002852327.1
rplX	rplX	50S ribosomal protein L24	cds-YP_002345062.1	50520408_04295	80512_07685	80864_07545	cds-WP_002779437.1	cds-WP_002779437.1
acpP	acpP	acyl carrier protein	cds-YP_002343878.1	50520408_07960	80512_02915	80864_02870	cds-WP_002854831.1	cds-WP_002854831.1
tatA	tatA	Sec-independent protein translocase	cds-YP_002344567.1	50520408_01040	80512_01815	80864_03695	cds-WP_002852866.1	cds-WP_002877135.1
group_901		non-specific DNA binding protein	cds-YP_002343483.1	50520408_04075	80512_07920	80864_07775	cds-WP_002855574.1	cds-WP_002853093.1
group_898		hypothetical protein	cds-YP_002344280.1	50520408_03425	80512_00285	80864_01310	cds-WP_002857162.1	cds-WP_002852415.1
group_897		hypothetical protein	cds-YP_002344129.1	50520408_02775	80512_04955	80864_05735	cds-WP_002852144.1	cds-WP_002852144.1
group_896		hypothetical protein	cds-YP_002344100.1	50520408_02565	80512_05105	80864_05585	cds-WP_002854947.1	cds-WP_002854947.1
purS	purS	phosphoribosylformylglycinamidine synthase	cds-YP_002343945.1	50520408_01775	80512_03285	80864_02490	cds-WP_002857003.1	cds-WP_002866405.1
fdxB	fdxB	ferredoxin	cds-YP_002343792.1	50520408_05445	80512_06700	80864_04250	cds-WP_002854647.1	cds-WP_002854647.1
group_892		hypothetical protein	cds-YP_002344194.1	50520408_03825	80512_08355	80864_01740	cds-WP_002859818.1	cds-WP_002859818.1
rpsQ	rpsQ	30S ribosomal protein S17	cds-YP_002345064.1	50520408_04285	80512_07695	80864_07555	cds-WP_002851549.1	cds-WP_002851549.1
group_890		hypothetical protein	cds-YP_002344431.1	50520408_00310	80512_01110	80864_00510	cds-WP_002853000.1	cds-WP_002853000.1
group_889		hypothetical protein	cds-YP_002343801.1	50520408_05490	80512_06745	80864_04205	cds-WP_002857293.1	cds-WP_002857293.1
rpmA	rpmA	50S ribosomal protein L27	cds-YP_002343555.1	50520408_07600	80512_05610	80864_08115	cds-WP_002800974.1	cds-WP_002800974.1
groES	groES	co-chaperonin GroES	cds-YP_002344611.1	50520408_01250	80512_04100	80864_03485	cds-WP_002825273.1	cds-WP_002825273.1
rpsR	rpsR	30S ribosomal protein S18	cds-YP_002344465.1	50520408_00515	80512_01310	80864_00330	cds-WP_002853032.1	cds-WP_002853032.1
rpsT	rpsT	30S ribosomal protein S20	cds-YP_002344980.1	50520408_04775	80512_06170	80864_06280	cds-WP_002856547.1	cds-WP_002856547.1
group_884		hypothetical protein	cds-YP_002344555.1	50520408_00980	80512_01755	80864_03755	cds-WP_002831611.1	cds-WP_002866179.1
group_883		hypothetical protein	cds-YP_002343970.1	50520408_01890	80512_03410	80864_02370	cds-WP_002854834.1	cds-WP_002854834.1
group_882		hypothetical protein	cds-YP_002343695.1	50520408_07310	80512_07125	80864_06550	cds-WP_002869152.1	cds-WP_002857480.1
ccoQ	ccoQ	cytochrome c oxidase cbb3-type CcoQ subunit	cds-YP_002344868.1	50520408_06175	80512_02510	80864_05045	cds-WP_002804842.1	cds-WP_002851307.1
fliQ	fliQ	flagellar biosynthesis protein FliQ	cds-YP_002345043.1	50520408_04415	80512_06535	80864_05925	cds-WP_002851290.1	cds-WP_002851290.1
group_876		NifU protein	cds-YP_002345008.1	50520408_04615	80512_06335	80864_06120	cds-WP_002858971.1	cds-WP_002866611.1
rpsO	rpsO	30S ribosomal protein S15	cds-YP_002344284.1	50520408_03405	80512_00305	80864_01290	cds-WP_002852579.1	cds-WP_002852579.1
group_873		hypothetical protein	cds-YP_002343981.1	50520408_01945	80512_03465	80864_02315	cds-WP_002776186.1	cds-WP_002866430.1
rplW	rplW	50S ribosomal protein L23	cds-YP_002345071.1	50520408_04250	80512_07730	80864_07590	cds-WP_002856384.1	cds-WP_002856384.1
rpsS	rpsS	30S ribosomal protein S19	cds-YP_002345069.1	50520408_04260	80512_07720	80864_07580	cds-WP_002851509.1	cds-WP_002851509.1
group_869		hypothetical protein	cds-YP_002344255.1	50520408_03540	80512_00155	80864_01440	cds-WP_002852641.1	cds-WP_002852641.1
group_868		integral membrane protein	cds-YP_002344251.1	50520408_03560	80512_00135	80864_01460	cds-WP_002852501.1	cds-WP_002866947.1
hypC	hypC	hydrogenase isoenzymes formation protein	cds-YP_002344054.1	50520408_02320	80512_03880	80864_01925	cds-WP_002776342.1	cds-WP_002776342.1
gatC	gatC	glutamyl-tRNA(Gln) amidotransferase subunit C	cds-YP_002343835.1	50520408_05655	80512_06915	80864_04035	cds-WP_002854550.1	cds-WP_002854550.1
fdxA	fdxA	ferredoxin	cds-YP_002343771.1	50520408_05345	80512_06595	80864_04350	cds-WP_002854354.1	cds-WP_002866653.1
clpS	clpS	ATP-dependent Clp protease adaptor protein	cds-YP_002344500.1	50520408_00690	80512_01485	80864_00155	cds-WP_002856038.1	cds-WP_002856038.1
group_863		hypothetical protein	cds-YP_002343942.1	50520408_01760	80512_03270	80864_02505	cds-WP_002859054.1	cds-WP_002855280.1
group_862		hypothetical protein	cds-YP_002343832.1	50520408_05640	80512_06900	80864_04050	cds-WP_011812708.1	cds-WP_002858698.1
nuoK	nuoK	NADH-quinone oxidoreductase I subunit K	cds-YP_002344938.1	50520408_04995	80512_05960	80864_06485	cds-WP_002851490.1	cds-WP_002858466.1
hupB	hupB	DNA-binding protein HU	cds-YP_002344311.1	50520408_03260	80512_00455	80864_01145	cds-WP_002859562.1	cds-WP_002859562.1
fliE	fliE	flagellar hook-basal body protein FliE	cds-YP_002343957.1	50520408_01825	80512_03345	80864_02435	cds-WP_002856884.1	cds-WP_002856884.1
group_859		cytochrome C	cds-YP_002344544.1	50520408_00935	80512_01710	80864_03805	cds-WP_002852762.1	cds-WP_002852762.1
ctsT	ctsT	periplasmic protein	cds-YP_002344470.1	50520408_00540	80512_01335	80864_00305	cds-WP_002855822.1	cds-WP_002877750.1
group_855		multidrug resistance protein	cds-YP_002344565.1	50520408_01030	80512_01805	80864_03705	cds-WP_002777309.1	cds-WP_002780599.1
fliN	fliN	flagellar motor switch protein	cds-YP_002343789.1	50520408_05430	80512_06685	80864_04265	cds-WP_002824739.1	cds-WP_002824739.1
rplU	rplU	50S ribosomal protein L21	cds-YP_002343554.1	50520408_07605	80512_05615	80864_08120	cds-WP_002778820.1	cds-WP_002778820.1
rpsJ	rpsJ	30S ribosomal protein S10	cds-YP_002345074.1	50520408_04235	80512_07745	80864_07605	cds-WP_002779353.1	cds-WP_002779353.1
group_853		nucleoid-associated protein	cds-YP_002345011.1	50520408_04600	80512_06350	80864_06105	cds-WP_002851172.1	cds-WP_002851172.1
oorD	oorD	2-oxoglutarate-acceptor oxidoreductase subunit OorD	cds-YP_002343966.1	50520408_01870	80512_03390	80864_02390	cds-WP_002854819.1	cds-WP_002854819.1
group_851		hypothetical protein	cds-YP_002344772.1	50520408_06660	80512_02070	80864_07270	cds-WP_002855637.1	cds-WP_002855637.1
group_850		efflux protein	cds-YP_002343747.1	50520408_05225	80512_08085	80864_04470	cds-WP_002859852.1	cds-WP_002872042.1
trxA	trxA	thioredoxin	cds-YP_002343607.1	50520408_06870	80512_07590	80864_07035	cds-WP_002778629.1	cds-WP_002778629.1
group_847		hypothetical protein	cds-YP_002344855.1	50520408_06240	80512_02445	80864_05110	cds-WP_002855438.1	cds-WP_002862131.1
group_846		rhodanese-like domain-containing protein	cds-YP_002343951.1	50520408_01805	80512_03315	80864_02460	cds-WP_002854907.1	cds-WP_002866409.1
folB	folB	dihydroneopterin aldolase	cds-YP_002343794.1	50520408_05455	80512_06710	80864_04240	cds-WP_002857609.1	cds-WP_002854273.1
group_841		hypothetical protein	cds-YP_002343511.1	50520408_08085	80512_05865	80864_08365	cds-WP_002824650.1	cds-WP_002824650.1
group_840		fibosomal silencing factor RsfS	cds-YP_002344788.1	50520408_06745	80512_02155	80864_07375	cds-WP_002825802.1	cds-WP_002855339.1
rnpA	rnpA	ribonuclease P protein component	cds-YP_002344358.1	50520408_02950	80512_00730	80864_00870	cds-WP_002856541.1	cds-WP_002853349.1
group_838		integral membrane protein	cds-YP_002344259.1	50520408_03520	80512_00175	80864_01420	cds-WP_002852414.1	cds-WP_002852414.1
group_837		ArsC family protein	cds-YP_002344135.1	50520408_02805	80512_04925	80864_05765	cds-WP_002854966.1	cds-WP_002854966.1
group_834		hypothetical protein	cds-YP_002344623.1	50520408_01315	80512_04165	80864_03420	cds-WP_002853180.1	cds-WP_002853180.1
group_833		membrane protein	cds-YP_002344324.1	50520408_03190	80512_00520	80864_01080	cds-WP_002853247.1	cds-WP_002853247.1
group_830		hypothetical protein	cds-YP_002343864.1	50520408_05790	80512_07060	80864_03895	cds-WP_002859498.1	cds-WP_002859498.1
group_827		hypothetical protein	cds-YP_002344736.1	50520408_06470	80512_01870	80864_07085	cds-WP_002855905.1	cds-WP_002855905.1
atpE	atpE	ATP synthase subunit C	cds-YP_002344334.1	50520408_03140	80512_00570	80864_01030	cds-WP_002853683.1	cds-WP_002853683.1
napD	napD	nitrate reductase assembly protein NapD	cds-YP_002344192.1	50520408_03835	80512_08365	80864_01750	cds-WP_002852435.1	cds-WP_002866912.1
group_826		efflux protein	cds-YP_002343748.1	50520408_05230	80512_08080	80864_04465	cds-WP_002783219.1	cds-WP_002872043.1
group_825		hypothetical protein	cds-YP_002343608.1	50520408_06875	80512_07585	80864_07030	cds-WP_002851874.1	cds-WP_002851874.1
flgJ	flgJ	flagellar biosynthesis protein FlgJ	cds-YP_002344845.1	50520408_06295	80512_02390	80864_05165	cds-WP_002869194.1	cds-WP_002784057.1
group_823		multidrug resistance protein	cds-YP_002344564.1	50520408_01025	80512_01800	80864_03710	cds-WP_002831625.1	cds-WP_014517067.1
group_822		hypothetical protein	cds-YP_002344168.1	50520408_03955	80512_08490	80864_01870	cds-WP_002857179.1	cds-WP_002865985.1
group_821		monoheme cytochrome C	cds-YP_002343476.1	50520408_04105	80512_07890	80864_07745	cds-WP_002855595.1	cds-WP_002853099.1
group_818		2-oxoglutarate translocator	0_refound_6_stop	50520408_08120	2_refound_54_stop	80864_08330	4_refound_77_stop	cds-WP_002878094.1
hypA	hypA	hydrogenase nickel incorporation protein HypA	cds-YP_002344057.1	50520408_02335	80512_03895	80864_01910	cds-WP_002866489.1	cds-WP_002876687.1
acpS	acpS	holo-ACP synthase	cds-YP_002344792.1	50520408_06765	80512_02175	80864_07395	cds-WP_002825806.1	cds-WP_002825806.1
group_817		periplasmic protein	cds-YP_002344261.1	50520408_03510	80512_00185	80864_01410	cds-WP_002852485.1	5_refound_104
group_816		periplasmic protein	cds-YP_002343658.1	50520408_07100	80512_07335	80864_06770	cds-WP_002867117.1	cds-WP_002851849.1
group_814		integral membrane protein	cds-YP_002344448.1	50520408_00420	80512_01220	80864_00420	cds-WP_002869116.1	cds-WP_002866087.1
rplQ	rplQ	50S ribosomal protein L17	cds-YP_002344965.1	50520408_04845	80512_06095	80864_06355	cds-WP_002851332.1	cds-WP_002851332.1
group_810		hypothetical protein	cds-YP_002343769.1	50520408_05335	80512_06585	80864_04360	cds-WP_002859434.1	cds-WP_002854546.1
rplT	rplT	50S ribosomal protein L20	cds-YP_002343687.1	50520408_07270	80512_07160	80864_06590	cds-WP_002851731.1	cds-WP_002866382.1
rplR	rplR	50S ribosomal protein L18	cds-YP_002345057.1	50520408_04320	80512_07660	80864_07520	cds-WP_002785535.1	cds-WP_002785535.1
rplS	rplS	50S ribosomal protein L19	cds-YP_002344132.1	50520408_02790	80512_04940	80864_05750	cds-WP_002854824.1	cds-WP_002854824.1
group_809		integral membrane protein	cds-YP_002343526.1	50520408_08165	80512_05760	80864_08265	cds-WP_002868772.1	cds-WP_002854547.1
group_807		methionine sulfoxide reductase B	cds-YP_002344505.1	50520408_00715	80512_01510	80864_00130	cds-WP_002853613.1	cds-WP_002826104.1
group_805		endoribonuclease L-PSP	cds-YP_002344776.1	50520408_06680	80512_02090	80864_07290	cds-WP_002779137.1	cds-WP_002779137.1
group_804		histidine triad (HIT) family protein	cds-YP_002343856.1	50520408_05750	80512_07020	80864_03935	cds-WP_002857306.1	cds-WP_002857306.1
rbfA	rbfA	ribosome-binding factor A	cds-YP_002343597.1	50520408_07390	80512_05400	80864_07905	cds-WP_002868935.1	cds-WP_002778650.1
group_803		hypothetical protein	cds-YP_002343585.1	50520408_07450	80512_05460	80864_07965	cds-WP_002851949.1	cds-WP_002851949.1
rpsM	rpsM	30S ribosomal protein S13	cds-YP_002344961.1	50520408_04865	80512_06075	80864_06375	cds-WP_002856177.1	cds-WP_002800121.1
group_799		histidine triad (HIT) family protein	cds-YP_002344297.1	50520408_03330	80512_00385	80864_01215	cds-WP_002857192.1	cds-WP_002857192.1
flaG	flaG	flagellar protein FlaG	cds-YP_002343978.1	50520408_01930	80512_03450	80864_02330	cds-WP_002776146.1	cds-WP_002776146.1
rplN	rplN	50S ribosomal protein L14	cds-YP_002345063.1	50520408_04290	80512_07690	80864_07550	cds-WP_002779438.1	cds-WP_002779438.1
crcB	crcB	fluoride ion transporter CrcB	cds-YP_002343949.1	50520408_01795	80512_03305	80864_02470	cds-WP_002858490.1	cds-WP_002859058.1
secG	secG	protein translocase subunit SecG	cds-YP_002343678.1	50520408_07225	80512_07205	80864_06635	cds-WP_002851915.1	cds-WP_002851915.1
hspR	hspR	heat shock transcriptional regulator	cds-YP_002344621.1	50520408_01305	80512_04155	80864_03430	cds-WP_002869071.1	cds-WP_002861924.1
group_795		acyl-CoA thioester hydrolase	cds-YP_002344363.1	50520408_02925	80512_00755	80864_00845	cds-WP_002853874.1	cds-WP_002853400.1
group_794		hypothetical protein	cds-YP_002343930.1	50520408_07725	80512_03205	80864_02570	cds-WP_002857358.1	cds-WP_002866971.1
rpsF	rpsF	30S ribosomal protein S6	cds-YP_002344463.1	50520408_00505	80512_01300	80864_00340	cds-WP_002812868.1	cds-WP_002853062.1
rplL	rplL	50S ribosomal protein L7/L12	cds-YP_002343911.1	50520408_07770	80512_03115	80864_02665	cds-WP_002854820.1	cds-WP_002854820.1
group_792		hypothetical protein	cds-YP_002344337.1	50520408_03085	80512_00590	80864_01010	cds-WP_002853267.1	cds-WP_002853267.1
group_790		7-cyano-7-deazaguanine reductase	cds-YP_002345090.1	50520408_04135	80512_07835	80864_07700	cds-WP_002834281.1	cds-WP_002834281.1
group_789		hypothetical protein	cds-YP_002344842.1	50520408_06310	80512_02375	80864_05180	cds-WP_002858858.1	cds-WP_002826012.1
group_788		Holliday junction resolvase-like protein	cds-YP_002344064.1	50520408_02365	80512_05335	80864_05325	cds-WP_002869355.1	cds-WP_002852281.1
ctb	ctb	group 3 truncated hemoglobin	cds-YP_002343899.1	50520408_07850	80512_03035	80864_02750	cds-WP_002868790.1	cds-WP_002866981.1
group_787		hypothetical protein	cds-YP_002343865.1	50520408_05795	80512_07065	80864_03890	cds-WP_002857569.1	cds-WP_002857569.1
fliS	fliS	flagellar protein FliS	cds-YP_002343980.1	50520408_01940	80512_03460	80864_02320	cds-WP_002869304.1	cds-WP_002854990.1
rpsL	rpsL	30S ribosomal protein S12	cds-YP_002343925.1	50520408_07755	80512_03180	80864_02595	cds-WP_002782934.1	cds-WP_002866973.1
exbD2	exbD2	ExbD/TolR family transport protein	cds-YP_002344998.1	50520408_04665	80512_06280	80864_06170	cds-WP_002856059.1	cds-WP_002851470.1
nuoA	nuoA	NADH-quinone oxidoreductase subunit A	cds-YP_002344948.1	50520408_04945	80512_06010	80864_06435	cds-WP_002851275.1	cds-WP_002824972.1
rpsI	rpsI	30S ribosomal protein S9	cds-YP_002344859.1	50520408_06220	80512_02465	80864_05090	cds-WP_002851459.1	cds-WP_002851459.1
group_784		flagellar assembly protein FliW	cds-YP_002344468.1	50520408_00530	80512_01325	80864_00315	cds-WP_002852982.1	cds-WP_002852982.1
group_783		integral membrane protein	cds-YP_002343975.1	50520408_01915	80512_03435	80864_02345	cds-WP_002854991.1	cds-WP_002866426.1
exbD3	exbD3	ExbD/TolR family transport protein	cds-YP_002343570.1	50520408_07525	80512_05535	80864_08040	cds-WP_002866730.1	cds-WP_002866730.1
atpC	atpC	ATP synthase subunit epsilon	cds-YP_002343568.1	50520408_07535	80512_05545	80864_08050	cds-WP_002851752.1	cds-WP_002866728.1
rplO	rplO	50S ribosomal protein L15	cds-YP_002345055.1	50520408_04330	80512_07650	80864_07510	cds-WP_002851292.1	cds-WP_002856121.1
rpsK	rpsK	30S ribosomal protein S11	cds-YP_002344962.1	50520408_04860	80512_06080	80864_06370	cds-WP_002779544.1	cds-WP_002779544.1
cheY	cheY	chemotaxis protein CheY	cds-YP_002344511.1	50520408_00745	80512_01540	80864_00100	cds-WP_002866134.1	cds-WP_002866134.1
rpsH	rpsH	30S ribosomal protein S8	cds-YP_002345059.1	50520408_04310	80512_07670	80864_07530	cds-WP_002851353.1	cds-WP_002851353.1
nusB	nusB	transcription antitermination protein NusB	cds-YP_002343819.1	50520408_05575	80512_06835	80864_04115	cds-WP_002854405.1	cds-WP_002854405.1
group_777		bacteriohemerythrin	cds-YP_002343684.1	50520408_07255	80512_07175	80864_06605	cds-WP_009881923.1	cds-WP_002851900.1
group_776		glycoprotease family protein	cds-YP_002343593.1	50520408_07410	80512_05420	80864_07925	cds-WP_011812688.1	cds-WP_002851789.1
group_774		ATP/GTP-binding protein	cds-YP_002344091.1	50520408_02510	80512_05180	80864_05480	cds-WP_002854905.1	cds-WP_002854905.1
group_773		integral membrane protein	cds-YP_002343617.1	50520408_06920	80512_07540	80864_06985	cds-WP_002851635.1	cds-CJM1cam_RS00790
ybeY	ybeY	rRNA maturation RNase YbeY	cds-YP_002343581.1	50520408_07470	80512_05480	80864_07985	cds-WP_009881779.1	cds-WP_002866735.1
group_771		transcriptional regulator	cds-YP_002344283.1	50520408_03410	80512_00300	80864_01295	cds-WP_002852609.1	cds-WP_002852609.1
group_770		pyridoxamine 5'-phosphate oxidase	cds-YP_002343873.1	50520408_07985	80512_02890	80864_02895	cds-WP_010790856.1	cds-WP_072238622.1
perR	perR	peroxide stress regulator	cds-YP_002343760.1	50520408_05290	80512_08020	80864_04405	cds-WP_002854244.1	cds-WP_002876900.1
group_769		acyl-CoA thioesterase	cds-YP_002344313.1	50520408_03250	80512_00465	80864_01135	cds-WP_002853544.1	cds-WP_002853544.1
group_768		CoA-binding domain-containing protein	cds-YP_002344236.1	50520408_03635	80512_00060	80864_01540	cds-WP_002868805.1	5_refound_103_stop
group_767		5-hydroxyisourate hydrolase	cds-YP_002344133.1	50520408_02795	80512_04935	80864_05755	cds-WP_002852246.1	cds-WP_002852246.1
ndk	ndk	nucleoside diphosphate kinase	cds-YP_002343770.1	50520408_05340	80512_06590	80864_04355	cds-WP_002859435.1	cds-WP_002854376.1
group_765		membrane protein	cds-YP_002344995.1	50520408_04680	80512_06265	80864_06185	cds-WP_002856602.1	cds-WP_002856602.1
group_763		integral membrane protein	cds-YP_002344237.1	50520408_03630	80512_00065	80864_01535	cds-WP_002856751.1	cds-WP_002856751.1
group_760		membrane protein	cds-YP_002344793.1	50520408_06770	80512_02180	80864_07400	cds-WP_002862076.1	cds-WP_002880391.1
group_759		periplasmic protein	cds-YP_002344307.1	50520408_03280	80512_00435	80864_01165	cds-WP_002856967.1	cds-WP_002856967.1
cgb	cgb	single domain hemoglobin	cds-YP_002344955.1	50520408_04890	80512_06045	80864_06400	cds-WP_002862237.1	cds-WP_002866873.1
group_756		hypothetical protein	cds-YP_002343788.1	50520408_05425	80512_06680	80864_04270	cds-WP_002854524.1	cds-WP_002854524.1
group_755		hypothetical protein	cds-YP_002343721.1	50520408_05105	80512_08250	80864_04610	cds-WP_002851686.1	cds-WP_014516925.1
group_754		hypothetical protein	cds-YP_002343598.1	50520408_07385	80512_05395	80864_07900	cds-WP_002868934.1	cds-WP_014516900.1
rplP	rplP	50S ribosomal protein L16	cds-YP_002345066.1	50520408_04275	80512_07705	80864_07565	cds-WP_002779441.1	cds-WP_002779441.1
exbB2	exbB2	ExbB/TolQ family transport protein	cds-YP_002344997.1	50520408_04670	80512_06275	80864_06175	cds-WP_002868890.1	cds-WP_002851166.1
rplM	rplM	50S ribosomal protein L13	cds-YP_002344860.1	50520408_06215	80512_02470	80864_05085	cds-WP_002779321.1	cds-WP_002779321.1
group_752		acetyltransferase	cds-YP_002344458.1	50520408_00465	80512_01270	80864_00370	cds-WP_002777060.1	cds-WP_002777060.1
rplK	rplK	50S ribosomal protein L11	cds-YP_002343908.1	50520408_07785	80512_03100	80864_02680	cds-WP_002779452.1	cds-WP_002779452.1
group_751		heme-binding lipoprotein	cds-YP_002343618.1	50520408_06925	80512_07535	80864_06980	cds-WP_002854243.1	cds-WP_002866332.1
group_750	atpF'	ATP synthase subunit B'	cds-YP_002343562.1	50520408_07565	80512_05575	80864_08080	cds-WP_002857723.1	cds-WP_002857723.1
group_748		hypothetical protein	cds-YP_002344877.1	50520408_06125	80512_02555	80864_05000	cds-WP_002797496.1	cds-WP_002867049.1
flgB	flgB	flagellar basal body rod protein FlgB	cds-YP_002343959.1	50520408_01835	80512_03355	80864_02425	cds-WP_002854879.1	cds-WP_002854879.1
group_743		hypothetical protein	cds-YP_002344847.1	50520408_06285	80512_02400	80864_05155	cds-WP_002779263.1	cds-WP_002826016.1
group_742		cytochrome C	cds-YP_002344415.1	50520408_00230	80512_01030	80864_00590	cds-WP_002853959.1	cds-WP_002853959.1
group_741		lipoprotein	cds-YP_002344348.1	50520408_02995	80512_00680	80864_00920	cds-WP_002853321.1	cds-WP_002866888.1
group_740		membrane protein	cds-YP_002343952.1	50520408_01810	80512_03320	80864_02455	cds-WP_002856797.1	cds-WP_014516951.1
group_737		periplasmic protein	cds-YP_002345034.1	50520408_04480	80512_06470	80864_05990	cds-WP_002868868.1	cds-WP_002866839.1
group_736		hypothetical protein	cds-YP_002344493.1	50520408_00655	80512_01450	80864_00190	cds-WP_002852822.1	cds-WP_002866121.1
rpiB	rpiB	ribose 5-phosphate isomerase	cds-YP_002344323.1	50520408_03195	80512_00515	80864_01085	cds-WP_002856024.1	cds-WP_002856024.1
group_735		hypothetical protein	cds-YP_002344101.1	50520408_02570	80512_05100	80864_05590	cds-WP_002868845.1	cds-WP_002852324.1
group_734		EexN family lipoprotein	cds-YP_002344022.1	50520408_02165	80512_03715	80864_02085	cds-WP_002868898.1	cds-WP_002866465.1
rnhA	rnhA	ribonuclease H	cds-YP_002345005.1	50520408_04630	80512_06320	80864_06135	cds-WP_002851277.1	cds-WP_002851277.1
fabZ	fabZ	3-hydroxyacyl-ACP dehydratase	cds-YP_002343715.1	50520408_05075	80512_08280	80864_04640	cds-WP_002857452.1	cds-WP_002851782.1
rpsE	rpsE	30S ribosomal protein S5	cds-YP_002345056.1	50520408_04325	80512_07655	80864_07515	cds-WP_002779428.1	cds-WP_002779428.1
group_732		nucleotide phosphoribosyltransferase	cds-YP_002344758.1	50520408_06595	80512_02005	80864_07200	cds-WP_002869334.1	cds-WP_002866713.1
rplI	rplI	50S ribosomal protein L9	cds-YP_002344088.1	50520408_02495	80512_05195	80864_05465	cds-WP_002854980.1	cds-WP_002866518.1
group_731		GatB/Yqey family protein	cds-YP_002344003.1	50520408_02070	80512_03610	80864_02180	cds-WP_002854867.1	cds-WP_002852081.1
group_730		integral membrane protein	cds-YP_002343779.1	50520408_05385	80512_06640	80864_04310	cds-WP_002859441.1	cds-WP_002866650.1
moaE	moaE	molybdopterin converting factor subunit 2	cds-YP_002344896.1	50520408_06020	80512_02660	80864_04895	cds-WP_002855371.1	cds-WP_002867062.1
group_729		acetyltransferase	cds-YP_002343668.1	50520408_07175	80512_07255	80864_06685	cds-WP_002857401.1	cds-WP_002857401.1
group_726		bacterioferritin	cds-YP_002344906.1	50520408_05960	80512_02730	80864_04830	cds-WP_002851546.1	cds-WP_002867076.1
group_725		hypothetical protein	cds-YP_002344642.1	50520408_01415	80512_04260	80864_03325	cds-WP_002855813.1	cds-WP_002855813.1
smpB	smpB	SsrA-binding protein	cds-YP_002344498.1	50520408_00680	80512_01475	80864_00165	cds-WP_002852861.1	cds-WP_002852861.1
group_724		periplasmic protein	cds-YP_002344308.1	50520408_03275	80512_00440	80864_01160	cds-WP_002857165.1	cds-WP_002865908.1
ogt	ogt	methylated-DNA--protein-cysteine methyltransferase	cds-YP_002344243.1	50520408_03600	80512_00095	80864_01500	cds-WP_002868811.1	cds-WP_002866952.1
group_723		integral membrane protein	cds-YP_002343799.1	50520408_05480	80512_06735	80864_04215	cds-WP_002857597.1	cds-WP_002866637.1
accB	accB	acetyl-CoA carboxylase biotin carboxyl carrier protein	cds-YP_002344681.1	50520408_01615	80512_04725	80864_03125	cds-WP_002866271.1	cds-WP_002866271.1
group_721		phosphotyrosine protein phosphatase	cds-YP_002344649.1	50520408_01445	80512_04290	80864_03295	cds-WP_002869083.1	cds-WP_002853170.1
group_720		bacterioferritin comigratory protein	cds-YP_002343713.1	50520408_05065	80512_08290	80864_04650	cds-WP_002857542.1	cds-WP_002851665.1
nlpC	nlpC	NlpC/P60 family	cds-YP_002345022.1	50520408_04545	80512_06405	80864_06050	cds-WP_002868876.1	cds-WP_002866843.1
group_717		OstA family protein	cds-YP_002344078.1	50520408_02435	80512_05265	80864_05395	cds-WP_002852252.1	cds-WP_002852252.1
ilvH	ilvH	acetolactate synthase small subunit	cds-YP_002344005.1	50520408_02080	80512_03620	80864_02170	cds-WP_002852211.1	cds-WP_002852211.1
ribH	ribH	67-dimethyl-8-ribityllumazine synthase	cds-YP_002343820.1	50520408_05580	80512_06840	80864_04110	cds-WP_002854278.1	cds-WP_002854278.1
group_712		tRNA (cytidine(34)-2'-O)-methyltransferase	cds-YP_002344303.1	50520408_03300	80512_00415	80864_01185	cds-WP_002857075.1	cds-WP_002865912.1
group_711		ankyrin repeat-containing protein	cds-YP_002344774.1	50520408_06670	80512_02080	80864_07280	cds-WP_002855628.1	cds-WP_002866699.1
group_710		integral membrane protein	cds-YP_002344139.1	50520408_02825	80512_04905	80864_05785	cds-WP_002869031.1	cds-WP_002858582.1
group_709		RNA pyrophosphohydrolase	cds-YP_002344011.1	50520408_02110	80512_03660	80864_02140	cds-WP_002854797.1	cds-WP_002854797.1
rpsG	rpsG	30S ribosomal protein S7	cds-YP_002343926.1	50520408_07750	80512_03185	80864_02590	cds-WP_002779471.1	cds-WP_002779471.1
lspA	lspA	lipoprotein signal peptidase	cds-YP_002343798.1	50520408_05475	80512_06730	80864_04220	cds-WP_002857354.1	cds-WP_002877495.1
fur	fur	ferric uptake regulator	cds-YP_002343837.1	50520408_05665	80512_06925	80864_04025	cds-WP_002854230.1	cds-WP_002854230.1
moaC	moaC	cyclic pyranopterin monophosphate synthase accessory protein	cds-YP_002343694.1	50520408_07305	80512_07130	80864_06555	cds-WP_009881967.1	cds-WP_002878143.1
folK	folK	2-amino-4-hydroxy-6-hydroxymethyldihydropteridine pyrophosphokinase	cds-YP_002343529.1	50520408_08180	80512_05745	80864_08250	cds-WP_002851803.1	cds-WP_002851803.1
coaD	coaD	phosphopantetheine adenylyltransferase	cds-YP_002344174.1	50520408_03925	80512_08455	80864_01840	cds-WP_002852633.1	cds-WP_002852633.1
group_708		acetyltransferase	cds-YP_002344360.1	50520408_02940	80512_00740	80864_00860	cds-WP_002853404.1	cds-WP_002853404.1
rplJ	rplJ	50S ribosomal protein L10	cds-YP_002343910.1	50520408_07775	80512_03110	80864_02670	cds-WP_002858610.1	cds-WP_002866976.1
group_707		hypothetical protein	cds-YP_002343691.1	50520408_07290	80512_07145	80864_06570	cds-WP_002854628.1	cds-WP_002854628.1
aroQ	aroQ	3-dehydroquinate dehydratase	cds-YP_002343530.1	50520408_08185	80512_05740	80864_08245	cds-WP_002852001.1	cds-WP_002852001.1
ppi	ppi	peptidyl-prolyl cis-trans isomerase	cds-YP_002344562.1	50520408_01015	80512_01790	80864_03720	cds-WP_002822502.1	cds-WP_002869004.1
group_706		lipoprotein	cds-YP_002344249.1	50520408_03570	80512_00125	80864_01470	cds-WP_002859520.1	cds-WP_002877189.1
group_705		histidine triad (HIT) family protein	cds-YP_002343933.1	50520408_07710	80512_03220	80864_02555	cds-WP_002857290.1	cds-WP_012006654.1
greA	greA	transcription elongation factor GreA	cds-YP_002343728.1	50520408_05140	80512_08215	80864_04575	cds-WP_002854578.1	cds-WP_002858660.1
group_702		thiredoxin	cds-YP_002345032.1	50520408_04490	80512_06460	80864_06000	cds-WP_002868869.1	cds-WP_002851267.1
group_701		periplasmic protein	cds-YP_002344291.1	50520408_03360	80512_00355	80864_01245	cds-WP_002856886.1	cds-WP_002856886.1
group_700		HAD-superfamily hydrolase	cds-YP_002344076.1	50520408_02425	80512_05275	80864_05385	cds-WP_002855194.1	cds-WP_002866504.1
fldA	fldA	flavodoxin FldA	cds-YP_002344770.1	50520408_06650	80512_02060	80864_07260	cds-WP_002855629.1	cds-WP_002855629.1
group_697		hypothetical protein	cds-YP_002344388.1	50520408_00090	80512_00890	80864_00730	cds-WP_002856534.1	cds-WP_002853412.1
mobB	mobB	molybdopterin-guanine dinucleotide biosynthesis protein	cds-YP_002344248.1	50520408_03575	80512_00120	80864_01475	cds-WP_002856787.1	cds-WP_002856787.1
group_696		hypothetical protein	cds-YP_002344195.1	50520408_03820	80512_08350	80864_01735	cds-WP_002856776.1	cds-WP_002866913.1
group_695		membrane protein	cds-YP_002344109.1	50520408_02675	80512_05055	80864_05635	cds-WP_002852223.1	cds-WP_002855147.1
group_694		nucleotide-binding protein	cds-YP_002343811.1	50520408_05540	80512_06795	80864_04155	cds-WP_002857249.1	cds-WP_002854188.1
group_692		hypothetical protein	cds-YP_002344638.1	50520408_01395	80512_04240	80864_03345	cds-WP_002869076.1	cds-WP_002866244.1
group_691		S-ribosylhomocysteine lyase	cds-YP_002344589.1	50520408_01150	80512_04000	80864_03585	cds-WP_002868865.1	cds-WP_002860433.1
group_690		PAS domain-containing signal-transduction sensor protein	cds-YP_002344582.1	50520408_01115	80512_03965	80864_03620	cds-WP_002855880.1	cds-WP_002855880.1
group_689		integral membrane protein	cds-YP_002344556.1	50520408_00985	80512_01760	80864_03750	cds-WP_002853757.1	cds-WP_002853757.1
purE	purE	5-(carboxyamino)imidazole ribonucleotide mutase	cds-YP_002344120.1	50520408_02730	80512_05000	80864_05690	cds-WP_002854813.1	cds-WP_002866547.1
group_688		integral membrane protein	cds-YP_002344080.1	50520408_02445	80512_05255	80864_05405	cds-WP_002855248.1	cds-WP_002857018.1
flgC	flgC	flagellar basal body rod protein FlgC	cds-YP_002343958.1	50520408_01830	80512_03350	80864_02430	cds-WP_002856822.1	cds-WP_014516952.1
cetB	cetB	bipartate energy taxis response protein CetB	cds-YP_002344580.1	50520408_01105	80512_03955	80864_03630	cds-WP_002777340.1	cds-WP_014517070.1
mrsA	mrsA	methionine sulfoxide reductase A	cds-YP_002344066.1	50520408_02375	80512_05325	80864_05335	cds-WP_002855174.1	cds-WP_002866497.1
aroK	aroK	shikimate kinase	cds-YP_002343824.1	50520408_05600	80512_06860	80864_04090	cds-WP_011812707.1	cds-WP_002865893.1
group_687		hypothetical protein	cds-YP_002343623.1	50520408_06950	80512_07510	80864_06955	cds-WP_002854663.1	cds-WP_002854663.1
pal	pal	peptidoglycan associated lipoprotein	cds-YP_002343573.1	50520408_07510	80512_05520	80864_08025	cds-WP_002851617.1	cds-WP_002851617.1
group_686		hypothetical protein	cds-YP_002345019.1	50520408_04560	80512_06390	80864_06065	cds-WP_009883121.1	cds-WP_002877873.1
pgpA	pgpA	phosphatidylglycerophosphatase	cds-YP_002344979.1	50520408_04780	80512_06165	80864_06285	cds-WP_002868833.1	cds-WP_002858951.1
group_684		lipoprotein thiredoxin	cds-YP_002345033.1	50520408_04485	80512_06465	80864_05995	cds-WP_002867533.1	cds-WP_002851157.1
nuoB	nuoB	NADH-quinone oxidoreductase subunit B	cds-YP_002344947.1	50520408_04950	80512_06005	80864_06440	cds-WP_002851253.1	cds-WP_002777888.1
petA	petA	ubiquinol-cytochrome C reductase iron-sulfur subunit	cds-YP_002344577.1	50520408_01090	80512_03940	80864_03645	cds-WP_002852880.1	cds-WP_002852880.1
group_683		integral membrane protein	cds-YP_002344258.1	50520408_03525	80512_00170	80864_01425	cds-WP_011812741.1	cds-WP_014517005.1
cft	cft	ferritin	cds-YP_002344042.1	50520408_02265	80512_03820	80864_01985	cds-WP_002852256.1	cds-WP_002852256.1
group_682		integral membrane protein	cds-YP_002344417.1	50520408_00240	80512_01040	80864_00580	cds-WP_002852919.1	cds-WP_002852919.1
lolA	lolA	outer-membrane lipoprotein carrier protein	cds-YP_002344341.1	50520408_03030	80512_00645	80864_00955	cds-WP_002853753.1	cds-WP_002866880.1
group_679		integral membrane protein	cds-YP_002343708.1	50520408_05040	80512_08315	80864_04675	cds-WP_002854624.1	cds-WP_002864577.1
group_678		lipoprotein	cds-YP_002344483.1	50520408_00605	80512_01400	80864_00240	cds-WP_002852685.1	cds-WP_002860199.1
group_677		phosphoglycerate/bisphosphoglycerate mutase	cds-YP_002344397.1	50520408_00135	80512_00935	80864_00685	cds-WP_002853673.1	cds-WP_002853673.1
atpF	atpF	ATP synthase subunit B	cds-YP_002343563.1	50520408_07560	80512_05570	80864_08075	cds-WP_002851681.1	cds-WP_002851681.1
group_675		lipoprotein	cds-YP_002344421.1	50520408_00260	80512_01060	80864_00560	cds-WP_002852972.1	cds-WP_002866062.1
group_674		membrane protein	cds-YP_002344077.1	50520408_02430	80512_05270	80864_05390	cds-WP_002855039.1	cds-WP_002866505.1
group_673		periplasmic protein	cds-YP_002343622.1	50520408_06945	80512_07515	80864_06960	cds-WP_002851715.1	cds-WP_002851715.1
nuoJ	nuoJ	NADH-quinone oxidoreductase subunit J	cds-YP_002344939.1	50520408_04990	80512_05965	80864_06480	cds-WP_002864418.1	cds-WP_002866859.1
group_672		periplasmic protein	cds-YP_002344876.1	50520408_06130	80512_02550	80864_05005	cds-WP_002855458.1	cds-WP_002851265.1
ppa	ppa	inorganic pyrophosphatase	cds-YP_002344067.1	50520408_02380	80512_05320	80864_05340	cds-WP_002855031.1	cds-WP_002855031.1
infC	infC	translation initiation factor IF-3	cds-YP_002343665.1	50520408_07135	80512_07300	80864_06735	cds-WP_002851726.1	cds-WP_002851726.1
group_670		membrane protein	cds-YP_002344992.1	50520408_04695	80512_06250	80864_06200	cds-WP_002934257.1	cds-WP_002862267.1
group_669		lipoprotein	cds-YP_002344863.1	50520408_06200	80512_02485	80864_05070	cds-WP_002851150.1	cds-WP_002877447.1
cheW	cheW	chemotaxis protein	cds-YP_002343724.1	50520408_05120	80512_08235	80864_04595	cds-WP_002826355.1	cds-WP_002826355.1
group_668		hydrolase	cds-YP_002343579.1	50520408_07480	80512_05490	80864_07995	cds-WP_002868758.1	cds-WP_002785057.1
atpH	atpH	ATP synthase subunit delta	cds-YP_002343564.1	50520408_07555	80512_05565	80864_08070	cds-WP_002851861.1	cds-WP_002866726.1
napB	napB	nitrate reductase small subunit	cds-YP_002344190.1	50520408_03845	80512_08375	80864_01760	cds-WP_079254186.1	cds-WP_010891887.1
glpG	glpG	rhomboid family intramembrane serine protease	cds-YP_002344398.1	50520408_00140	80512_00940	80864_00680	cds-WP_002853517.1	cds-WP_014517029.1
group_664		Membrane protein	0_refound_5_stop	50520408_07900	80512_02985	80864_02800	cds-WP_002868796.1	cds-WP_002858498.1
group_662		nuclease	cds-YP_002344374.1	50520408_00030	80512_00825	80864_00795	cds-WP_002855917.1	5_refound_107_stop
tpx	tpx	2-Cys peroxiredoxin	cds-YP_002344186.1	50520408_03865	80512_08395	80864_01780	cds-WP_002856712.1	cds-WP_002856712.1
def	def	peptide deformylase	cds-YP_002343649.1	50520408_07055	80512_07380	80864_06815	cds-WP_002869061.1	cds-WP_002851936.1
group_661		acetyltransferase	cds-YP_002345081.1	50520408_04170	80512_07800	80864_07660	cds-WP_009883153.1	cds-WP_002783539.1
group_660		integral membrane protein	cds-YP_002343709.1	50520408_05045	80512_08310	80864_04670	cds-WP_002851753.1	cds-WP_002858737.1
nusG	nusG	transcription termination/antitermination protein NusG	cds-YP_002343907.1	50520408_07790	80512_03095	80864_02685	cds-WP_002851098.1	cds-WP_002851098.1
group_657		hypothetical protein	cds-YP_002345078.1	50520408_04215	80512_07765	80864_07625	cds-WP_002869296.1	cds-WP_002877007.1
rplF	rplF	50S ribosomal protein L6	cds-YP_002345058.1	50520408_04315	80512_07665	80864_07525	cds-WP_002851302.1	cds-WP_002851302.1
fliL	fliL	flagellar basal body-associated protein FliL	cds-YP_002344791.1	50520408_06760	80512_02170	80864_07390	cds-WP_002855429.1	cds-WP_002855429.1
pgsA	pgsA	CDP-diacylglycerol--glycerol-3-phosphate 3-phosphatidyltransferase	cds-YP_002344460.1	50520408_00485	80512_01285	80864_00355	cds-WP_002812871.1	cds-WP_002877743.1
group_656		hypothetical protein	cds-YP_002344121.1	50520408_02735	80512_04995	80864_05695	cds-WP_002852251.1	cds-WP_002852251.1
group_655		hypothetical protein	cds-YP_002344013.1	50520408_02120	80512_03670	80864_02130	cds-WP_002855029.1	cds-WP_002866457.1
group_654		exporting protein	cds-YP_002343971.1	50520408_01895	80512_03415	80864_02365	cds-WP_002855217.1	cds-WP_002855217.1
group_653		50S ribosomal protein L25/general stress protein Ctc	cds-YP_002343749.1	50520408_05235	80512_08075	80864_04460	cds-WP_002859854.1	cds-WP_002791314.1
p19	p19	hypothetical protein	cds-YP_002345027.1	50520408_04515	80512_06435	80864_06025	cds-WP_002778842.1	cds-WP_002778842.1
rimM	rimM	ribosome maturation factor RimM	cds-YP_002344130.1	50520408_02780	80512_04950	80864_05740	cds-WP_002855099.1	cds-WP_002855099.1
group_651	bisC	formate dehydrogenase	0_refound_0	50520408_06050	80512_02630	80864_04925	4_refound_74	5_refound_116
mogA	mogA	molybdenum cofactor biosynthesis protein MogA	cds-YP_002344143.1	50520408_02845	80512_04885	80864_05805	cds-WP_002842823.1	cds-WP_002856854.1
hslV	hslV	ATP-dependent protease peptidase subunit	cds-YP_002344087.1	50520408_02490	80512_05200	80864_05460	cds-WP_002855129.1	cds-WP_002855129.1
rplE	rplE	50S ribosomal protein L5	cds-YP_002345061.1	50520408_04300	80512_07680	80864_07540	cds-WP_002851453.1	cds-WP_002851453.1
nadD	nadD	nicotinate-nucleotide adenylyltransferase	cds-YP_002344787.1	50520408_06740	80512_02150	80864_07370	cds-WP_002927405.1	cds-WP_014517091.1
group_650		hypothetical protein	cds-YP_002343840.1	50520408_05680	80512_06940	80864_04010	cds-CJJ81176_RS01945	cds-WP_002859481.1
pth	pth	peptidyl-tRNA hydrolase	cds-YP_002343750.1	50520408_05240	80512_08070	80864_04455	cds-WP_002857525.1	cds-WP_002857525.1
apt	apt	adenine phosphoribosyltransferase	cds-YP_002344325.1	50520408_03185	80512_00525	80864_01075	cds-WP_002855863.1	cds-WP_057036681.1
group_649		periplasmic protein	cds-YP_002344083.1	50520408_02470	80512_05220	80864_05440	cds-WP_002855032.1	cds-WP_014516967.1
group_648		acetyltransferase	cds-YP_002343672.1	50520408_07195	80512_07235	80864_06665	cds-WP_002857575.1	cds-WP_002851622.1
group_643		hypothetical protein	cds-YP_002345009.1	50520408_04610	80512_06340	80864_06115	cds-WP_002855727.1	cds-WP_002855727.1
group_642		hypothetical protein	cds-YP_002344875.1	50520408_06135	80512_02545	80864_05010	cds-WP_002851269.1	cds-WP_002851269.1
ssb	ssb	single-stranded DNA-binding protein	cds-YP_002344464.1	50520408_00510	80512_01305	80864_00335	cds-WP_002854048.1	cds-WP_002877747.1
ruvA	ruvA	Holliday junction DNA helicase RuvA	cds-YP_002344206.1	50520408_03765	80512_08880	80864_01680	cds-WP_002856927.1	cds-WP_002856927.1
maf	maf	Maf-like protein	cds-YP_002343939.1	50520408_01745	80512_03255	80864_02520	cds-WP_002855005.1	cds-WP_002866403.1
group_641		integral membrane protein	cds-YP_002344744.1	50520408_06525	80512_01915	80864_07130	cds-WP_002855904.1	cds-WP_002855904.1
cheB	cheB'	MCP protein-glutamate methylesterase	cds-YP_002344322.1	50520408_03200	80512_00510	80864_01090	cds-WP_002855874.1	cds-WP_002865900.1
exbB3	exbB3	MotA/TolQ/ExbB proton channel family protein	cds-YP_002343569.1	50520408_07530	80512_05540	80864_08045	cds-WP_002868765.1	cds-WP_002854361.1
group_637		integral membrane protein	cds-YP_002344601.1	50520408_01200	80512_04050	80864_03535	cds-WP_002868860.1	cds-WP_002866215.1
group_636		lipoprotein thiredoxin	cds-YP_002344598.1	50520408_01190	80512_04040	80864_03545	cds-WP_002867374.1	cds-WP_002866214.1
oorC	oorC	2-oxoglutarate-acceptor oxidoreductase subunit OorC	cds-YP_002343969.1	50520408_01885	80512_03405	80864_02375	cds-WP_002856866.1	cds-WP_002866422.1
dcd	dcd	deoxycytidine triphosphate deaminase	cds-YP_002344682.1	50520408_01620	80512_04730	80864_03120	cds-WP_002856264.1	cds-WP_002856264.1
gmhA	gmhA	phosphoheptose isomerase	cds-YP_002344540.1	50520408_00915	80512_01690	80864_03825	cds-WP_002869012.1	cds-WP_002877119.1
group_634	ribA	GTP cyclohydrolase II	cds-YP_002344391.1	50520408_00105	80512_00905	80864_00715	cds-WP_002855920.1	cds-WP_002854114.1
group_633		periplasmic protein	cds-YP_002344309.1	50520408_03270	80512_00445	80864_01155	cds-WP_002856825.1	cds-WP_002865907.1
group_632		ATP/GTP-binding protein	cds-YP_002344832.1	50520408_06360	80512_02325	80864_05240	cds-WP_002867263.1	cds-WP_002826203.1
group_631		3-polyprenyl-4-hydroxybenzoate decarboxylase	cds-YP_002344175.1	50520408_03920	80512_08450	80864_01835	cds-WP_002857001.1	cds-WP_014516988.1
group_630		colicin V production protein	cds-YP_002343836.1	50520408_05660	80512_06920	80864_04030	cds-WP_002857472.1	cds-WP_002865883.1
frr	frr	ribosome recycling factor	cds-YP_002343677.1	50520408_07220	80512_07210	80864_06640	cds-WP_079254178.1	cds-WP_014516912.1
group_629		integral membrane protein	cds-YP_002343626.1	50520408_06965	80512_07495	80864_06940	cds-WP_002851996.1	cds-WP_002851996.1
group_627		rRNA small subunit methyltransferase G	cds-YP_002344392.1	50520408_00110	80512_00910	80864_00710	cds-WP_002855974.1	cds-WP_002877903.1
pabA	pabA	para-aminobenzoate synthase glutamine amidotransferase subunit II	cds-YP_002344268.1	50520408_03475	80512_00215	80864_01380	cds-WP_002868820.1	5_refound_105_stop
purN	purN	phosphoribosylglycinamide formyltransferase	cds-YP_002343645.1	50520408_07035	80512_07400	80864_06835	cds-WP_002869059.1	cds-WP_002866343.1
group_626		periplasmic protein	cds-YP_002344760.1	50520408_06605	80512_02015	80864_07210	cds-WP_002869336.1	cds-WP_002866711.1
thiJ	thiJ	4-methyl-5(beta-hydroxyethyl)-thiazole monophosphate synthesis protein	cds-YP_002344298.1	50520408_03325	80512_00390	80864_01210	cds-WP_002869165.1	cds-WP_002865916.1
efp	efp	elongation factor P	cds-YP_002343982.1	50520408_01955	80512_03475	80864_02305	cds-WP_002855210.1	cds-WP_002855210.1
cdtC	cdtC	cytolethal distending toxin C	cds-YP_002343539.1	50520408_07680	80512_05690	80864_08195	cds-WP_002851967.1	cds-WP_002865971.1
group_625		two-component response regulator	cds-YP_002344884.1	50520408_06085	80512_02595	80864_04960	cds-WP_002869206.1	cds-WP_002867054.1
recR	recR	recombination protein RecR	cds-YP_002344654.1	50520408_01470	80512_04315	80864_03270	cds-WP_002853446.1	cds-WP_002855930.1
group_624		periplasmic protein	cds-YP_002344393.1	50520408_00115	80512_00915	80864_00705	cds-WP_009882621.1	cds-WP_002853850.1
group_623		periplasmic protein	cds-YP_002343857.1	50520408_05755	80512_07025	80864_03930	cds-WP_002857612.1	cds-WP_002866323.1
folE	folE	GTP cyclohydrolase I	cds-YP_002343652.1	50520408_07070	80512_07365	80864_06800	cds-WP_002854344.1	cds-WP_002825654.1
rplC	rplC	50S ribosomal protein L3	cds-YP_002345073.1	50520408_04240	80512_07740	80864_07600	cds-WP_002779987.1	cds-WP_002779987.1
mobA	mobA	molybdopterin-guanine dinucleotide biosynthesis protein	cds-YP_002344738.1	50520408_06480	80512_01880	80864_07095	cds-WP_002855734.1	cds-WP_002866768.1
group_622		purine/pyrimidine phosphoribosyltransferase	cds-YP_002344423.1	50520408_00270	80512_01070	80864_00550	cds-WP_002853564.1	cds-WP_002852959.1
rnhB	rnhB	ribonuclease HII	cds-YP_002343482.1	50520408_04080	80512_07915	80864_07770	cds-WP_002853153.1	cds-WP_002857688.1
group_620		MdaB protein	cds-YP_002344917.1	50520408_05905	80512_02785	80864_04775	cds-WP_002851227.1	cds-WP_002858903.1
group_619		hypothetical protein	cds-YP_002344372.1	50520408_00020	80512_00815	80864_00805	cds-WP_002854139.1	cds-WP_002866027.1
tmk	tmk	thymidylate kinase	cds-YP_002344173.1	50520408_03930	80512_08460	80864_01845	cds-WP_002856897.1	cds-WP_002867977.1
adk	adk	adenylate kinase	cds-YP_002344068.1	50520408_02385	80512_05315	80864_05345	cds-WP_002855137.1	cds-WP_002855137.1
group_618		hypothetical protein	cds-YP_002343834.1	50520408_05650	80512_06910	80864_04040	cds-WP_009882129.1	cds-WP_002865884.1
group_617		6-pyruvoyl-tetrahydropterin synthase	cds-YP_002343619.1	50520408_06930	80512_07530	80864_06975	cds-WP_002854192.1	cds-WP_002851757.1
group_615		hypothetical protein	cds-YP_002343866.1	50520408_05800	80512_07070	80864_03885	cds-WP_009882169.1	cds-WP_002866018.1
clpP	clpP	ATP-dependent Clp protease proteolytic subunit	cds-YP_002343650.1	50520408_07060	80512_07375	80864_06810	cds-WP_002869062.1	cds-WP_002806309.1
group_614	hisH	imidazole glycerol phosphate synthase subunit HisH	cds-YP_002344969.1	50520408_04825	80512_06115	80864_06335	cds-WP_002868827.1	cds-WP_002862245.1
group_613		membrane protein	cds-YP_002344852.1	50520408_06255	80512_02430	80864_05125	cds-WP_002851370.1	cds-WP_002867036.1
pglD	pglD	UDP-N-acetylbacillosamine N-acetyltransferase	cds-YP_002344516.1	50520408_00765	80512_01560	80864_00075	cds-WP_002853531.1	cds-WP_002853531.1
group_612		integral membrane protein	cds-YP_002344326.1	50520408_03180	80512_00530	80864_01070	cds-WP_002854047.1	cds-WP_002854047.1
engB	engB	GTP-binding protein EngB	cds-YP_002344079.1	50520408_02440	80512_05260	80864_05400	cds-WP_002869353.1	cds-WP_002866506.1
nssR	nssR	transcriptional regulator	cds-YP_002343900.1	50520408_07845	80512_03040	80864_02745	cds-WP_002868789.1	cds-WP_002866980.1
group_611		NUDIX hydrolase family protein	cds-YP_002343881.1	50520408_07940	80512_02945	80864_02840	cds-WP_002855131.1	cds-WP_002866995.1
ahpC	ahpC	alkyl hydroperoxide reductase	cds-YP_002343772.1	50520408_05350	80512_06600	80864_04345	cds-WP_002854219.1	cds-WP_002854219.1
group_608		iron-binding protein	cds-YP_002344615.1	50520408_01270	80512_04120	80864_03465	cds-WP_002855731.1	cds-WP_002866222.1
group_607		DNA polymerase III subunit delta'	cds-YP_002344014.1	50520408_02125	80512_03675	80864_02125	cds-WP_002855117.1	cds-WP_002855117.1
trpF	trpF	N-(5'-phosphoribosyl)anthranilate isomerase	cds-YP_002343785.1	50520408_05410	80512_06665	80864_04285	cds-WP_002868917.1	cds-WP_002866645.1
leuD	leuD	3-isopropylmalate dehydratase small subunit	cds-YP_002345082.1	50520408_04165	80512_07805	80864_07665	cds-WP_002868998.1	cds-WP_002853150.1
group_605		membrane protein	cds-YP_002344864.1	50520408_06195	80512_02490	80864_05065	cds-WP_002869204.1	cds-WP_002851454.1
group_604		amidotransferase	cds-YP_002344800.1	50520408_02585	80512_02215	80864_07435	cds-WP_002860377.1	cds-WP_002877673.1
group_603		Non-canonical purine NTP pyrophosphatase	cds-YP_002344762.1	50520408_06615	80512_02025	80864_07220	cds-WP_002853680.1	cds-WP_002866708.1
group_602		integral membrane protein	cds-YP_002344559.1	50520408_01000	80512_01775	80864_03735	cds-WP_009882773.1	cds-WP_002866182.1
pglC	pglC	undecaprenyl phosphate NN'-diacetylbacillosamine 1-phosphate transferase	cds-YP_002344517.1	50520408_00770	80512_01565	80864_00070	cds-WP_002853498.1	cds-WP_002853498.1
group_601		thioredoxin	cds-YP_002344499.1	50520408_00685	80512_01480	80864_00160	cds-WP_002856169.1	cds-WP_002856169.1
coaE	coaE	dephospho-CoA kinase	cds-YP_002344902.1	50520408_05980	80512_02710	80864_04850	cds-WP_002867071.1	cds-WP_002867071.1
hisH	hisH	imidazole glycerol phosphate synthase subunit HisH	cds-YP_002344705.1	50520408_01705	80512_08765	80864_03005	cds-WP_011812786.1	cds-WP_002866283.1
rdxA	rdxA	nitroreductase	cds-YP_002344459.1	50520408_00480	80512_01280	80864_00360	cds-WP_002853752.1	cds-WP_014517040.1
group_600		thiamine-phosphate pyrophosphorylase	cds-YP_002344438.1	50520408_00345	80512_01160	80864_00470	cds-WP_002856006.1	cds-WP_002866073.1
group_599		hypothetical protein	cds-YP_002343808.1	50520408_05525	80512_06780	80864_04170	cds-WP_002854351.1	cds-WP_002866630.1
ctsP	ctsP	ATP/GTP-binding protein	cds-YP_002344853.1	50520408_06250	80512_02435	80864_05120	cds-WP_011812801.1	cds-WP_002862129.1
group_597		hypothetical protein	cds-YP_002344361.1	50520408_02935	80512_00745	80864_00855	cds-WP_002853662.1	cds-WP_002865963.1
group_596		glycerol-3-phosphate acyltransferase PlsY	cds-YP_002343795.1	50520408_05460	80512_06715	80864_04235	cds-WP_002857304.1	cds-WP_002860289.1
pyrE	pyrE	orotate phosphoribosyltransferase	cds-YP_002343676.1	50520408_07215	80512_07215	80864_06645	cds-WP_002869259.1	cds-WP_002866374.1
group_591	ribA	riboflavin synthase subunit alpha	cds-YP_002344609.1	50520408_01240	80512_04090	80864_03495	cds-WP_002856003.1	cds-WP_002866219.1
rplD	rplD	50S ribosomal protein L4	cds-YP_002345072.1	50520408_04245	80512_07735	80864_07595	cds-WP_002791636.1	cds-WP_002866817.1
group_589		recombination protein RecO	cds-YP_002343580.1	50520408_07475	80512_05485	80864_07990	cds-WP_002883441.1	cds-WP_014516895.1
group_588		phosphatidylserine decarboxylase-like protein	cds-YP_002344508.1	50520408_00730	80512_01525	80864_00115	cds-WP_002868953.1	cds-WP_002866132.1
group_587		hypothetical protein	cds-YP_002344230.1	50520408_03665	80512_00030	80864_01570	cds-WP_002856908.1	cds-WP_002877171.1
group_584		HAD-superfamily hydrolase	cds-YP_002344624.1	50520408_01320	80512_04170	80864_03415	cds-WP_002854106.1	cds-WP_002876800.1
hisI	hisI	bifunctional phosphoribosyl-AMP cyclohydrolase/phosphoribosyl-ATP pyrophosphatase	cds-YP_002344973.1	50520408_04810	80512_06135	80864_06315	cds-WP_002868829.1	cds-WP_002866582.1
gmk	gmk	guanylate kinase	cds-YP_002344568.1	50520408_01045	80512_01820	80864_03690	cds-WP_002860253.1	cds-WP_002866189.1
serB	serB	phosphoserine phosphatase	cds-YP_002343723.1	50520408_05115	80512_08240	80864_04600	cds-WP_009881982.1	cds-WP_014516927.1
group_582		lipoprotein	cds-YP_002343551.1	50520408_07620	80512_05630	80864_08135	cds-WP_002857753.1	cds-WP_002851945.1
thyX	thyX	thymidylate synthase	cds-YP_002343498.1	50520408_04000	80512_07995	80864_07850	cds-WP_002853111.1	cds-WP_002853111.1
rpsD	rpsD	30S ribosomal protein S4	cds-YP_002344963.1	50520408_04855	80512_06085	80864_06365	cds-WP_002856574.1	cds-WP_002856574.1
upp	upp	uracil phosphoribosyltransferase	cds-YP_002344676.1	50520408_01590	80512_04700	80864_03150	cds-WP_002831283.1	cds-WP_014517076.1
group_581		5-formyltetrahydrofolate cyclo-ligase	cds-YP_002344599.1	1_refound_43	2_refound_52	3_refound_62	cds-WP_002860439.1	cds-WP_002860439.1
nth	nth	endonuclease III	cds-YP_002344025.1	50520408_02180	80512_03730	80864_02070	cds-WP_002857170.1	cds-WP_014516958.1
group_577		hypothetical protein	cds-YP_002345086.1	50520408_04145	80512_07825	80864_07685	cds-WP_002853105.1	cds-WP_002853105.1
hemD	hemD	uroporphyrinogen-III synthase	cds-YP_002344473.1	50520408_00555	80512_01350	80864_00290	cds-WP_002856298.1	cds-WP_002877758.1
group_576		pantothenate kinase	cds-YP_002343831.1	50520408_05635	80512_06895	80864_04055	cds-WP_002854234.1	cds-WP_002854234.1
pcm	pcm	protein-L-isoaspartate O-methyltransferase	cds-YP_002343671.1	50520408_07190	80512_07240	80864_06670	cds-WP_002851780.1	cds-WP_002851780.1
group_573		periplasmic protein	cds-YP_002344279.1	50520408_03430	80512_00280	80864_01315	cds-WP_002858755.1	cds-WP_014517011.1
group_572		hypothetical protein	cds-YP_002344137.1	50520408_02815	80512_04915	80864_05775	cds-WP_002855231.1	cds-WP_002866558.1
group_571		integral membrane protein	cds-YP_002344023.1	50520408_02170	80512_03720	80864_02080	cds-WP_002852232.1	cds-WP_002852232.1
cmeR	cmeR	transcriptional regulator CmeR	cds-YP_002343805.1	50520408_05510	80512_06765	80864_04185	cds-WP_002857627.1	cds-WP_002866632.1
group_566		ABC transporter ATP-binding protein	cds-YP_002344571.1	50520408_01060	80512_03910	80864_03675	cds-WP_002852807.1	cds-WP_012006736.1
group_565		hypothetical protein	cds-YP_002343828.1	50520408_05620	80512_06880	80864_04070	cds-WP_002859472.1	cds-WP_002860276.1
cynT	cynT	carbonic anhydrase	cds-YP_002343680.1	50520408_07235	80512_07195	80864_06625	cds-WP_002851887.1	cds-WP_002851887.1
marC	marC	MarC family protein	cds-YP_002344504.1	50520408_00710	80512_01505	80864_00135	cds-WP_002866128.1	cds-WP_002866128.1
cysE	cysE	serine acetyltransferase	cds-YP_002344170.1	50520408_03945	80512_08475	80864_01860	cds-WP_002857174.1	cds-WP_002866897.1
group_563		HAD-superfamily hydrolase	cds-YP_002344151.1	50520408_02885	80512_04845	80864_05850	cds-WP_002781807.1	cds-WP_002854882.1
nuoI	nuoI	NADH-quinone oxidoreductase subunit I	cds-YP_002344940.1	50520408_04985	80512_05970	80864_06475	cds-WP_002851456.1	cds-WP_002866860.1
fdhB	fdhB	formate dehydrogenase iron-sulfur subunit	cds-YP_002344889.1	50520408_06060	80512_02620	80864_04935	cds-WP_002851264.1	cds-WP_002851264.1
group_561		hydrolase	cds-YP_002344857.1	50520408_06230	80512_02455	80864_05100	cds-WP_002869201.1	cds-WP_002867040.1
dsbA	dsbA	hypothetical protein	cds-YP_002344273.1	50520408_03445	80512_00260	80864_01335	cds-WP_004297946.1	cds-WP_002865931.1
mapA	mapA	outer membrane lipoprotein MapA	cds-YP_002344424.1	50520408_00275	80512_01075	80864_00545	cds-WP_002869124.1	cds-WP_002852941.1
aat	aat	leucyl/phenylalanyl-tRNA--protein transferase	cds-YP_002344502.1	50520408_00700	80512_01495	80864_00145	cds-WP_002826100.1	cds-WP_002826100.1
group_557		lipoprotein	cds-YP_002344467.1	50520408_00525	80512_01320	80864_00320	cds-WP_002852961.1	cds-WP_014517044.1
group_556		hypothetical protein	cds-YP_002344050.1	50520408_02300	80512_03860	80864_01945	cds-WP_002869363.1	cds-WP_002876672.1
rep	rep	ribulose-phosphate 3-epimerase	cds-YP_002343885.1	50520408_07920	80512_02965	80864_02820	cds-WP_002857466.1	cds-WP_002859889.1
group_555		poly(A) polymerase family protein	cds-YP_002343509.1	50520408_08075	80512_05875	80864_08375	cds-WP_002866317.1	cds-WP_002860888.1
rrc	rrc	non-heme iron protein	cds-YP_002343484.1	50520408_04070	80512_07925	80864_07780	cds-WP_002853081.1	cds-WP_014516877.1
ktrA	ktrA	K+ uptake protein	cds-YP_002344674.1	50520408_01580	80512_04690	80864_03160	cds-WP_002853664.1	cds-WP_002853664.1
group_554		DNA/RNA non-specific endonuclease	cds-YP_002344024.1	50520408_02175	80512_03725	80864_02075	cds-WP_002857159.1	cds-WP_002866466.1
group_553		ABC transporter ATP-binding protein	cds-YP_002345031.1	50520408_04495	80512_06455	80864_06005	cds-WP_002860103.1	cds-WP_002860103.1
birA	birA	biotin--[acetyl-CoA-carboxylase] synthetase	cds-YP_002343559.1	50520408_07580	80512_05590	80864_08095	cds-WP_002857777.1	cds-WP_002854541.1
group_551		hypothetical protein	cds-YP_002344775.1	50520408_06675	80512_02085	80864_07285	cds-WP_002855654.1	cds-WP_002866698.1
group_550		amino acid ABC transporter permease	cds-YP_002343902.1	50520408_07835	80512_03050	80864_02735	cds-WP_002855264.1	cds-WP_002861208.1
group_549		16S rRNA (uracil(1498)-N(3))-methyltransferase	cds-YP_002343616.1	50520408_06915	80512_07545	80864_06990	cds-WP_002854340.1	cds-WP_002851903.1
group_548		hypothetical protein	cds-YP_002343535.1	50520408_07700	80512_05710	80864_08215	cds-WP_002857772.1	cds-WP_002865968.1
group_547		integral membrane protein	cds-YP_002344873.1	50520408_06145	80512_02535	80864_05020	cds-WP_002856612.1	cds-WP_002867047.1
group_546		amino acid ABC transporter permease	cds-YP_002344317.1	50520408_03225	80512_00485	80864_01115	cds-WP_002853290.1	cds-WP_002853290.1
cgpA	cgpA	glycoprotein CpgA	cds-YP_002345038.1	50520408_04440	80512_06510	80864_05950	cds-WP_002869275.1	cds-WP_014517144.1
kpsT	kpsT	capsule polysaccharide ABC transporter ATP-binding protein	cds-YP_002344829.1	50520408_06375	80512_02310	80864_05255	cds-WP_002818959.1	cds-WP_014517118.1
group_544		membrane protein	cds-YP_002344647.1	50520408_01435	80512_04280	80864_03305	cds-WP_002853237.1	cds-WP_002866250.1
group_543		periplasmic protein	cds-YP_002344471.1	50520408_00545	80512_01340	80864_00300	cds-WP_002866103.1	cds-WP_002877751.1
flgA	flgA	flagellar basal body P-ring biosynthesis protein FlgA	cds-YP_002344176.1	50520408_03915	80512_08445	80864_01830	cds-WP_002869341.1	cds-WP_014516989.1
sodB	sodB	superoxide dismutase	cds-YP_002343628.1	50520408_06980	80512_07480	80864_06925	cds-WP_002851662.1	cds-WP_002851662.1
group_539		peptide ABC transporter ATP-binding protein	cds-YP_002344949.1	50520408_04940	80512_06015	80864_06430	cds-WP_002922489.1	cds-WP_002876088.1
ccoO	ccoO	cbb3-type cytochrome c oxidase subunit II	cds-YP_002344869.1	50520408_06170	80512_02515	80864_05040	cds-WP_002851187.1	cds-WP_002855439.1
group_538		ABC transporter ATP-binding protein	cds-YP_002344668.1	50520408_01540	80512_04385	80864_03200	cds-WP_002856386.1	cds-WP_002856386.1
dccR	dccR	two-component regulator	cds-YP_002344614.1	50520408_01265	80512_04115	80864_03470	cds-WP_002853205.1	cds-WP_002853205.1
uppS	uppS	UDP diphosphate synthase	cds-YP_002344231.1	50520408_03660	80512_00035	80864_01565	cds-WP_002852565.1	cds-WP_002852565.1
group_535		MOSC-domain-containing protein	cds-YP_002344032.1	50520408_02215	80512_03765	80864_02035	cds-WP_002856871.1	cds-WP_002856871.1
group_534		transcriptional regulator	cds-YP_002343877.1	50520408_07965	80512_02910	80864_02875	cds-WP_072225850.1	cds-WP_072238621.1
ompR	ompR	DNA-binding response regulator	cds-YP_002344289.1	50520408_03370	80512_00345	80864_01255	cds-WP_002869170.1	cds-WP_041176745.1
tpiA	tpiA	triosephosphate isomerase	cds-YP_002344784.1	50520408_06725	80512_02135	80864_07355	cds-WP_002871985.1	cds-WP_014517090.1
group_533		hypothetical protein	cds-YP_002344675.1	50520408_01585	80512_04695	80864_03155	cds-WP_002854065.1	cds-WP_002854065.1
racR	racR	two-component regulator	cds-YP_002344652.1	50520408_01460	80512_04305	80864_03280	cds-WP_002853168.1	cds-WP_002861955.1
group_532		two-component regulator	cds-YP_002343793.1	50520408_05450	80512_06705	80864_04245	cds-WP_002857553.1	cds-WP_002857553.1
rnc	rnc	ribonuclease III	cds-YP_002345004.1	50520408_04635	80512_06315	80864_06140	cds-WP_002856336.1	cds-WP_002862275.1
group_531		two-component regulator	cds-YP_002344618.1	50520408_01290	80512_04140	80864_03445	cds-WP_002853196.1	cds-WP_002777451.1
group_530		7-cyano-7-deazaguanine synthase	cds-YP_002343488.1	50520408_04050	80512_07945	80864_07800	cds-WP_002859730.1	cds-WP_002779268.1
group_529		laccase domain-containing protein	cds-YP_002344608.1	50520408_01235	80512_04085	80864_03500	cds-WP_002868858.1	cds-WP_002866218.1
atpB	atpB	ATP synthase subunit A	cds-YP_002344595.1	50520408_01175	80512_04025	80864_03560	cds-WP_002852750.1	cds-WP_002858390.1
group_528		23S rRNA (guanosine(2251)-2'-O)-methyltransferase RlmB	cds-YP_002343613.1	50520408_06900	80512_07560	80864_07005	cds-WP_002857441.1	cds-WP_002866330.1
rsmD	rsmD	16S rRNA (guanine(966)-N(2))-methyltransferase RsmD	cds-YP_002344843.1	50520408_06305	80512_02380	80864_05175	cds-WP_024088149.1	cds-WP_002867028.1
group_527		endonuclease III	cds-YP_002344476.1	50520408_00570	80512_01365	80864_00275	cds-WP_002869046.1	cds-WP_002866108.1
pfs	pfs	aminodeoxyfutalosine nucleosidase	cds-YP_002343577.1	50520408_07490	80512_05500	80864_08005	cds-WP_002860591.1	cds-WP_002860591.1
group_525		hypothetical protein	cds-YP_002344943.1	50520408_04970	80512_05985	80864_06460	cds-WP_002922487.1	cds-WP_002866863.1
hydC	hydC	Ni/Fe-hydrogenase B-type cytochrome subunit	cds-YP_002344656.1	50520408_01480	80512_04325	80864_03260	cds-WP_002855770.1	cds-WP_002866258.1
group_524		membrane protein	cds-YP_002343983.1	50520408_01960	80512_03480	80864_02300	cds-WP_002856730.1	cds-WP_002856730.1
plsC	plsC	1-acyl-SN-glycerol-3-phosphate acyltransferase	cds-YP_002343948.1	50520408_01790	80512_03300	80864_02475	cds-WP_002858620.1	cds-WP_002866407.1
group_523		hypothetical protein	cds-YP_002344771.1	50520408_06655	80512_02065	80864_07265	cds-WP_002855633.1	cds-WP_002866701.1
livF	livF	ABC transporter ATP-binding protein	cds-YP_002344409.1	50520408_00200	80512_01000	80864_00620	cds-WP_002869429.1	cds-WP_002852965.1
group_522		hypothetical protein	cds-YP_002344118.1	50520408_02720	80512_05010	80864_05680	cds-WP_002858514.1	cds-WP_002866545.1
group_521		integral membrane protein	cds-YP_002343679.1	50520408_07230	80512_07200	80864_06630	cds-WP_002851668.1	cds-WP_002851668.1
ung	ung	uracil-DNA glycosylase	cds-YP_002343546.1	50520408_07645	80512_05655	80864_08160	cds-WP_002854281.1	cds-WP_002876992.1
group_520		amino acid recemase	cds-YP_002343545.1	50520408_07650	80512_05660	80864_08165	cds-WP_002868768.1	cds-WP_002895094.1
group_518		periplasmic protein	cds-YP_002344759.1	50520408_06600	80512_02010	80864_07205	cds-WP_002869335.1	cds-WP_002866712.1
pseF	pseF	pseudaminic acid cytidylyltransferase	cds-YP_002344701.1	50520408_01685	80512_08745	80864_03025	cds-WP_002869384.1	cds-WP_002866280.1
flgH	flgH	flagellar basal body L-ring protein	cds-YP_002344105.1	50520408_02660	80512_05080	80864_05615	cds-WP_002861373.1	cds-WP_002864738.1
group_517		hypothetical protein	cds-YP_002343647.1	50520408_07045	80512_07390	80864_06825	cds-WP_002826913.1	cds-WP_002826913.1
rpsC	rpsC	30S ribosomal protein S3	cds-YP_002345067.1	50520408_04270	80512_07710	80864_07570	cds-WP_002851138.1	cds-WP_002851138.1
npdA	npdA	NAD-dependent protein deacetylase	cds-YP_002344445.1	50520408_00400	80512_01195	80864_00435	cds-WP_002856616.1	cds-WP_014517036.1
group_514		methyltransferase domain-containing protein	cds-YP_002343929.1	50520408_07730	80512_03200	80864_02575	cds-WP_002857282.1	cds-WP_002866972.1
rplA	rplA	50S ribosomal protein L1	cds-YP_002343909.1	50520408_07780	80512_03105	80864_02675	cds-WP_002854928.1	cds-WP_002854928.1
group_513		amino acid ABC transporter permease	cds-YP_002343901.1	50520408_07840	80512_03045	80864_02740	cds-WP_002854841.1	cds-WP_014516948.1
group_512		periplasmic protein	cds-YP_002343505.1	50520408_08055	80512_05895	80864_08395	cds-WP_002868973.1	cds-WP_002872991.1
trmD	trmD	tRNA (guanine-N(1)-)-methyltransferase	cds-YP_002344131.1	50520408_02785	80512_04945	80864_05745	cds-WP_002868040.1	5_refound_102_stop
group_510		periplasmic protein	cds-YP_002343850.1	50520408_05730	80512_06990	80864_03960	cds-WP_009882158.1	cds-WP_002865878.1
group_508		transcriptional regulator	cds-YP_002344563.1	50520408_01020	80512_01795	80864_03715	cds-WP_002787769.1	cds-WP_002866185.1
ubiE	ubiE	ubiquinone/menaquinone biosynthesis methyltransferase	cds-YP_002343762.1	50520408_05300	80512_06550	80864_04395	cds-WP_002859428.1	cds-WP_002854652.1
group_506		peptide ABC transporter ATP-binding protein	cds-YP_002344950.1	50520408_04935	80512_06020	80864_06425	cds-WP_002922491.1	cds-WP_002866868.1
group_505		periplasmic protein	cds-YP_002344768.1	50520408_06640	80512_02050	80864_07250	cds-WP_002855861.1	cds-WP_002866703.1
group_504		tRNA (cmo5U34)-methyltransferase	cds-YP_002344020.1	50520408_02155	80512_03705	80864_02095	cds-WP_079254181.1	cds-WP_079254201.1
purC	purC	phosphoribosylaminoimidazolesuccinocarboxamide synthase	cds-YP_002343944.1	50520408_01770	80512_03280	80864_02495	cds-WP_002854922.1	cds-WP_002854922.1
group_503		hypothetical protein	cds-YP_002344892.1	50520408_06040	80512_02640	80864_04915	cds-WP_024088174.1	cds-WP_012006785.1
group_502		integral membrane protein	cds-YP_002344834.1	50520408_06350	80512_02335	80864_05230	cds-WP_002819467.1	cds-WP_014517120.1
group_500		hypothetical protein	cds-YP_002344124.1	50520408_02750	80512_04980	80864_05710	cds-WP_002856929.1	cds-WP_002856929.1
pyrH	pyrH	uridylate kinase	cds-YP_002344665.1	50520408_01525	80512_04370	80864_03215	cds-WP_002854049.1	cds-WP_002854049.1
group_497		arginyl-tRNA--protein transferase	cds-YP_002344430.1	50520408_00305	80512_01105	80864_00515	cds-WP_002869122.1	cds-WP_002866068.1
group_496		hydrolase	cds-YP_002344203.1	50520408_03780	80512_08865	80864_01695	cds-WP_002867950.1	cds-WP_002866925.1
group_495		TerC family integral membrane protein	cds-YP_002343644.1	50520408_07030	80512_07405	80864_06840	cds-WP_002851673.1	cds-WP_002851673.1
iamA	iamA	ABC transporter ATP-binding protein	cds-YP_002345016.1	50520408_04575	80512_06375	80864_06080	cds-WP_002868882.1	cds-WP_002866848.1
group_492		inositol monophosphatase family protein	cds-YP_002343588.1	50520408_07435	80512_05445	80864_07950	cds-WP_002866740.1	cds-WP_014516897.1
cdsA	cdsA	phosphatidate cytidylyltransferase	cds-YP_002344735.1	50520408_06465	80512_01865	80864_07080	cds-WP_002869324.1	cds-WP_002866765.1
group_488		exporting protein	cds-YP_002344605.1	50520408_01220	80512_04070	80864_03515	cds-WP_002853792.1	cds-WP_002853792.1
truA	truA	tRNA pseudouridine synthase A	cds-YP_002344234.1	50520408_03645	80512_00050	80864_01550	cds-WP_011812739.1	cds-WP_002852636.1
group_487		hypothetical protein	cds-YP_002344123.1	50520408_02745	80512_04985	80864_05705	cds-WP_002854814.1	cds-WP_002866550.1
frdB	frdB	fumarate reductase iron-sulfur subunit	cds-YP_002343847.1	50520408_05715	80512_06975	80864_03975	cds-WP_002854302.1	cds-WP_002854302.1
pssA	pssA	CDP-diacylglycerol--serine O-phosphatidyltransferase	cds-YP_002344507.1	50520408_00725	80512_01520	80864_00120	cds-WP_002855972.1	cds-WP_002859122.1
pebC	pebC	amino acid ABC transporter ATP-binding protein	cds-YP_002344320.1	50520408_03210	80512_00500	80864_01100	cds-WP_002865902.1	cds-WP_002865902.1
glnQ	glnQ	glutamine transporter ATP-binding protein	cds-YP_002344301.1	50520408_03310	80512_00405	80864_01195	cds-WP_002856856.1	cds-WP_002877347.1
group_485		oxidoreductase subunit	cds-YP_002343851.1	50520408_05735	80512_06995	80864_03955	cds-WP_002857555.1	cds-WP_002865877.1
dapB	dapB	4-hydroxy-tetrahydrodipicolinate reductase	cds-YP_002343655.1	50520408_07085	80512_07350	80864_06785	cds-WP_002851754.1	cds-WP_002854461.1
proC	proC	pyrroline-5-carboxylate reductase	cds-YP_002344469.1	50520408_00535	80512_01330	80864_00310	cds-WP_002869050.1	cds-WP_002859150.1
bax	bax	mannosyl-glycoprotein endo-beta-N-acetylglucosamidase	cds-YP_002344904.1	50520408_05970	80512_02720	80864_04840	cds-WP_002868022.1	cds-WP_002877301.1
hisA	hisA	1-(5-phosphoribosyl)-5-[(5-phosphoribosylamino)methylideneamino]imidazole-4-carboxamide isomerase	cds-YP_002344970.1	50520408_04820	80512_06120	80864_06330	cds-WP_002868828.1	cds-WP_002866580.1
group_483		periplasmic protein	cds-YP_002344342.1	50520408_03025	80512_00650	80864_00950	cds-WP_002868960.1	cds-WP_002866881.1
fliP	fliP	flagellar biosynthesis protein FliP	cds-YP_002344227.1	50520408_03680	80512_00015	80864_01585	cds-WP_002868800.1	cds-WP_002852529.1
group_482		regulatory protein	cds-YP_002344886.1	50520408_06075	80512_02605	80864_04950	cds-WP_002822570.1	cds-WP_002855349.1
tatC	tatC	Sec-independent protein translocase TatC	cds-YP_002344008.1	50520408_02095	80512_03645	80864_02155	cds-WP_002856930.1	cds-WP_002866455.1
group_481		allophanate hydrolase subunit 1	cds-YP_002344914.1	50520408_05920	80512_02770	80864_04790	cds-WP_002851148.1	cds-WP_002867083.1
cmeE	cmeE	mutlidrug efflux system membrane fusion protein	cds-YP_002344427.1	50520408_00290	80512_01090	80864_00530	cds-WP_002855808.1	cds-WP_002866064.1
group_480		hypothetical protein	cds-YP_002344379.1	50520408_00055	80512_00850	80864_00770	cds-WP_002856021.1	cds-WP_014517026.1
napG	napG	quinol dehydrogenase periplasmic subunit	cds-YP_002344188.1	50520408_03855	80512_08385	80864_01770	cds-WP_002866909.1	cds-WP_002866909.1
pstB	pstB	phosphate ABC transporter ATP-binding protein	cds-YP_002344046.1	50520408_02285	80512_03840	80864_01965	cds-WP_002776307.1	cds-WP_002776307.1
group_479		oxidoreductase iron-sulfur subunit	cds-YP_002343537.1	50520408_07690	80512_05700	80864_08205	cds-WP_002857727.1	cds-WP_002859761.1
group_478		hypothetical protein	cds-YP_002344996.1	50520408_04675	80512_06270	80864_06180	cds-WP_002856273.1	cds-WP_002866602.1
group_477		amino acid ABC transporter permease	cds-YP_002344300.1	50520408_03315	80512_00400	80864_01200	cds-WP_002865915.1	cds-WP_002865915.1
hypB	hypB	hydrogenase isoenzymes formation protein	cds-YP_002344053.1	50520408_02315	80512_03875	80864_01930	cds-WP_002785900.1	cds-WP_002876679.1
fabG	fabG	3-oxoacyl-ACP reductase	cds-YP_002343872.1	50520408_07990	80512_02885	80864_02900	cds-WP_002855091.1	cds-WP_002867003.1
motB	motB	flagellar motor protein MotB	cds-YP_002343774.1	50520408_05360	80512_06610	80864_04335	cds-WP_002854333.1	cds-WP_002854333.1
group_476		7-carboxy-7-deazaguanine synthase	cds-YP_002343620.1	50520408_06935	80512_07525	80864_06970	cds-WP_002857378.1	cds-WP_002866333.1
group_475	hisF	imidazole glycerol phosphate synthase subunit HisF	cds-YP_002344704.1	50520408_01700	80512_08760	80864_03010	cds-WP_002786691.1	cds-WP_002866282.1
dapF	dapF	diaminopimelate epimerase	cds-YP_002344903.1	50520408_05975	80512_02715	80864_04845	cds-WP_002855997.1	cds-WP_002867072.1
group_473		oxidoreductase	cds-YP_002344240.1	50520408_03615	80512_00080	80864_01520	cds-WP_002868808.1	cds-WP_002866956.1
flaC	flaC	flagellin C	cds-YP_002344138.1	50520408_02820	80512_04910	80864_05780	cds-WP_002869032.1	cds-WP_002854849.1
trpA	trpA	tryptophan synthase subunit alpha	cds-YP_002343787.1	50520408_05420	80512_06675	80864_04275	cds-WP_002868918.1	cds-WP_002854645.1
mreC	mreC	rod shape-determining protein MreC	cds-YP_002343719.1	50520408_05095	80512_08260	80864_04620	cds-WP_002868732.1	cds-WP_014516923.1
murI	murI	glutamate racemase	cds-YP_002345021.1	50520408_04550	80512_06400	80864_06055	cds-WP_002868877.1	cds-WP_002826386.1
group_472		periplasmic protein	cds-YP_002344990.1	50520408_04725	80512_06220	80864_06230	cds-WP_002856158.1	cds-WP_002866598.1
group_471		amino acid ABC transporter permease	cds-YP_002344318.1	50520408_03220	80512_00490	80864_01110	cds-WP_002853332.1	cds-WP_002853332.1
group_470		pseudouridine synthase	cds-YP_002344126.1	50520408_02760	80512_04970	80864_05720	cds-WP_002855240.1	cds-WP_002866553.1
peb3	peb3	major antigenic peptide PEB3	cds-YP_002343730.1	50520408_05150	80512_08190	80864_04565	cds-WP_002886243.1	cds-WP_002854295.1
group_467		pyridoxamine 5'-phosphate oxidase	cds-YP_002344982.1	50520408_04765	80512_06180	80864_06270	cds-WP_002868834.1	cds-WP_002866590.1
ceuD	ceuD	enterochelin uptake ATP-binding protein	cds-YP_002344742.1	50520408_06500	80512_01900	80864_07115	cds-WP_002856278.1	cds-WP_002866772.1
hisJ	hisJ	histidine-binding protein	cds-YP_002344152.1	50520408_02890	80512_04840	80864_05855	cds-WP_002867836.1	cds-WP_002854837.1
group_466		hypothetical protein	cds-YP_002343578.1	50520408_07485	80512_05495	80864_08000	cds-WP_002868759.1	cds-WP_002866734.1
proB	proB	glutamate 5-kinase	cds-YP_002343557.1	50520408_07590	80512_05600	80864_08105	cds-WP_002851769.1	cds-WP_002851769.1
map	map	methionine aminopeptidase	cds-YP_002345020.1	50520408_04555	80512_06395	80864_06060	cds-WP_002868878.1	cds-WP_002877875.1
exoA	exoA	exodeoxyribonuclease	cds-YP_002343697.1	50520408_07320	80512_07115	80864_06540	cds-WP_002869154.1	5_refound_100_stop
group_465		pseudouridine synthase	cds-YP_002345075.1	50520408_04230	80512_07750	80864_07610	cds-WP_002869293.1	cds-WP_002853086.1
group_464		methyltransferase	cds-YP_002344802.1	50520408_02595	80512_02225	80864_07445	cds-WP_024088040.1	cds-WP_002877671.1
group_463		sugar nucleotidyltransferase	cds-YP_002344799.1	50520408_02580	80512_02210	80864_07430	cds-WP_002869138.1	cds-WP_002877674.1
group_462		ATP/GTP-binding protein	cds-YP_002344477.1	50520408_00575	80512_01370	80864_00270	cds-WP_002856328.1	cds-WP_002856328.1
group_461		hypothetical protein	cds-YP_002344385.1	50520408_00075	80512_00875	80864_00745	cds-WP_011812755.1	cds-WP_010891900.1
tlyA	tlyA	hemolysin	cds-YP_002344018.1	50520408_02145	80512_03695	80864_02105	cds-WP_002868894.1	cds-WP_002866462.1
group_458		hypothetical protein	cds-YP_002344849.1	50520408_06275	80512_02410	80864_05145	4_refound_71_stop	cds-WP_002877433.1
hisF	hisF	imidazole glycerol phosphate synthase subunit HisF	cds-YP_002344972.1	50520408_04815	80512_06130	80864_06320	cds-WP_002856484.1	cds-WP_002866581.1
group_456		LamB/YcsF family protein	cds-YP_002344913.1	50520408_05925	80512_02765	80864_04795	cds-WP_002851457.1	cds-WP_002867082.1
fliR	fliR	flagellar biosynthesis protein FliR	cds-YP_002344570.1	50520408_01055	80512_03905	80864_03680	cds-WP_002855878.1	cds-WP_002855878.1
group_455		4-diphosphocytidyl-2C-methyl-D-erythritol kinase	cds-YP_002344497.1	50520408_00675	80512_01470	80864_00170	cds-WP_002869041.1	cds-WP_002877773.1
group_454		CorA-like Mg2+ transporter protein	cds-YP_002344406.1	50520408_00180	80512_00980	80864_00640	cds-WP_002855755.1	cds-WP_002866051.1
group_453		HAD-superfamily hydrolase	cds-YP_002343753.1	50520408_05255	80512_08055	80864_04440	cds-WP_002867748.1	cds-WP_002866666.1
polC	polC	3'-5' exonuclease	cds-YP_002343886.1	50520408_07915	80512_02970	80864_02815	cds-WP_002857363.1	cds-WP_002866993.1
livG	livG	ABC transporter ATP-binding protein	cds-YP_002344410.1	50520408_00205	80512_01005	80864_00615	cds-WP_002869430.1	cds-WP_002853599.1
group_452		DnaJ-like protein	cds-YP_002344352.1	50520408_02980	80512_00700	80864_00900	cds-WP_002853334.1	cds-WP_002853334.1
group_451		NLPA family lipoprotein	cds-YP_002344178.1	50520408_03905	80512_08435	80864_01820	cds-WP_002857015.1	cds-WP_014516993.1
group_448		NLPA family lipoprotein	cds-YP_002344179.1	50520408_03900	80512_08430	80864_01815	cds-WP_002857086.1	cds-WP_014516994.1
dprA	dprA	DNA processing protein A	cds-YP_002344063.1	50520408_02360	80512_05340	80864_05320	cds-WP_002857196.1	cds-WP_002866495.1
murB	murB	UDP-N-acetylenolpyruvoylglucosamine reductase	cds-YP_002345044.1	50520408_04410	80512_06540	80864_05920	cds-WP_002856370.1	cds-WP_002866834.1
chuC	chuC	hemin uptake ABC transporter ATP-binding protein	cds-YP_002344985.1	50520408_04750	80512_06195	80864_06255	cds-WP_002856079.1	cds-WP_002866594.1
group_446		integral membrane protein	cds-YP_002344557.1	50520408_00990	80512_01765	80864_03745	cds-WP_009882768.1	cds-WP_002866180.1
thiG	thiG	thiazole synthase	cds-YP_002344440.1	50520408_00355	80512_01170	80864_00460	cds-WP_002856549.1	cds-WP_002866076.1
group_445		processing peptidase	cds-YP_002344232.1	50520408_03655	80512_00040	80864_01560	cds-WP_002868803.1	cds-WP_002868803.1
trpC	trpC	Indole-3-glycerol phosphate synthase	cds-YP_002343932.1	50520408_07715	80512_03215	80864_02560	cds-WP_002868783.1	cds-WP_002854779.1
motA	motA	flagellar motor protein MotA	cds-YP_002343775.1	50520408_05365	80512_06615	80864_04330	cds-WP_002859438.1	cds-WP_002854170.1
surE	surE	5'-nucleotidase SurE	cds-YP_002343731.1	50520408_05160	80512_08165	80864_04550	cds-WP_009881995.1	cds-WP_014516931.1
peb1A	peb1A	bifunctional adhesin/ABC transporter aspartate/glutamate-binding protein	cds-YP_002344319.1	50520408_03215	80512_00495	80864_01105	cds-WP_002865903.1	cds-WP_002865903.1
group_444		oxidoreductase	cds-YP_002344214.1	50520408_03725	80512_08920	80864_01640	cds-WP_002852476.1	cds-WP_002865993.1
group_443		ABC transporter permease	cds-YP_002344149.1	50520408_02875	80512_04855	80864_05840	cds-WP_002781812.1	cds-WP_002878002.1
group_442		periplasmic protein	cds-YP_002343571.1	50520408_07520	80512_05530	80864_08035	cds-WP_002868764.1	cds-WP_002876984.1
nit2	nit2	carbon-nitrogen hydrolase family protein	cds-YP_002344451.1	50520408_00430	80512_01235	80864_00405	cds-WP_002853489.1	cds-WP_002866089.1
fdhD	fdhD	formate dehydrogenase accessory protein	cds-YP_002344887.1	50520408_06070	80512_02610	80864_04945	cds-WP_002869208.1	cds-WP_002867056.1
napH	napH	quinol dehydrogenase membrane subunit	cds-YP_002344189.1	50520408_03850	80512_08380	80864_01765	cds-WP_079254185.1	cds-WP_072238685.1
frdC	frdC	fumarate reductase cytochrome B subunit	cds-YP_002343845.1	50520408_05705	80512_06965	80864_03985	cds-WP_002854660.1	cds-WP_002854660.1
glnP	glnP	glutamine transporter permease	cds-YP_002344338.1	50520408_03045	80512_00630	80864_00970	cds-WP_002853965.1	cds-WP_012006708.1
group_437		integral membrane protein	cds-YP_002343781.1	50520408_05395	80512_06650	80864_04300	cds-WP_002858695.1	cds-WP_002854334.1
group_436		ParA family protein	cds-YP_002343560.1	50520408_07575	80512_05585	80864_08090	cds-WP_002851697.1	cds-WP_002851697.1
pdxJ	pdxJ	pyridoxine 5'-phosphate synthase	cds-YP_002344629.1	50520408_01345	80512_04195	80864_03390	cds-WP_002856096.1	cds-WP_002866232.1
cheR	cheR	MCP protein methyltransferase	cds-YP_002344321.1	50520408_03205	80512_00505	80864_01095	cds-WP_002865901.1	cds-WP_002865901.1
aroE	aroE	shikimate 5-dehydrogenase	cds-YP_002343842.1	50520408_05690	80512_06950	80864_04000	cds-WP_009882145.1	cds-WP_002865881.1
rpsB	rpsB	30S ribosomal protein S2	cds-YP_002344573.1	50520408_01070	80512_03920	80864_03665	cds-WP_002853455.1	cds-WP_002853455.1
flgG	flgG	flagellar basal body rod protein	cds-YP_002344116.1	50520408_02710	80512_05020	80864_05670	cds-WP_002852142.1	cds-WP_002852142.1
lpxA	lpxA	acyl-[acyl-carrier-protein]--UDP-N-acetylglucosamine O-acyltransferase	cds-YP_002343716.1	50520408_05080	80512_08275	80864_04635	cds-WP_002857291.1	cds-WP_002854387.1
group_431		peptide ABC transporter permease	cds-YP_002344951.1	50520408_04930	80512_06025	80864_06420	cds-WP_079254196.1	cds-WP_002858931.1
nuoC	nuoC	NADH-quinone oxidoreductase subunit C	cds-YP_002344946.1	50520408_04955	80512_06000	80864_06445	cds-WP_002864416.1	cds-WP_072238634.1
group_430		hypothetical protein	cds-YP_002344525.1	50520408_00810	80512_01605	80864_00030	cds-WP_002856546.1	cds-WP_038402139.1
group_428		hypothetical protein	cds-YP_002344506.1	50520408_00720	80512_01515	80864_00125	cds-WP_002856030.1	cds-WP_002866129.1
group_427		amidohydrolase family protein	cds-YP_002343987.1	50520408_01980	80512_03500	80864_02280	cds-WP_002855246.1	cds-WP_002866434.1
group_426		transmembrane protein	cds-YP_002343790.1	50520408_05435	80512_06690	80864_04260	cds-WP_002868919.1	cds-WP_002876919.1
cdtB	cdtB	cytolethal distending toxin B	cds-YP_002343540.1	50520408_07675	80512_05685	80864_08190	cds-WP_002851847.1	cds-WP_002865972.1
ksgA	ksgA	rRNA small subunit methyltransferase A	cds-YP_002345077.1	50520408_04220	80512_07760	80864_07620	cds-WP_002869295.1	cds-WP_002855605.1
psd	psd	phosphatidylserine decarboxylase	cds-YP_002344254.1	50520408_03545	80512_00150	80864_01445	cds-WP_002868814.1	cds-WP_002866944.1
moeB	moeB	thiamine biosynthesis protein ThiF	cds-YP_002344441.1	50520408_00360	80512_01175	80864_00455	cds-WP_002855700.1	cds-WP_002853687.1
uppP	uppP	undecaprenyl-diphosphatase	cds-YP_002343663.1	50520408_07125	80512_07310	80864_06745	cds-WP_002854708.1	cds-WP_002866361.1
group_425		ABC transporter permease	cds-YP_002343601.1	50520408_07370	80512_05380	80864_07885	cds-WP_002857348.1	cds-WP_014516903.1
chuD	chuD	hemin uptake system substrate-binding protein	cds-YP_002344986.1	50520408_04745	80512_06200	80864_06250	cds-WP_002856411.1	cds-WP_002866595.1
group_424		integral membrane protein	cds-YP_002344667.1	50520408_01535	80512_04380	80864_03205	cds-WP_002855793.1	cds-WP_002853622.1
rbn	rbn	ribonuclease BN	cds-YP_002344603.1	50520408_01210	80512_04060	80864_03525	cds-WP_002852725.1	cds-WP_002854134.1
group_423		periplasmic protein	cds-YP_002344584.1	50520408_01125	80512_03975	80864_03610	cds-WP_002860429.1	cds-WP_002877100.1
group_422		adenylosuccinate lyase	cds-YP_002344429.1	50520408_00300	80512_01100	80864_00520	cds-WP_002852998.1	5_refound_108_stop
group_421		periplasmic protein	cds-YP_002343611.1	50520408_06890	80512_07570	80864_07015	cds-WP_002857300.1	cds-WP_002921317.1
cdtA	cdtA	cytolethal distending toxin A	cds-YP_002343541.1	50520408_07670	80512_05680	80864_08185	cds-WP_002852021.1	cds-WP_002854626.1
group_420		periplasmic protein	cds-YP_002344912.1	50520408_05930	80512_02760	80864_04800	cds-WP_002851335.1	cds-WP_002877290.1
group_418		type I phosphodiesterase/nucleotide pyrophosphatase	cds-YP_002344147.1	50520408_02865	80512_04865	80864_05830	cds-WP_072224772.1	cds-WP_072238619.1
flgG2	flgG2	flagellar basal-body rod protein	cds-YP_002344115.1	50520408_02705	80512_05025	80864_05665	cds-WP_002868838.1	cds-WP_002854829.1
group_417		hypothetical protein	cds-YP_002344679.1	50520408_01605	80512_04715	80864_03135	cds-WP_009882865.1	cds-WP_002856474.1
group_416		DNA methylase	cds-YP_002344140.1	50520408_02830	80512_04900	80864_05790	cds-WP_002855085.1	cds-WP_002866560.1
group_415		TatD-related deoxyribonuclease	cds-YP_002344073.1	50520408_02410	80512_05290	80864_05370	cds-WP_002856820.1	cds-WP_002866502.1
lgt	lgt	prolipoprotein diacylglyceryl transferase	cds-YP_002343844.1	50520408_05700	80512_06960	80864_03990	cds-WP_009882152.1	cds-WP_002854600.1
kdsA	kdsA	2-dehydro-3-deoxyphosphooctonate aldolase	cds-YP_002343821.1	50520408_05585	80512_06845	80864_04105	cds-WP_009882115.1	cds-WP_002877513.1
truB	truB	tRNA pseudouridine synthase B	cds-YP_002344495.1	50520408_00665	80512_01460	80864_00180	cds-WP_002856304.1	cds-WP_002866123.1
group_413		hypothetical protein	cds-YP_002344355.1	50520408_02965	80512_00715	80864_00885	cds-WP_002853389.1	cds-WP_014517022.1
thiL	thiL	thiamine monophosphate kinase	cds-YP_002344840.1	50520408_06320	80512_02365	80864_05190	cds-WP_002869189.1	cds-WP_012006780.1
group_412		peptidase M23 family protein	cds-YP_002344626.1	50520408_01330	80512_04180	80864_03405	cds-WP_002855938.1	cds-WP_012006738.1
peb4cbf2	peb4cbf2	peptidyl-prolyl cis-trans isomerase	cds-YP_002344026.1	50520408_02185	80512_03735	80864_02065	cds-WP_002856774.1	cds-WP_002876664.1
galU	galU	UTP-glucose-1-phosphate uridylyltransferase	cds-YP_002344908.1	50520408_05950	80512_02740	80864_04820	cds-WP_002851421.1	cds-WP_002867078.1
fabI	fabI	enoyl-ACP reductase	cds-YP_002344783.1	50520408_06720	80512_02130	80864_07350	cds-WP_002780456.1	cds-WP_002877376.1
pseG	pseG	UDP-24-diacetamido-246-trideoxy-beta-L-altropyranose hydrolase	cds-YP_002344702.1	50520408_01690	80512_08750	80864_03020	cds-WP_002790573.1	cds-WP_002866281.1
purU	purU	formyltetrahydrofolate deformylase	cds-YP_002344197.1	50520408_03810	80512_08340	80864_01725	cds-WP_002857007.1	cds-WP_002866915.1
group_410		periplasmic protein	cds-YP_002343813.1	50520408_05550	80512_06805	80864_04145	cds-WP_009882097.1	cds-WP_002877506.1
group_409		rRNA small subunit methyltransferase I	cds-YP_002343614.1	50520408_06905	80512_07555	80864_07000	cds-WP_002857320.1	cds-WP_002866331.1
tyrA	tyrA	prephenate dehydrogenase	cds-YP_002343590.1	50520408_07425	80512_05435	80864_07940	cds-WP_002860956.1	cds-WP_002860956.1
rlpA	rlpA	Endolytic peptidoglycan transglycosylase RlpA	cds-YP_002344075.1	50520408_02420	80512_05280	80864_05380	cds-WP_002852227.1	cds-WP_002852227.1
rplB	rplB	50S ribosomal protein L2	cds-YP_002345070.1	50520408_04255	80512_07725	80864_07585	cds-WP_002869292.1	cds-WP_002825501.1
fliH	fliH	flagellar assembly protein FliH	cds-YP_002343758.1	50520408_05280	80512_08030	80864_04415	cds-WP_002854580.1	cds-WP_002866661.1
ispH	ispH	4-hydroxy-3-methylbut-2-enyl diphosphate reductase	cds-YP_002344293.1	50520408_03350	80512_00365	80864_01235	cds-WP_002867459.1	cds-WP_002857098.1
bioB	bioB	biotin synthase	cds-YP_002345051.1	50520408_04385	80512_07630	80864_07490	cds-WP_002869287.1	cds-WP_002866830.1
group_408		transmembrane protein	cds-YP_002343841.1	50520408_05685	80512_06945	80864_04005	cds-WP_009882143.1	cds-WP_002854542.1
group_407		chromosome-partitioning protein ParB	cds-YP_002343561.1	50520408_07570	80512_05580	80864_08085	cds-WP_002857730.1	cds-WP_014516894.1
cjaA	cjaA	amino acid transporter substrate-binding protein	cds-YP_002344377.1	50520408_00045	80512_00840	80864_00780	cds-WP_002869157.1	cds-WP_002861720.1
group_406		ABC transporter permease	cds-YP_002344148.1	50520408_02870	80512_04860	80864_05835	cds-WP_002869026.1	cds-WP_002854833.1
fbp	fbp	fructose-16-bisphosphatase	cds-YP_002344247.1	50520408_03580	80512_00115	80864_01480	cds-WP_002856914.1	cds-WP_002866948.1
accD	accD	acetyl-CoA carboxylase carboxyl transferase subunit beta	cds-YP_002343587.1	50520408_07440	80512_05450	80864_07955	cds-WP_002868940.1	cds-WP_002857277.1
fliY	fliY	flagellar motor switch protein FliY	cds-YP_002343523.1	50520408_08150	80512_05775	80864_08280	cds-WP_002859752.1	5_refound_99_stop
ispA	ispA	geranyltranstransferase	cds-YP_002345013.1	50520408_04590	80512_06360	80864_06095	cds-WP_002868885.1	cds-WP_002877869.1
prmA	prmA	50S ribosomal protein L11 methyltransferase	cds-YP_002344510.1	50520408_00740	80512_01535	80864_00105	cds-WP_002853953.1	cds-WP_002866133.1
oorB	oorB	2-oxoglutarate-acceptor oxidoreductase subunit OorB	cds-YP_002343968.1	50520408_01880	80512_03400	80864_02380	cds-WP_002869309.1	cds-WP_002866421.1
argB	argB	acetylglutamate kinase	cds-YP_002343669.1	50520408_07180	80512_07250	80864_06680	cds-WP_002859393.1	cds-WP_072238664.1
group_404		ATP-dependent DNA ligase	cds-YP_002345037.1	50520408_04445	80512_06505	80864_05955	cds-WP_002869274.1	cds-WP_002866837.1
metF	metF	methylenetetrahydrofolate reductase	cds-YP_002344593.1	50520408_01170	80512_04020	80864_03565	cds-WP_002868862.1	cds-WP_002859283.1
lepP	lepP	signal peptidase I	cds-YP_002344263.1	50520408_03500	80512_00195	80864_01400	cds-WP_002852457.1	cds-WP_002866938.1
folD	folD	bifunctional 510-methylene-tetrahydrofolate dehydrogenase/ 510-methylene-tetrahydrofolate cyclohydrolase	cds-YP_002344262.1	50520408_03505	80512_00190	80864_01405	cds-WP_002852542.1	cds-WP_002852542.1
group_400		ATP/GTP-binding protein	cds-YP_002344436.1	50520408_00335	80512_01150	80864_00480	cds-WP_002855841.1	cds-WP_014517034.1
ribF	ribF	bifunctional riboflavin kinase/FMN adenylyltransferase	cds-YP_002344019.1	50520408_02150	80512_03700	80864_02100	cds-WP_011812722.1	cds-WP_002876662.1
group_397		ABC transporter ATP-binding protein	cds-YP_002343602.1	50520408_07365	80512_05375	80864_07880	cds-WP_009881802.1	cds-WP_014516904.1
sdhC	sdhC	succinate dehydrogenase subunit C	cds-YP_002343876.1	50520408_07970	80512_02905	80864_02880	cds-WP_002857284.1	cds-WP_002866999.1
group_395		hypothetical protein	cds-YP_002343690.1	50520408_07285	80512_07150	80864_06575	cds-WP_002922676.1	cds-WP_002866385.1
group_394		hypothetical protein	cds-YP_002345042.1	50520408_04420	80512_06530	80864_05930	cds-WP_002860117.1	cds-WP_002866835.1
pnk	pnk	NAD kinase	cds-YP_002344070.1	50520408_02395	80512_05305	80864_05355	cds-WP_002855276.1	cds-WP_002866499.1
ccoP	ccoP	cbb3-type cytochrome C oxidase subunit III	cds-YP_002344867.1	50520408_06180	80512_02505	80864_05050	cds-WP_002851306.1	cds-WP_002851306.1
glyQ	glyQ	glycine--tRNA ligase alpha subunit	cds-YP_002344122.1	50520408_02740	80512_04990	80864_05700	cds-WP_002852069.1	cds-WP_002861386.1
ftsY	ftsY	signal recognition particle protein	cds-YP_002344597.1	50520408_01185	80512_04035	80864_03550	cds-WP_002856218.1	cds-WP_002858085.1
group_392		ATP-binding protein	cds-YP_002343527.1	50520408_08170	80512_05755	80864_08260	cds-WP_002851985.1	cds-WP_002854691.1
group_390		hypothetical protein	cds-YP_002345000.1	50520408_04655	80512_06295	80864_06160	cds-WP_009883110.1	cds-WP_002866605.1
sucD	sucD	succinyl-CoA synthetase subunit alpha	cds-YP_002343965.1	50520408_01865	80512_03385	80864_02395	cds-WP_002855278.1	cds-WP_002855278.1
miaA	miaA	tRNA dimethylallyltransferase	cds-YP_002343625.1	50520408_06960	80512_07500	80864_06945	cds-WP_002854240.1	cds-WP_002866335.1
group_389		carbon-nitrogen hydrolase	cds-YP_002344345.1	50520408_03010	80512_00665	80864_00935	cds-WP_002853261.1	cds-WP_002866885.1
era	era	GTPase Era	cds-YP_002344085.1	50520408_02480	80512_05210	80864_05450	cds-WP_002855233.1	cds-WP_002866516.1
group_387		hypothetical protein	cds-YP_002344030.1	50520408_02205	80512_03755	80864_02045	cds-WP_002855258.1	cds-WP_002866473.1
group_385		hypothetical protein	cds-YP_002344199.1	50520408_03800	80512_08330	80864_01715	cds-WP_011812736.1	cds-WP_014516996.1
thrB	thrB	homoserine kinase	cds-YP_002343594.1	50520408_07405	80512_05415	80864_07920	cds-WP_002851909.1	cds-WP_002881044.1
group_382		transcriptional regulator	cds-YP_002344395.1	50520408_00125	80512_00925	80864_00695	cds-WP_002855820.1	cds-WP_002866043.1
ubiA	ubiA	4-hydroxybenzoate octaprenyltransferase	cds-YP_002343624.1	50520408_06955	80512_07505	80864_06950	cds-WP_002868927.1	cds-WP_002866334.1
lpxC	lpxC	UDP-3-O-[3-hydroxymyristoyl] N-acetylglucosamine deacetylase	cds-YP_002343592.1	50520408_07415	80512_05425	80864_07930	cds-WP_009881794.1	cds-WP_014516898.1
atpG	atpG	ATP synthase subunit gamma	cds-YP_002343566.1	50520408_07545	80512_05555	80864_08060	cds-WP_002868766.1	cds-WP_002866727.1
flgD	flgD	flagellar hook assembly protein	cds-YP_002343513.1	50520408_08095	80512_05855	80864_08355	cds-WP_002805290.1	cds-WP_002866625.1
group_379		two-component regulator	cds-YP_002344977.1	50520408_04790	80512_06155	80864_06295	cds-WP_002856314.1	cds-WP_002866587.1
htrB	htrB	lipid A biosynthesis lauroyl acyltransferase	cds-YP_002344527.1	50520408_00820	80512_01615	80864_00020	cds-WP_002855840.1	cds-WP_002801091.1
pyrB	pyrB	aspartate carbamoyltransferase	cds-YP_002344491.1	50520408_00645	80512_01440	80864_00200	cds-WP_002869044.1	cds-WP_002866119.1
group_378		cation efflux family protein	cds-YP_002344346.1	50520408_03005	80512_00670	80864_00930	cds-WP_002853697.1	cds-WP_002866886.1
group_377		ABC transporter substrate-binding protein	cds-YP_002345017.1	50520408_04570	80512_06380	80864_06075	cds-WP_002868881.1	cds-WP_002866847.1
group_376		transcriptional regulator	cds-YP_002344437.1	50520408_00340	80512_01155	80864_00475	cds-WP_002852985.1	cds-WP_002852985.1
group_375		tRNA (mo5U34)-methyltransferase	cds-YP_002344371.1	50520408_00015	80512_00810	80864_00810	cds-WP_010790601.1	cds-WP_072238651.1
group_374		ABC transporter substrate-binding protein	cds-YP_002343603.1	50520408_07360	80512_05370	80864_07875	cds-WP_002858739.1	cds-WP_014516905.1
cbpA	cbpA	curved-DNA binding protein	cds-YP_002344620.1	50520408_01300	80512_04150	80864_03435	cds-WP_002907589.1	cds-WP_002876803.1
pglG	pglG	integral membrane protein	cds-YP_002344512.1	50520408_00750	80512_01545	80864_00095	cds-WP_002868951.1	cds-WP_002866135.1
group_371		polyprenyl synthetase	cds-YP_002343972.1	50520408_01900	80512_03420	80864_02360	cds-WP_002864642.1	cds-WP_002866423.1
group_370		sulfoxide reductase catalytic subunit	cds-YP_002343816.1	50520408_05565	80512_06820	80864_04130	cds-WP_002857634.1	cds-WP_002857634.1
gpsA	gpsA	glycerol-3-phosphate dehydrogenase	cds-YP_002344587.1	50520408_01140	80512_03990	80864_03595	cds-WP_079254192.1	cds-WP_075888380.1
livH	livH	branched-chain amino acid ABC transporter permease	cds-YP_002344412.1	50520408_00215	80512_01015	80864_00605	cds-WP_002869432.1	cds-WP_002852952.1
group_368	dapA	4-hydroxy-tetrahydrodipicolinate synthase	cds-YP_002344213.1	50520408_03730	80512_08915	80864_01645	cds-WP_002867956.1	cds-WP_002865994.1
pspA	pspA	protease	cds-YP_002343532.1	50520408_08195	80512_05730	80864_08235	cds-WP_002868771.1	cds-WP_002854721.1
hisG	hisG	ATP phosphoribosyltransferase	cds-YP_002344966.1	50520408_04840	80512_06100	80864_06350	cds-WP_002868826.1	cds-WP_002866577.1
group_367		lipoprotein	cds-YP_002343843.1	50520408_05695	80512_06955	80864_03995	cds-WP_009882150.1	cds-WP_002861157.1
group_366		radical SAM domain-containing protein	cds-YP_002344635.1	50520408_01380	80512_04225	80864_03360	cds-WP_002869073.1	cds-WP_002866239.1
group_365		peptidase	cds-YP_002344480.1	50520408_00590	80512_01385	80864_00255	cds-WP_011812759.1	cds-WP_002866112.1
mdh	mdh	malate dehydrogenase	cds-YP_002343963.1	50520408_01855	80512_03375	80864_02405	cds-WP_002854883.1	cds-WP_002866416.1
cfbpC	cfbpC	iron-uptake ABC transporter ATP-binding protein	cds-YP_002343631.1	50520408_06990	80512_07470	80864_06905	cds-WP_011812693.1	cds-WP_072238660.1
group_363		integral membrane protein	cds-YP_002344335.1	50520408_03095	80512_00580	80864_01020	cds-WP_002853470.1	cds-WP_012006707.1
group_362		binding-protein dependent transport system permease	cds-YP_002344180.1	50520408_03895	80512_08425	80864_01810	cds-WP_002856710.1	cds-WP_004304137.1
napL	napL	periplasmic protein	cds-YP_002344191.1	50520408_03840	80512_08370	80864_01755	cds-WP_002857025.1	cds-WP_002866911.1
pstC	pstC	phosphate ABC transporter permease	cds-YP_002344044.1	50520408_02275	80512_03830	80864_01975	cds-WP_002776292.1	cds-WP_002784291.1
ilvE	ilvE	branched-chain amino acid aminotransferase	cds-YP_002343711.1	50520408_05055	80512_08300	80864_04660	cds-WP_002857493.1	cds-WP_002857493.1
group_361		cytochrome C551 peroxidase	cds-YP_002343492.1	50520408_04030	80512_07965	80864_07820	cds-WP_002865312.1	cds-WP_002865312.1
fmt	fmt	methionyl-tRNA formyltransferase	cds-YP_002343558.1	50520408_07585	80512_05595	80864_08100	cds-WP_002857720.1	cds-WP_002866723.1
argF	argF	ornithine carbamoyltransferase	cds-YP_002344389.1	50520408_00095	80512_00895	80864_00725	cds-WP_002854006.1	cds-WP_002866038.1
hemC	hemC	porphobilinogen deaminase	cds-YP_002343976.1	50520408_01920	80512_03440	80864_02340	cds-WP_002820769.1	cds-WP_002866427.1
selD	selD	selenidewater dikinase	cds-YP_002344883.1	50520408_06090	80512_02590	80864_04965	4_refound_72	5_refound_111
ldh	ldh	L-lactate dehydrogenase	cds-YP_002344558.1	50520408_00995	80512_01770	80864_03740	cds-WP_009882771.1	cds-WP_002866181.1
group_357		tRNA-dihydrouridine synthase	cds-YP_002343583.1	50520408_07460	80512_05470	80864_07975	cds-WP_002868942.1	cds-WP_002866737.1
hemH	hemH	ferrochelatase	cds-YP_002343935.1	50520408_01725	80512_03235	80864_02540	cds-WP_002869243.1	cds-WP_012006658.1
pglI	pglI	GalNAc(5)-diNAcBac-PP-undecaprenol beta-13-glucosyltransferase	cds-YP_002344521.1	50520408_00790	80512_01585	80864_00050	cds-WP_002868945.1	cds-WP_002866141.1
prsA	prsA	ribose-phosphate pyrophosphokinase	cds-YP_002344316.1	50520408_03230	80512_00480	80864_01120	cds-WP_002856539.1	cds-WP_002856539.1
group_355		periplasmic protein	cds-YP_002343992.1	50520408_02005	80512_03525	80864_02255	cds-WP_009882286.1	cds-WP_002866439.1
fdhC	fdhC	formate dehydrogenase cytochrome B subunit	cds-YP_002344888.1	50520408_06065	80512_02615	80864_04940	cds-WP_002851174.1	cds-WP_002855824.1
group_353		integral membrane protein	cds-YP_002343822.1	50520408_05590	80512_06850	80864_04100	cds-WP_002854544.1	cds-WP_002877515.1
group_352		pyridine nucleotide-disulfide oxidoreductase	cds-YP_002343990.1	50520408_01995	80512_03515	80864_02265	cds-WP_009882282.1	cds-WP_002866437.1
group_351		2-hydroxyacid dehydrogenase	cds-YP_002343810.1	50520408_05535	80512_06790	80864_04160	cds-WP_002911284.1	cds-WP_002866628.1
ceuC	ceuC	enterochelin uptake permease	cds-YP_002344741.1	50520408_06495	80512_01895	80864_07110	cds-WP_002869321.1	cds-WP_002866771.1
group_350		rRNA small subunit methyltransferase H	cds-YP_002344111.1	50520408_02685	80512_05045	80864_05645	cds-WP_079254184.1	cds-WP_072238617.1
accA	accA	acetyl-CoA carboxylase carboxyl transferase subunit alpha	cds-YP_002343880.1	50520408_07950	80512_02925	80864_02860	cds-WP_002869266.1	cds-WP_002854780.1
group_349		membrane protein	cds-YP_002343612.1	50520408_06895	80512_07565	80864_07010	cds-WP_002857583.1	cds-WP_002857583.1
trxB	trxB	thioredoxin reductase	cds-YP_002343606.1	50520408_06865	80512_07595	80864_07040	cds-WP_002857228.1	cds-WP_014516909.1
group_347		hypothetical protein	cds-YP_002344244.1	50520408_03595	80512_00100	80864_01495	cds-WP_002868812.1	cds-WP_002866951.1
group_346		peptide ABC transporter permease	cds-YP_002344952.1	50520408_04925	80512_06030	80864_06415	cds-WP_002911413.1	cds-WP_002877562.1
kpsF	kpsF	D-arabinose 5-phosphate isomerase	cds-YP_002344826.1	50520408_06390	80512_02295	80864_05270	cds-WP_002869182.1	cds-WP_014517115.1
group_345		periplasmic protein	cds-YP_002343574.1	50520408_07505	80512_05515	80864_08020	cds-WP_002851738.1	cds-WP_002851738.1
group_343		hypothetical protein	cds-YP_002344627.1	50520408_01335	80512_04185	80864_03400	cds-WP_002869072.1	cds-WP_002866230.1
group_342		cation transport protein	cds-YP_002344554.1	50520408_00975	80512_01750	80864_03760	cds-WP_002856089.1	cds-WP_002866178.1
hldD	hldD	ADP-glyceromanno-heptose 6-epimerase	cds-YP_002344542.1	50520408_00925	80512_01700	80864_03815	cds-WP_002856483.1	cds-WP_002877123.1
group_340		OmpA family membrane protein	cds-YP_002344029.1	50520408_02200	80512_03750	80864_02050	cds-WP_002854811.1	cds-WP_002866472.1
group_339		integral membrane protein	cds-YP_002343984.1	50520408_01965	80512_03485	80864_02295	cds-WP_002854880.1	cds-WP_002858607.1
cheV	cheV	chemotaxis protein	cds-YP_002343726.1	50520408_05130	80512_08225	80864_04585	cds-WP_002857365.1	cds-WP_002857365.1
cadF	cadF	outer membrane fibronectin-binding protein	cds-YP_002344858.1	50520408_06225	80512_02460	80864_05095	cds-WP_002869202.1	cds-WP_002867041.1
group_335		hypothetical protein	cds-YP_002343890.1	50520408_07895	80512_02990	80864_02795	cds-WP_002868795.1	cds-WP_002866989.1
trpS	trpS	tryptophan--tRNA ligase	cds-YP_002343825.1	50520408_05605	80512_06865	80864_04085	cds-WP_002854553.1	cds-WP_002877518.1
moaA	moaA	cyclic pyranopterin monophosphate synthase	cds-YP_002343621.1	50520408_06940	80512_07520	80864_06965	cds-WP_002868437.1	cds-WP_002868437.1
group_334		allophanate hydrolase subunit 2	cds-YP_002344915.1	50520408_05915	80512_02775	80864_04785	cds-WP_002851496.1	cds-WP_002867084.1
tilS	tilS	tRNA(Ile)-lysidine synthase	cds-YP_002344835.1	50520408_06345	80512_02340	80864_05225	cds-WP_002858852.1	cds-WP_002867020.1
lpxD	lpxD	UDP-3-O-acylglucosamine N-acyltransferase	cds-YP_002344006.1	50520408_02085	80512_03625	80864_02165	cds-WP_002855215.1	cds-WP_002866452.1
sdhB	sdhB	succinate dehydrogenase iron-sulfur protein	cds-YP_002343875.1	50520408_07975	80512_02900	80864_02885	cds-WP_002854950.1	cds-WP_002854950.1
holA	holA	DNA polymerase III subunit delta	cds-YP_002344059.1	50520408_02340	80512_05360	80864_05300	cds-WP_002869358.1	cds-WP_002919844.1
ceuB	ceuB	enterochelin uptake permease	cds-YP_002344740.1	50520408_06490	80512_01890	80864_07105	cds-WP_002869322.1	cds-WP_002898677.1
group_333		pseudouridine synthase	cds-YP_002344671.1	50520408_01555	80512_04400	80864_03185	cds-WP_002856495.1	cds-WP_002856495.1
secF	secF	protein translocase subunit SecF	cds-YP_002344485.1	50520408_00615	80512_01410	80864_00230	cds-WP_002853635.1	cds-WP_002853635.1
group_331		nitrogen fixation protein NifU	cds-YP_002343682.1	50520408_07245	80512_07185	80864_06615	cds-WP_002840050.1	cds-WP_002840050.1
hypE	hypE	hydrogenase isoenzymes formation protein	cds-YP_002344056.1	50520408_02330	80512_03890	80864_01915	cds-WP_002787379.1	cds-WP_002787379.1
fabH	fabH	3-oxoacyl-ACP synthase III	cds-YP_002343766.1	50520408_05320	80512_06570	80864_04375	cds-WP_002858639.1	cds-WP_002866654.1
gppA	gppA	exopolyphosphatase	cds-YP_002344628.1	50520408_01340	80512_04190	80864_03395	cds-WP_002855969.1	cds-WP_002866231.1
group_329		peptidyl-arginine deiminase family protein	cds-YP_002344347.1	50520408_03000	80512_00675	80864_00925	cds-WP_002855829.1	cds-WP_002866887.1
group_328		periplasmic protein	cds-YP_002344305.1	50520408_03290	80512_00425	80864_01175	cds-WP_002856863.1	cds-WP_002865910.1
tal	tal	transaldolase	cds-YP_002343722.1	50520408_05110	80512_08245	80864_04605	cds-WP_002857444.1	cds-WP_014516926.1
group_324		ATP-binding protein	cds-YP_002345002.1	50520408_04645	80512_06305	80864_06150	cds-WP_002856209.1	cds-WP_002866607.1
hemB	hemB	delta-aminolevulinic acid dehydratase	cds-YP_002344390.1	50520408_00100	80512_00900	80864_00720	cds-WP_002859198.1	cds-WP_002877904.1
corA	corA	magnesium and cobalt transport protein	cds-YP_002344144.1	50520408_02850	80512_04880	80864_05810	cds-WP_002869030.1	cds-WP_002799370.1
group_323		periplasmic protein	cds-YP_002345006.1	50520408_04625	80512_06325	80864_06130	cds-WP_002868888.1	cds-WP_002870200.1
gne	gne	UDP-GlcNAc/Glc 4-epimerase	cds-YP_002344524.1	50520408_00805	80512_01600	80864_00035	cds-WP_002869381.1	cds-WP_014517050.1
alr	alr	alanine racemase	cds-YP_002344304.1	50520408_03295	80512_00420	80864_01180	cds-WP_002856795.1	cds-WP_002865911.1
plsX	plsX	phosphate acyltransferase	cds-YP_002343767.1	50520408_05325	80512_06575	80864_04370	cds-WP_002868169.1	cds-WP_002854249.1
group_322		membrane protein	cds-YP_002343584.1	50520408_07455	80512_05465	80864_07970	cds-WP_002868941.1	cds-WP_002866738.1
purM	purM	phosphoribosylformylglycinamidine cyclo-ligase	cds-YP_002344901.1	50520408_05985	80512_02705	80864_04855	cds-WP_002855427.1	cds-WP_002867070.1
group_320		ABC transporter ATP-binding protein	cds-YP_002344150.1	50520408_02880	80512_04850	80864_05845	cds-WP_002776579.1	cds-WP_002831397.1
pldA	pldA	phospholipase	cds-YP_002344739.1	50520408_06485	80512_01885	80864_07100	cds-WP_002855844.1	cds-WP_002866769.1
ceuE	ceuE	enterochelin uptake substrate-binding protein	cds-YP_002344743.1	50520408_06505	80512_01905	80864_07120	cds-WP_011812790.1	cds-WP_002866773.1
pheS	pheS	phenylalanine--tRNA ligase subunit alpha	cds-YP_002344296.1	50520408_03335	80512_00380	80864_01220	cds-WP_002852567.1	cds-WP_002852567.1
group_318		anion uptake ABC transporter ATP-binding protein	cds-YP_002344910.1	50520408_05940	80512_02750	80864_04810	cds-WP_002868367.1	cds-WP_012006789.1
nuoH	nuoH	NADH-quinone oxidoreductase subunit H	cds-YP_002344941.1	50520408_04980	80512_05975	80864_06470	cds-WP_009883056.1	cds-WP_002866861.1
gapA	gapA	glyceraldehyde 3-phosphate dehydrogenase	cds-YP_002344786.1	50520408_06735	80512_02145	80864_07365	cds-WP_002780453.1	cds-WP_002877378.1
group_314		lipoprotein	cds-YP_002343833.1	50520408_05645	80512_06905	80864_04045	cds-WP_002857599.1	cds-WP_002865885.1
fepD	fepD	iron ABC transporter	cds-YP_002344984.1	50520408_04755	80512_06190	80864_06260	cds-WP_002856526.1	cds-WP_002856526.1
group_313		hypothetical protein	cds-YP_002343985.1	50520408_01970	80512_03490	80864_02290	cds-WP_002856937.1	cds-WP_002866431.1
cfbpA	cfbpA	iron-uptake ABC transporter substrate-binding protein	cds-YP_002343633.1	50520408_07000	80512_07460	80864_06895	cds-WP_009881850.1	cds-WP_002877159.1
ruvB	ruvB	Holliday junction DNA helicase RuvB	cds-YP_002344750.1	50520408_06560	80512_01965	80864_07160	cds-WP_002856258.1	cds-WP_002866780.1
group_312		tRNA N6-adenosine threonylcarbamoyltransferase	cds-YP_002344732.1	50520408_06450	80512_01845	80864_07065	cds-WP_002869327.1	cds-WP_002892992.1
group_311		nucleoside hydrolase	cds-YP_002343778.1	50520408_05380	80512_06635	80864_04315	cds-WP_002868914.1	cds-WP_002866651.1
group_310		methionine ABC transporter ATP-binding protei	cds-YP_002344181.1	50520408_03890	80512_08420	80864_01805	cds-WP_002856849.1	cds-WP_002893140.1
group_309		periplasmic protein	cds-YP_002344040.1	50520408_02255	80512_03810	80864_01995	cds-WP_002868906.1	cds-WP_002866480.1
rpoA	rpoA	DNA-directed RNA polymerase subunit alpha	cds-YP_002344964.1	50520408_04850	80512_06090	80864_06360	cds-WP_002855748.1	cds-WP_002855748.1
mnmA	mnmA	tRNA-specific 2-thiouridylase MnmA	cds-YP_002343517.1	50520408_08140	80512_05815	80864_08310	cds-WP_002892108.1	cds-WP_002876927.1
group_308		Membrane protein putative	cds-YP_002344017.1	50520408_02140	80512_03690	80864_02110	cds-WP_024088100.1	cds-WP_012006666.1
mutY	mutY	A/G-specific adenine glycosylase	cds-YP_002344989.1	50520408_04730	80512_06215	80864_06235	cds-WP_002868837.1	cds-WP_002866597.1
flgS	flgS	signal transduction histidine kinase	cds-YP_002344200.1	50520408_03795	80512_08325	80864_01710	cds-WP_002859823.1	cds-WP_002881726.1
ribA	ribA	34-dihydroxy-2-butanone-4-phosphate synthase	cds-YP_002344002.1	50520408_02065	80512_03605	80864_02185	cds-WP_002855088.1	cds-WP_002852104.1
hemE	hemE	uroporphyrinogen decarboxylase	cds-YP_002344634.1	50520408_01375	80512_04220	80864_03365	cds-WP_002856507.1	cds-WP_002866238.1
group_304		periplasmic protein	cds-YP_002344183.1	50520408_03880	80512_08410	80864_01795	cds-WP_009882434.1	cds-WP_002866905.1
ilvC	ilvC	ketol-acid reductoisomerase	cds-YP_002344061.1	50520408_02350	80512_05350	80864_05310	cds-WP_002857064.1	cds-WP_002866493.1
nrdF	nrdF	ribonucleotide-diphosphate reductase subunit beta	cds-YP_002343674.1	50520408_07205	80512_07225	80864_06655	cds-WP_002851758.1	cds-WP_002851758.1
group_302		integral membrane protein	cds-YP_002344233.1	50520408_03650	80512_00045	80864_01555	cds-WP_002856798.1	cds-WP_002856798.1
group_301		cytochrome C551 peroxidase	cds-YP_002343796.1	50520408_05465	80512_06720	80864_04230	cds-WP_002857587.1	cds-WP_002857587.1
waaC	waaC	heptosyltransferase I	cds-YP_002344526.1	50520408_00815	80512_01610	80864_00025	cds-WP_002855693.1	cds-WP_002866145.1
murG	murG	UDP-N-acetylglucosamine--N-acetylmuramyl-(pentapeptide) pyrophosphoryl-undecaprenol N-acetylglucosamine transferase	cds-YP_002344434.1	50520408_00325	80512_01125	80864_00495	cds-WP_002856115.1	cds-WP_002866070.1
queA	queA	S-adenosylmethionine--tRNA ribosyltransferase-isomerase	cds-YP_002344007.1	50520408_02090	80512_03640	80864_02160	cds-WP_002854771.1	cds-WP_002877276.1
fliG	fliG	flagellar motor switch protein	cds-YP_002343757.1	50520408_05275	80512_08035	80864_04420	cds-WP_002854670.1	cds-WP_002854670.1
argC	argC	N-acetyl-gamma-glutamyl-phosphate reductase	cds-YP_002343667.1	50520408_07170	80512_07260	80864_06690	cds-WP_002869256.1	cds-WP_002866368.1
recA	recA	recombinase A	cds-YP_002345041.1	50520408_04425	80512_06525	80864_05935	cds-WP_002851424.1	cds-WP_002851424.1
pseI	pseI	pseudaminic acid synthase	cds-YP_002344707.1	50520408_01715	80512_08775	80864_02995	cds-WP_002855940.1	cds-WP_002866285.1
asd	asd	aspartate-semialdehyde dehydrogenase	cds-YP_002344418.1	50520408_00245	80512_01045	80864_00575	cds-WP_002856173.1	cds-WP_002866058.1
group_299		hypothetical protein	cds-YP_002343533.1	50520408_08200	80512_05725	80864_08230	cds-WP_002851763.1	cds-WP_002851763.1
group_297		hypothetical protein	cds-YP_002344905.1	50520408_05965	80512_02725	80864_04835	cds-WP_002867075.1	cds-WP_002867075.1
ddl	ddl	D-alanine--D-alanine ligase	cds-YP_002344205.1	50520408_03770	80512_08875	80864_01685	cds-WP_002869413.1	cds-WP_014516999.1
mreB	mreB	rod shape-determining protein MreB	cds-YP_002343718.1	50520408_05090	80512_08265	80864_04625	cds-WP_002857495.1	cds-WP_014516922.1
amaA	amaA	acid membrane antigen A	cds-YP_002344751.1	50520408_06565	80512_01970	80864_07165	cds-WP_002856044.1	cds-WP_002862038.1
group_293		cytochrome C	cds-YP_002343508.1	50520408_08070	80512_05880	80864_08380	cds-WP_002860887.1	cds-WP_002860887.1
flgI	flgI	flagellar basal body P-ring protein	cds-YP_002344844.1	50520408_06300	80512_02385	80864_05170	cds-WP_002869192.1	cds-WP_002826014.1
group_292		hypothetical protein	cds-YP_002344281.1	50520408_03420	80512_00290	80864_01305	cds-WP_002857066.1	cds-WP_002865928.1
group_291		substrate-binding protein	cds-YP_002344145.1	50520408_02855	80512_04875	80864_05815	cds-WP_002869029.1	cds-WP_002878000.1
group_290		hypothetical protein	cds-YP_002343896.1	50520408_07865	80512_03020	80864_02765	cds-WP_002868792.1	cds-WP_002866984.1
livM	livM	branched-chain amino acid ABC transporter permease	cds-YP_002344411.1	50520408_00210	80512_01010	80864_00610	cds-WP_002869431.1	cds-WP_002878153.1
aroB	aroB	3-dehydroquinate synthase	cds-YP_002344403.1	50520408_00165	80512_00965	80864_00655	cds-WP_002855849.1	cds-WP_002866048.1
hisB	hisB	bifunctional imidazole glycerol-phosphate dehydratase/histidinol phosphatase	cds-YP_002344968.1	50520408_04830	80512_06110	80864_06340	cds-WP_002855951.1	cds-WP_002866579.1
pyrD	pyrD	dihydroorotate dehydrogenase 2	cds-YP_002344211.1	50520408_03740	80512_08905	80864_01655	cds-WP_002867955.1	cds-WP_002872967.1
group_285		integral membrane protein	cds-YP_002343751.1	50520408_05245	80512_08065	80864_04450	cds-WP_002868747.1	cds-WP_002854608.1
mraY	mraY	phospho-N-acetylmuramoyl-pentapeptide-transferase	cds-YP_002343870.1	50520408_08000	80512_02875	80864_02910	cds-WP_002855192.1	cds-WP_002867005.1
xerD	xerD	DNA recombinase	cds-YP_002344270.1	50520408_03465	80512_00225	80864_01370	cds-WP_002856853.1	cds-WP_002871813.1
fba	fba	fructose-bisphosphate aldolase	cds-YP_002344027.1	50520408_02190	80512_03740	80864_02060	cds-WP_002856965.1	cds-WP_002866470.1
prfA	prfA	peptide chain release factor 1	cds-YP_002344981.1	50520408_04770	80512_06175	80864_06275	cds-WP_002858952.1	cds-WP_002858952.1
group_284		coproporphyrinogen III oxidase	cds-YP_002344010.1	50520408_02105	80512_03655	80864_02145	cds-WP_002855221.1	cds-WP_002877273.1
dnaN	dnaN	DNA polymerase III subunit beta	cds-YP_002343474.1	50520408_04115	80512_07880	80864_07735	cds-WP_009881324.1	cds-WP_002855594.1
group_283		23S rRNA (adenine(2503)-C(2))-methyltransferase RlmN	cds-YP_002345079.1	50520408_04210	80512_07770	80864_07630	cds-WP_002869297.1	cds-WP_002866814.1
dxr	dxr	1-deoxy-D-xylulose 5-phosphate reductoisomerase	cds-YP_002344734.1	50520408_06460	80512_01860	80864_07075	cds-WP_002869325.1	cds-WP_002866764.1
group_281		hypothetical protein	cds-YP_002344841.1	50520408_06315	80512_02370	80864_05185	cds-WP_002855347.1	cds-WP_002867027.1
tsf	tsf	elongation factor Ts	cds-YP_002344572.1	50520408_01065	80512_03915	80864_03670	cds-WP_002856144.1	cds-WP_002866193.1
trmA	trmA	tRNA/tmRNA (uracil-C(5))-methyltransferase	cds-YP_002344238.1	50520408_03625	80512_00070	80864_01530	cds-WP_002868806.1	cds-WP_002866957.1
ispG	ispG	4-hydroxy-3-methylbut-2-en-1-yl diphosphate synthase (flavodoxin)	cds-YP_002344104.1	50520408_02655	80512_05085	80864_05610	cds-WP_002854766.1	cds-WP_014516976.1
group_280		DegT family aminotransferase	cds-YP_002343937.1	50520408_01735	80512_03245	80864_02530	cds-WP_002854835.1	cds-WP_002933370.1
pheA	pheA	bifunctional chorismate mutase/prephenate dehydratase	cds-YP_002343754.1	50520408_05260	80512_08050	80864_04435	cds-WP_009882032.1	cds-WP_002866665.1
leuB	leuB	3-isopropylmalate dehydrogenase	cds-YP_002345084.1	50520408_04155	80512_07815	80864_07675	cds-WP_002868996.1	cds-WP_002866809.1
group_278		NADP-dependent alcohol dehydrogenase	cds-YP_002344920.1	50520408_05890	80512_02800	80864_04760	cds-WP_002851455.1	cds-WP_002867088.1
serC	serC	3-phosphoserine/phosphohydroxythreonine aminotransferase	cds-YP_002343764.1	50520408_05310	80512_06560	80864_04385	cds-WP_002868752.1	cds-WP_014516941.1
pglH	pglH	GalNAc-alpha-(1->4)-GalNAc-alpha-(1->3)-diNAcBac-PP-undecaprenol alpha-14-N-acetyl-D-galactosaminyltransferase	cds-YP_002344522.1	50520408_00795	80512_01590	80864_00045	cds-WP_011812762.1	cds-WP_072238645.1
fliM	fliM	flagellar motor switch protein FliM	cds-YP_002343524.1	50520408_08155	80512_05770	80864_08275	cds-WP_002851710.1	cds-WP_002851710.1
group_277		periplasmic protein	cds-YP_002344062.1	50520408_02355	80512_05345	80864_05315	cds-WP_002869356.1	cds-WP_002876692.1
group_275		integral membrane protein	cds-YP_002343988.1	50520408_01985	80512_03505	80864_02275	cds-WP_009882278.1	cds-WP_002866435.1
aroC	aroC	chorismate synthase	cds-YP_002345003.1	50520408_04640	80512_06310	80864_06145	cds-WP_002856130.1	cds-WP_002866608.1
group_273		CinA-like protein	cds-YP_002344457.1	50520408_00460	80512_01265	80864_00375	cds-WP_002853490.1	cds-WP_002861788.1
pstA	pstA	phosphate ABC transporter permease	cds-YP_002344045.1	50520408_02280	80512_03835	80864_01970	cds-WP_002868909.1	cds-WP_002797470.1
nusA	nusA	transcription elongation factor NusA	cds-YP_002343894.1	50520408_07875	80512_03010	80864_02775	cds-WP_002858478.1	cds-WP_002866986.1
group_272		transmembrane protein	cds-YP_002343710.1	50520408_05050	80512_08305	80864_04665	cds-WP_002854522.1	cds-WP_002854522.1
group_271		2-nitropropane dioxygenase	cds-YP_002344661.1	50520408_01505	80512_04350	80864_03235	cds-WP_002856032.1	cds-WP_002866264.1
hypD	hypD	hydrogenase isoenzymes formation protein	cds-YP_002344055.1	50520408_02325	80512_03885	80864_01920	cds-WP_002869360.1	cds-WP_002785902.1
group_270		hypothetical protein	cds-YP_002343714.1	50520408_05070	80512_08285	80864_04645	cds-WP_002868731.1	cds-WP_002865940.1
group_269		DNA modification methylase	cds-YP_002343666.1	50520408_07140	80512_07295	80864_06730	cds-WP_002854420.1	cds-WP_002851979.1
group_268		periplasmic protein	cds-YP_002345012.1	50520408_04595	80512_06355	80864_06100	cds-WP_002862279.1	cds-WP_057036682.1
pdxA	pdxA	4-hydroxythreonine-4-phosphate dehydrogenase	cds-YP_002344630.1	50520408_01350	80512_04200	80864_03385	cds-WP_002855914.1	cds-WP_012006739.1
hisC	hisC	histidinol-phosphate aminotransferase	cds-YP_002343755.1	50520408_05265	80512_08045	80864_04430	cds-WP_002868749.1	cds-WP_012006641.1
lpxB	lpxB	ipid-A-disaccharide synthase	cds-YP_002343729.1	50520408_05145	80512_08210	80864_04570	cds-WP_002872030.1	cds-WP_014516928.1
prfB	prfB	peptide chain release factor 2	cds-YP_002344837.1	50520408_06335	80512_02350	80864_05205	cds-WP_002869186.1	cds-WP_002867022.1
pglJ	pglJ	N-acetylgalactosamine-NN'-diacetylbacillosaminyl-diphospho-undecaprenol 4-alpha-N-acetylgalactosaminyltransferase	cds-YP_002344520.1	50520408_00785	80512_01580	80864_00055	cds-WP_002868946.1	cds-WP_002866140.1
group_267		membrane protein	cds-YP_002344394.1	50520408_00120	80512_00920	80864_00700	cds-WP_002856085.1	cds-WP_002876863.1
group_266		MCP-type signal transduction protein	cds-YP_002343882.1	50520408_07935	80512_02950	80864_02835	cds-WP_002857440.1	cds-WP_002857440.1
mrdB	mrdB	rod shape-determining protein RodA	cds-YP_002344672.1	50520408_01560	80512_04405	80864_03180	cds-WP_002853654.1	cds-WP_002853654.1
group_264		ribosome-binding ATPase	cds-YP_002344328.1	50520408_03170	80512_00540	80864_01060	cds-WP_002869161.1	cds-WP_002866014.1
cmeA	cmeA	multidrug efflux pump protein CmeA	cds-YP_002343804.1	50520408_05505	80512_06760	80864_04190	cds-WP_002868923.1	cds-WP_002866633.1
flhB	flhB	flagellar biosynthesis protein FlhB	cds-YP_002343773.1	50520408_05355	80512_06605	80864_04340	cds-WP_011812703.1	cds-WP_002857279.1
mrp	mrp	ATP/GTP-binding protein	cds-YP_002344975.1	50520408_04800	80512_06145	80864_06305	cds-WP_002868831.1	cds-WP_002866584.1
group_261		zinc metalloprotease	cds-YP_002344461.1	50520408_00490	80512_01290	80864_00350	cds-WP_002812870.1	cds-WP_002877745.1
group_260		transmembrane protein	cds-YP_002344084.1	50520408_02475	80512_05215	80864_05445	cds-WP_074468912.1	cds-WP_072238628.1
iamB	iamB	ABC transporter permease	cds-YP_002345015.1	50520408_04580	80512_06370	80864_06085	cds-WP_002868883.1	cds-WP_002866849.1
livK	livK	branched-chain amino acid ABC transporter substrate-binding protein	cds-YP_002344413.1	50520408_00220	80512_01020	80864_00600	cds-WP_002853905.1	cds-WP_014517030.1
ftsZ	ftsZ	cell division protein FtsZ	cds-YP_002344114.1	50520408_02700	80512_05030	80864_05660	cds-WP_002852071.1	cds-WP_014516979.1
ispDF	ispDF	bifunctional 2-C-methyl-D-erythritol 4-phosphate cytidylyltransferase/2-C-methyl-D-erythritol 24-cyclodiphosphate synthase	cds-YP_002344976.1	50520408_04795	80512_06150	80864_06300	cds-WP_002856129.1	cds-WP_002877789.1
livJ	livJ	branched-chain amino acid ABC transporter substrate-binding protein	cds-YP_002344414.1	50520408_00225	80512_01025	80864_00595	cds-WP_009882648.1	cds-WP_002866056.1
group_256		integral membrane protein	cds-YP_002345030.1	50520408_04500	80512_06450	80864_06010	cds-WP_002868870.1	cds-WP_002877031.1
carA	carA	carbamoyl phosphate synthase small subunit	cds-YP_002344874.1	50520408_06140	80512_02540	80864_05015	cds-WP_002851156.1	cds-WP_002867048.1
truD	truD	tRNA pseudouridine synthase D	cds-YP_002344839.1	50520408_06325	80512_02360	80864_05195	cds-WP_002869188.1	cds-WP_002867024.1
kpsE	kpsE	capsule polysaccharide ABC transporter permease	cds-YP_002344828.1	50520408_06380	80512_02305	80864_05260	cds-WP_002860355.1	cds-WP_014517117.1
group_255		lipoprotein	cds-YP_002344378.1	50520408_00050	80512_00845	80864_00775	cds-WP_009882608.1	cds-WP_002866031.1
cca	cca	poly(A) polymerase family protein	cds-YP_002344196.1	50520408_03815	80512_08345	80864_01730	cds-WP_011812735.1	cds-WP_002893128.1
group_254		transglycosylase	cds-YP_002344074.1	50520408_02415	80512_05285	80864_05375	cds-WP_009882343.1	cds-WP_014516963.1
group_252		integral membrane protein	cds-YP_002344795.1	50520408_06780	80512_02190	80864_07410	cds-WP_002869134.1	cds-WP_014517094.1
tgt	tgt	queuine tRNA-ribosyltransferase	cds-YP_002344405.1	50520408_00175	80512_00975	80864_00645	cds-WP_002869233.1	cds-WP_002866050.1
dnaJ	dnaJ	molecular chaperone DnaJ	cds-YP_002344651.1	50520408_01455	80512_04300	80864_03285	cds-WP_002864607.1	cds-WP_002876774.1
petC	petC	ubiquinol-cytochrome C reductase cytochrome C subunit	cds-YP_002344575.1	50520408_01080	80512_03930	80864_03655	cds-WP_009882807.1	cds-WP_014517068.1
group_250		metallophosphoesterase	cds-YP_002344253.1	50520408_03550	80512_00145	80864_01450	cds-WP_002856936.1	cds-WP_002866945.1
oorA	oorA	2-oxoglutarate-acceptor oxidoreductase subunit OorA	cds-YP_002343967.1	50520408_01875	80512_03395	80864_02385	cds-WP_002857113.1	cds-WP_002859072.1
cydB	cydB	cytochrome bd oxidase subunit II	cds-YP_002343544.1	50520408_07655	80512_05665	80864_08170	cds-WP_002851984.1	cds-WP_002865974.1
group_249		hypothetical protein	cds-YP_002343657.1	50520408_07095	80512_07340	80864_06775	cds-WP_002869065.1	cds-WP_002922699.1
pglA	pglA	NN'-diacetylbacillosaminyl-diphospho-undecaprenol alpha-13-N-acetylgalactosaminyltransferase	cds-YP_002344518.1	50520408_00775	80512_01570	80864_00065	cds-WP_002868947.1	cds-WP_002866138.1
pseA	pseA	pseudaminic acid biosynthesis protein PseA	cds-YP_002344706.1	50520408_01710	80512_08770	80864_03000	cds-WP_002784894.1	cds-WP_002866284.1
hydA	hydA	Ni/Fe-hydrogenase small subunit	cds-YP_002344658.1	50520408_01490	80512_04335	80864_03250	cds-WP_002856501.1	cds-WP_002876767.1
thiH	thiH	thiamine biosynthesis protein ThiH	cds-YP_002344439.1	50520408_00350	80512_01165	80864_00465	cds-WP_002855889.1	cds-WP_002873309.1
nhaA1	nhaA1	Na(+)/H(+) antiporter	cds-YP_002345024.1	50520408_04535	80512_06415	80864_06040	cds-WP_002855944.1	cds-WP_002855944.1
group_247		carboxynorspermidine/carboxyspermidine decarboxylase	cds-YP_002344893.1	50520408_06035	80512_02645	80864_04910	cds-WP_009883017.1	cds-WP_002877469.1
hipO	hipO	hippurate hydrolase	cds-YP_002344380.1	50520408_00060	80512_00855	80864_00765	cds-WP_002869228.1	cds-WP_002866033.1
dfp	dfp	bifunctional phosphopantothenoylcysteine decarboxylase/phosphopantothenate synthase	cds-YP_002344229.1	50520408_03670	80512_00025	80864_01575	cds-WP_002868802.1	cds-WP_002866965.1
kdtA	kdtA	3-deoxy-D-manno-octulosonic acid transferase	cds-YP_002344125.1	50520408_02755	80512_04975	80864_05715	cds-WP_002854826.1	5_refound_101_stop
group_244		sulfate adenylyltransferase	cds-YP_002344978.1	50520408_04785	80512_06160	80864_06290	cds-WP_002868832.1	cds-WP_002866588.1
dapD	dapD	2345-tetrahydropyridine-26-dicarboxylate N-succinyltransferase	cds-YP_002344974.1	50520408_04805	80512_06140	80864_06310	cds-WP_002868830.1	cds-WP_002866583.1
group_243		peptidase M23 family protein	cds-YP_002344606.1	50520408_01225	80512_04075	80864_03510	cds-WP_002868859.1	cds-WP_002852845.1
pglE	pglE	UDP-N-acetylbacillosamine transaminase	cds-YP_002344514.1	50520408_00760	80512_01555	80864_00085	cds-WP_002868949.1	cds-WP_002866137.1
moeA	moeA	molybdopterin biosynthesis protein	cds-YP_002344264.1	50520408_03495	80512_00200	80864_01395	cds-WP_002868817.1	cds-WP_002866937.1
group_242		cell division/peptidoglycan biosynthesis protein	cds-YP_002344433.1	50520408_00320	80512_01120	80864_00500	cds-WP_002856578.1	cds-WP_002866069.1
sucC	sucC	succinyl-CoA ligase subunit beta	cds-YP_002343964.1	50520408_01860	80512_03380	80864_02400	cds-WP_002869310.1	cds-WP_002866417.1
xseA	xseA	exodeoxyribonuclease VII large subunit	cds-YP_002343763.1	50520408_05305	80512_06555	80864_04390	cds-WP_002859429.1	cds-WP_002866657.1
group_238		hypothetical protein	cds-YP_002343685.1	50520408_07260	80512_07170	80864_06600	cds-WP_002882716.1	cds-WP_002878300.1
nhaA	nhaA	Na(+)/H(+) antiporter NhaA	cds-YP_002345023.1	50520408_04540	80512_06410	80864_06045	cds-WP_002868875.1	cds-WP_012006796.1
aspB	aspB	aspartate aminotransferase	cds-YP_002344169.1	50520408_03950	80512_08480	80864_01865	cds-WP_002857062.1	cds-WP_002877257.1
group_237		glutathionylspermidine synthase	cds-YP_002343809.1	50520408_05530	80512_06785	80864_04165	cds-WP_002831077.1	cds-WP_002866629.1
group_234		secretion protein HlyD	cds-YP_002344036.1	50520408_02235	80512_03790	80864_02015	cds-WP_002868903.1	cds-WP_002866477.1
group_231		transmembrane transport protein	cds-YP_002345050.1	50520408_04390	80512_07625	80864_07485	cds-WP_002869286.1	cds-WP_002866831.1
trmB	trmB	tRNA (guanine-N(7)-)-methyltransferase	cds-YP_002344669.1	50520408_01545	80512_04390	80864_03195	cds-WP_002856145.1	cds-WP_002856145.1
pyrC2	pyrC2	dihydroorotase	cds-YP_002344586.1	50520408_01135	80512_03985	80864_03600	cds-WP_002856548.1	cds-WP_002858139.1
group_230		hypothetical protein	cds-YP_002344039.1	50520408_02250	80512_03805	80864_02000	cds-WP_002868905.1	cds-WP_002858547.1
trpB	trpB	tryptophan synthase subunit beta	cds-YP_002343786.1	50520408_05415	80512_06670	80864_04280	cds-WP_002854204.1	cds-WP_002854204.1
group_229		type II secretion system F family protein	0_refound_2_stop	50520408_06265	80512_02420	80864_05135	cds-WP_002869197.1	cds-WP_014517122.1
iscS	iscS	cysteine desulfurase	cds-YP_002343683.1	50520408_07250	80512_07180	80864_06610	cds-WP_002882286.1	cds-WP_002876816.1
group_227		recombination factor protein RarA	cds-YP_002343656.1	50520408_07090	80512_07345	80864_06780	cds-WP_002868214.1	cds-WP_002866353.1
kpsS	kpsS	capsule polysaccharide modification protein	cds-YP_002344796.1	50520408_06785	80512_02195	80864_07415	cds-WP_002869135.1	cds-WP_014517095.1
group_226		efflux pump protein	cds-YP_002344648.1	50520408_01440	80512_04285	80864_03300	cds-WP_002864610.1	cds-WP_002876777.1
folC	folC	bifunctional folylpolyglutamate synthase/dihydrofolate synthase	cds-YP_002344481.1	50520408_00595	80512_01390	80864_00250	cds-WP_074468975.1	cds-WP_072238646.1
group_224		integral membrane zinc-metalloprotease	cds-YP_002344141.1	50520408_02835	80512_04895	80864_05795	cds-WP_002857133.1	cds-WP_002877997.1
group_223		MFS transport protein	cds-YP_002343895.1	50520408_07870	80512_03015	80864_02770	cds-WP_002868793.1	cds-WP_002866985.1
argD	argD	acetylornithine aminotransferase	cds-YP_002343670.1	50520408_07185	80512_07245	80864_06675	cds-WP_079254176.1	cds-WP_002866370.1
moeA2	moeA2	molybdopterin biosynthesis protein	cds-YP_002344897.1	50520408_06015	80512_02665	80864_04890	cds-WP_009883026.1	cds-WP_002867063.1
group_221		periplasmic protein	cds-YP_002344362.1	50520408_02930	80512_00750	80864_00850	cds-WP_002854054.1	cds-WP_041176746.1
ackA	ackA	acetate kinase	cds-YP_002344107.1	50520408_02670	80512_05070	80864_05625	cds-WP_009882368.1	cds-WP_002876956.1
group_220		amidohydrolase	cds-YP_002344035.1	50520408_02230	80512_03785	80864_02020	cds-WP_002856742.1	cds-WP_002866476.1
dccS	dccS	two-component system sensor histidine kinase DccS	cds-YP_002344613.1	50520408_01260	80512_04110	80864_03475	cds-WP_002868856.1	cds-WP_002866221.1
group_219		peptidase M23 family protein	cds-YP_002344666.1	50520408_01530	80512_04375	80864_03210	cds-WP_002856100.1	cds-WP_002866266.1
group_218		membrane protein	cds-YP_002344636.1	50520408_01385	80512_04230	80864_03355	cds-WP_002869074.1	cds-WP_012006741.1
metK	metK	S-adenosylmethionine synthetase	cds-YP_002344489.1	50520408_00635	80512_01430	80864_00210	cds-WP_002869045.1	cds-WP_002866117.1
group_217		periplasmic protein	cds-YP_002343947.1	50520408_01785	80512_03295	80864_02480	cds-WP_002869315.1	cds-WP_002877649.1
group_216		MFS transport protein	cds-YP_002344632.1	50520408_01365	80512_04210	80864_03375	cds-WP_002856604.1	cds-WP_002866236.1
tuf	tuf	elongation factor Tu	cds-YP_002343904.1	50520408_07805	80512_03080	80864_02705	cds-WP_002855271.1	cds-WP_002855271.1
pgk	pgk	phosphoglycerate kinase	cds-YP_002344785.1	50520408_06730	80512_02140	80864_07360	cds-WP_002871986.1	cds-WP_002783833.1
lysC	lysC	aspartatokinase	cds-YP_002344012.1	50520408_02115	80512_03665	80864_02135	cds-WP_002854935.1	cds-WP_002854935.1
group_214		aminotransferase	cds-YP_002343610.1	50520408_06885	80512_07575	80864_07020	cds-WP_002857324.1	cds-WP_002854656.1
group_213		periplasmic protein	cds-YP_002343553.1	50520408_07610	80512_05620	80864_08125	cds-WP_002868767.1	cds-WP_002866721.1
tyrS	tyrS	tyrosine--tRNA ligase	cds-YP_002344662.1	50520408_01510	80512_04355	80864_03230	cds-WP_009882858.1	cds-WP_002856563.1
group_211		permease	cds-YP_002344339.1	50520408_03040	80512_00635	80864_00965	cds-WP_002868958.1	cds-WP_002866878.1
group_210		transmembrane transport protein	cds-YP_002343640.1	50520408_07010	80512_07425	80864_06860	cds-WP_002866340.1	cds-WP_002866340.1
group_209		saccharopine dehydrogenase	cds-YP_002343630.1	50520408_06985	80512_07475	80864_06910	cds-WP_002869054.1	cds-WP_002866336.1
group_206		inner membrane protein	cds-YP_002344879.1	50520408_06110	80512_02570	80864_04985	cds-WP_002856175.1	cds-WP_002877467.1
murD	murD	UDP-N-acetylmuramoylalanine--D-glutamate ligase	cds-YP_002343869.1	50520408_08005	80512_02870	80864_02915	cds-WP_002869269.1	cds-WP_002867006.1
lysA	lysA	diaminopimelate decarboxylase	cds-YP_002343752.1	50520408_05250	80512_08060	80864_04445	cds-WP_002868748.1	cds-WP_002854538.1
tolB	tolB	translocation protein TolB	cds-YP_002343572.1	50520408_07515	80512_05525	80864_08030	cds-WP_002868763.1	cds-WP_002860943.1
group_205	araJ	Bcr/CflA family drug resistance efflux transporter	cds-YP_002343506.1	50520408_08060	80512_05890	80864_08390	cds-WP_009881539.1	cds-WP_038401998.1
group_204		two-component sensor	cds-YP_002344872.1	50520408_06150	80512_02530	80864_05025	cds-WP_002855360.1	cds-WP_002932343.1
ilvA	ilvA	threonine dehydratase	cds-YP_002344235.1	50520408_03640	80512_00055	80864_01545	cds-WP_002865608.1	cds-WP_002866959.1
fabF	fabF	3-oxoacyl-ACP synthase	cds-YP_002343879.1	50520408_07955	80512_02920	80864_02865	cds-WP_002854977.1	cds-WP_002866997.1
pgi	pgi	glucose-6-phosphate isomerase	cds-YP_002344907.1	50520408_05955	80512_02735	80864_04825	cds-WP_002855462.1	cds-WP_002867077.1
argG	argG	argininosuccinate synthase	cds-YP_002344089.1	50520408_02500	80512_05190	80864_05470	cds-WP_002854869.1	cds-WP_002866519.1
group_202		zinc protease-like protein	cds-YP_002343897.1	50520408_07860	80512_03025	80864_02760	cds-WP_002858609.1	cds-WP_002866983.1
group_199		serine/threonine transporter SstT	cds-YP_002344490.1	50520408_00640	80512_01435	80864_00205	cds-WP_002856259.1	cds-WP_002866118.1
nuoD	nuoD	NADH-quinone oxidoreductase subunit D	cds-YP_002344945.1	50520408_04960	80512_05995	80864_06450	cds-WP_009883057.1	cds-WP_002866864.1
group_198		integral membrane protein	cds-YP_002343867.1	50520408_05805	80512_07075	80864_03880	cds-WP_002869241.1	cds-WP_002866017.1
group_197		hypothetical protein	cds-YP_002343487.1	50520408_04055	80512_07940	80864_07795	cds-WP_002853125.1	cds-WP_002853125.1
group_195		amidohydrolase family protein	cds-YP_002343531.1	50520408_08190	80512_05735	80864_08240	cds-WP_002857754.1	cds-WP_002867098.1
proA	proA	gamma-glutamyl phosphate reductase	cds-YP_002343989.1	50520408_01990	80512_03510	80864_02270	cds-WP_009882279.1	cds-WP_002877596.1
group_193		malate oxidoreductase	cds-YP_002344677.1	50520408_01595	80512_04705	80864_03145	cds-WP_002854063.1	cds-WP_002854063.1
group_192		fibronectin domain-containing lipoprotein	cds-YP_002344670.1	50520408_01550	80512_04395	80864_03190	cds-WP_079254193.1	cds-WP_075888381.1
racS	racS	two-component sensor histidine kinase	cds-YP_002344653.1	50520408_01465	80512_04310	80864_03275	cds-WP_002857920.1	cds-WP_002876769.1
serS	serS	serine--tRNA ligase	cds-YP_002343826.1	50520408_05610	80512_06870	80864_04080	cds-WP_009882121.1	cds-WP_002865890.1
group_191		molydopterin containing oxidoreductase	cds-YP_002343477.1	50520408_04100	80512_07895	80864_07750	cds-WP_002853131.1	cds-WP_002866803.1
eno	eno	enolase	cds-YP_002345040.1	50520408_04430	80512_06520	80864_05940	cds-WP_002856489.1	cds-WP_002856489.1
cbrR	cbrR	two-component response regulator	cds-YP_002344072.1	50520408_02405	80512_05295	80864_05365	cds-WP_002852330.1	cds-WP_002866501.1
glyA	glyA	serine hydroxymethyltransferase	cds-YP_002343839.1	50520408_05675	80512_06935	80864_04015	cds-WP_009882139.1	cds-WP_002865882.1
group_190		two-component sensor histidine kinase	cds-YP_002344617.1	50520408_01285	80512_04135	80864_03450	cds-WP_002853241.1	cds-WP_002853920.1
cjaB	cjaB	MFS transport protein	cds-YP_002344376.1	50520408_00040	80512_00835	80864_00785	cds-WP_002855823.1	cds-WP_002861719.1
hom	hom	homoserine dehydrogenase	cds-YP_002343609.1	50520408_06880	80512_07580	80864_07025	cds-WP_002868926.1	cds-WP_002866328.1
sdaC	sdaC	amino acid transporter	cds-YP_002344994.1	50520408_04685	80512_06260	80864_06190	cds-WP_002856631.1	cds-WP_002856631.1
purA	purA	adenylosuccinate synthetase	cds-YP_002344878.1	50520408_06120	80512_02560	80864_04995	cds-WP_002855302.1	cds-WP_002862151.1
purD	purD	phosphoribosylamine--glycine ligase	cds-YP_002344641.1	50520408_01410	80512_04255	80864_03330	cds-WP_002869079.1	cds-WP_002859311.1
petB	petB	ubiquinol-cytochrome C reductase cytochrome B subunit	cds-YP_002344576.1	50520408_01085	80512_03935	80864_03650	cds-WP_002856614.1	cds-WP_002866196.1
group_189		MiaB-like tRNA modifying enzyme	cds-YP_002344401.1	50520408_00155	80512_00955	80864_00665	cds-WP_002856047.1	cds-WP_002866046.1
group_188		zinc protease	cds-YP_002344212.1	50520408_03735	80512_08910	80864_01650	cds-WP_002860771.1	cds-WP_002865995.1
rpoN	rpoN	RNA polymerase factor sigma-54	cds-YP_002344093.1	50520408_02520	80512_05170	80864_05490	cds-WP_002868851.1	cds-WP_014516968.1
trpE	trpE	anthranilate synthase subunit I	cds-YP_002343783.1	50520408_05400	80512_06655	80864_04295	cds-WP_002858746.1	cds-WP_002866647.1
group_185		protease	cds-YP_002344119.1	50520408_02725	80512_05005	80864_05685	cds-WP_002869033.1	cds-WP_002866546.1
murA	murA	UDP-N-acetylglucosamine 1-carboxyvinyltransferase	cds-YP_002344265.1	50520408_03490	80512_00205	80864_01390	cds-WP_002857102.1	cds-WP_002866936.1
group_182		competence family protein	cds-YP_002344602.1	50520408_01205	80512_04055	80864_03530	cds-WP_002867371.1	cds-WP_002877089.1
secY	secY	protein translocase subunit SecY	cds-YP_002345054.1	50520408_04335	80512_07645	80864_07505	cds-WP_002860827.1	cds-WP_002866819.1
group_180		oxidoreductase ferredoxin-type electron transport protein	cds-YP_002344386.1	50520408_00080	80512_00880	80864_00740	cds-WP_002856666.1	cds-WP_012006716.1
gltA	gltA	citrate synthase	cds-YP_002345049.1	50520408_04395	80512_07620	80864_07480	cds-WP_002869285.1	cds-WP_002851494.1
group_178		peptidase	cds-YP_002344375.1	50520408_00035	80512_00830	80864_00790	cds-WP_002856444.1	cds-WP_002866030.1
group_177		efflux protein	cds-YP_002345053.1	50520408_04375	80512_07640	80864_07500	cds-WP_002869289.1	cds-WP_002877021.1
cmeD	cmeD	multidrug efflux system outer membrane protein	cds-YP_002344426.1	50520408_00285	80512_01085	80864_00535	cds-WP_002855787.1	cds-WP_002852947.1
hemL	hemL	glutamate-1-semialdehyde aminotransferase	cds-YP_002344260.1	50520408_03515	80512_00180	80864_01415	cds-WP_002857128.1	cds-WP_002866940.1
group_176		aminotransferase	cds-YP_002344198.1	50520408_03805	80512_08335	80864_01720	cds-WP_079254187.1	cds-WP_072238684.1
group_175		lipoprotein	cds-YP_002343931.1	50520408_07720	80512_03210	80864_02565	cds-WP_002868784.1	cds-WP_012006653.1
murE	murE	UDP-N-acetylmuramoyl-L-alanyl-D-glutamate--26-diaminopimelate ligase	cds-YP_002345010.1	50520408_04605	80512_06345	80864_06110	cds-WP_002868886.1	cds-WP_002866612.1
hisD	hisD	histidinol dehydrogenase	cds-YP_002344967.1	50520408_04835	80512_06105	80864_06345	cds-WP_002855985.1	cds-WP_014517138.1
arsB	arsB	arsenical pump membrane protein	cds-YP_002344578.1	50520408_01095	80512_03945	80864_03640	cds-WP_002856353.1	cds-WP_002877108.1
aroA	aroA	3-phosphoshikimate 1-carboxyvinyltransferase	cds-YP_002344294.1	50520408_03345	80512_00370	80864_01230	cds-WP_002869167.1	cds-WP_002865918.1
group_172		MCP-type signal transduction protein	cds-YP_002344503.1	50520408_00705	80512_01500	80864_00140	cds-WP_002855890.1	cds-WP_002861827.1
glmU	glmU	bifunctional N-acetylglucosamine-1-phosphate uridyltransferase/glucosamine-1-phosphate acetyltransferase	cds-YP_002344228.1	50520408_03675	80512_00020	80864_01580	cds-WP_002868801.1	cds-WP_002866966.1
group_171		ABC transporter permease	cds-YP_002345029.1	50520408_04505	80512_06445	80864_06015	cds-WP_079254197.1	cds-WP_072238637.1
group_170		dicarboxylate carrier protein MatC	cds-YP_002343986.1	50520408_01975	80512_03495	80864_02285	cds-WP_074468901.1	cds-WP_072238632.1
thiC	thiC	phosphomethylpyrimidine synthase	cds-YP_002343887.1	50520408_07910	80512_02975	80864_02810	cds-WP_002868797.1	cds-WP_002866992.1
group_169		MFS transport protein	cds-YP_002344957.1	50520408_04880	80512_06055	80864_06390	cds-WP_009883066.1	cds-WP_002866875.1
group_168	gltX	glutamate--tRNA ligase	cds-YP_002344252.1	50520408_03555	80512_00140	80864_01455	cds-WP_002856800.1	cds-WP_002877190.1
rho	rho	transcription termination factor Rho	cds-YP_002344547.1	50520408_00950	80512_01725	80864_03790	cds-WP_002853705.1	cds-WP_002853705.1
murC	murC	UDP-N-acetylmuramate--L-alanine ligase	cds-YP_002344449.1	50520408_00425	80512_01225	80864_00415	cds-WP_079254189.1	cds-WP_072238648.1
hemA	hemA	glutamyl-tRNA reductase	cds-YP_002343973.1	50520408_01905	80512_03425	80864_02355	cds-WP_002859933.1	cds-WP_002866424.1
araJ	araJ	MFS transporter	cds-YP_002344763.1	50520408_06620	80512_02030	80864_07225	cds-WP_002869338.1	cds-WP_012006761.1
flgR	flgR	sigma-54 associated transcriptional activator	cds-YP_002344419.1	50520408_00250	80512_01050	80864_00570	cds-WP_002869127.1	cds-WP_002892246.1
miaB	miaB	tRNA-2-methylthio-N(6)-dimethylallyladenosine synthase	cds-YP_002343892.1	50520408_07885	80512_03000	80864_02785	cds-WP_002858634.1	cds-WP_002857621.1
group_164		fibronectin/fibrinogen-binding protein	cds-YP_002344737.1	50520408_06475	80512_01875	80864_07090	cds-WP_002856257.1	cds-WP_014517085.1
group_163		Na+/H+ antiporter family protein	cds-YP_002343478.1	50520408_04095	80512_07900	80864_07755	cds-WP_010790719.1	cds-WP_032588912.1
group_162		MFS transport protein	cds-YP_002343692.1	50520408_07295	80512_07140	80864_06565	cds-WP_009881964.1	cds-WP_002866386.1
group_160		MATE family transport protein	cds-YP_002344049.1	50520408_02295	80512_03855	80864_01950	cds-WP_002869364.1	cds-WP_014516961.1
group_159		ribosomal protein S12 methylthiotransferase	cds-YP_002344836.1	50520408_06340	80512_02345	80864_05220	cds-WP_002869185.1	cds-WP_002867021.1
hslU	hslU	ATP-dependent protease ATP-binding subunit HslU	cds-YP_002344086.1	50520408_02485	80512_05205	80864_05455	cds-WP_009882359.1	cds-WP_002866517.1
selA	selA	L-seryl-tRNA(Sec) selenium transferase	cds-YP_002344766.1	50520408_06630	80512_02040	80864_07240	cds-WP_002858009.1	cds-WP_002866705.1
dnaA	dnaA	chromosomal replication initiation protein	cds-YP_002343473.1	50520408_04120	80512_07875	80864_07730	cds-WP_002860145.1	cds-WP_014516875.1
trmE	trmE	tRNA modification GTPase	cds-YP_002344354.1	50520408_02970	80512_00710	80864_00890	cds-WP_002868965.1	cds-WP_014517021.1
group_158		MATE family transport protein	cds-YP_002343991.1	50520408_02000	80512_03520	80864_02260	cds-WP_009882284.1	cds-WP_002866438.1
purB	purB	adenylosuccinate lyase	cds-YP_002343495.1	50520408_04015	80512_07980	80864_07835	cds-WP_002865088.1	cds-WP_002865088.1
accC	accC	biotin carboxylase	cds-YP_002344680.1	50520408_01610	80512_04720	80864_03130	cds-WP_002854112.1	cds-WP_002854112.1
group_156		sodium:amino-acid symporter family protein	cds-YP_002344333.1	50520408_03145	80512_00565	80864_01035	cds-WP_002853878.1	cds-WP_012006702.1
group_155		protease	cds-YP_002343943.1	50520408_01765	80512_03275	80864_02500	cds-WP_002869317.1	cds-WP_002856815.1
tig	tig	trigger factor	cds-YP_002343651.1	50520408_07065	80512_07370	80864_06805	cds-WP_002869063.1	cds-WP_002877155.1
mcrC	mcrC	restriction endonuclease	cds-YP_002343600.1	50520408_07375	80512_05385	80864_07890	4_refound_69_stop	cds-WP_014516902.1
ffh	ffh	signal recognition particle protein	cds-YP_002344127.1	50520408_02765	80512_04965	80864_05725	cds-WP_002854913.1	cds-WP_002866554.1
glmM	glmM	phosphoglucosamine mutase	cds-YP_002343797.1	50520408_05470	80512_06725	80864_04225	cds-WP_002857318.1	cds-WP_002866639.1
purF	purF	amidophosphoribosyltransferase	cds-YP_002343654.1	50520408_07080	80512_07355	80864_06790	cds-WP_002851896.1	cds-WP_002866352.1
group_153		periplasmic protein	cds-YP_002343552.1	50520408_07615	80512_05625	80864_08130	cds-WP_002857751.1	cds-WP_002866720.1
dcuA	dcuA	anaerobic C4-dicarboxylate transporter	cds-YP_002343548.1	50520408_07635	80512_05645	80864_08150	cds-WP_002857725.1	cds-WP_002857725.1
radA	radA	DNA repair protein RadA	cds-YP_002344596.1	50520408_01180	80512_04030	80864_03555	cds-WP_002856363.1	cds-WP_002866213.1
group_151		sodium:amino-acid symporter family protein	cds-YP_002344332.1	50520408_03150	80512_00560	80864_01040	cds-WP_002853706.1	5_refound_106_stop
group_150		phospho-2-dehydro-3-deoxyheptonate aldolase	cds-YP_002344134.1	50520408_02800	80512_04930	80864_05760	cds-WP_002857190.1	cds-WP_002857190.1
ktrB	ktrB	K+ uptake protein	cds-YP_002344673.1	50520408_01575	80512_04685	80864_03165	cds-WP_002855735.1	cds-WP_002855735.1
group_149		ATP-dependent DNA helicase	cds-YP_002344343.1	50520408_03020	80512_00655	80864_00945	cds-WP_002867436.1	cds-WP_002866882.1
group_148		sodium-dependent transmembrane transport protein	cds-YP_002344031.1	50520408_02210	80512_03760	80864_02040	cds-WP_002852070.1	cds-WP_002852070.1
mqo	mqo	malate:quinone oxidoreductase	cds-YP_002343830.1	50520408_05630	80512_06890	80864_04060	cds-WP_002857491.1	cds-WP_002865886.1
group_147		coproporphyrinogen III oxidase	cds-YP_002343800.1	50520408_05485	80512_06740	80864_04210	cds-WP_002868920.1	cds-WP_002877497.1
group_146		citrate transporter	cds-YP_002343661.1	50520408_07115	80512_07320	80864_06755	cds-WP_002859390.1	cds-WP_002866359.1
group_145		hypothetical protein	cds-YP_002343507.1	50520408_08065	80512_05885	80864_08385	cds-WP_002868975.1	cds-WP_014516886.1
group_143		NlpC/P60 family	cds-YP_002344344.1	50520408_03015	80512_00660	80864_00940	cds-WP_009882583.1	cds-WP_012006709.1
hemN	hemN	coproporphyrinogen III oxidase	cds-YP_002344387.1	50520408_00085	80512_00885	80864_00735	cds-WP_002856393.1	cds-WP_014517027.1
group_141		integral membrane protein	cds-YP_002343641.1	50520408_07015	80512_07420	80864_06855	cds-WP_002854239.1	cds-WP_002860995.1
group_140		cytochrome P450	cds-YP_002344794.1	50520408_06775	80512_02185	80864_07405	cds-WP_002869133.1	cds-WP_014517093.1
gatA	gatA	aspartyl/glutamyl-tRNA amidotransferase subunit A	cds-YP_002344454.1	50520408_00445	80512_01250	80864_00390	cds-WP_002853884.1	cds-WP_002861786.1
group_139		lipoprotein	cds-YP_002343549.1	50520408_07630	80512_05640	80864_08145	cds-WP_002857765.1	cds-WP_002866718.1
sdaA	sdaA	L-serine dehydratase	cds-YP_002344993.1	50520408_04690	80512_06255	80864_06195	cds-WP_002855898.1	cds-WP_014517139.1
group_138		adenylosuccinate lyase	cds-YP_002344779.1	50520408_06695	80512_02105	80864_07320	cds-WP_002869130.1	cds-WP_002877369.1
group_136		outer membrane efflux protein	cds-YP_002344038.1	50520408_02245	80512_03800	80864_02005	cds-WP_002868904.1	cds-WP_002866479.1
group_135		kinase	cds-YP_002343646.1	50520408_07040	80512_07395	80864_06830	cds-WP_002854658.1	cds-WP_014516911.1
group_134		nicotinate phosphoribosyltransferase	cds-YP_002343673.1	50520408_07200	80512_07230	80864_06660	cds-WP_079254177.1	cds-WP_012006633.1
group_133		peptidase M23 family protein	cds-YP_002343591.1	50520408_07420	80512_05430	80864_07935	cds-WP_002868939.1	cds-WP_002854536.1
dctA	dctA	C4-dicarboxylate transport protein	cds-YP_002344583.1	50520408_01120	80512_03970	80864_03615	cds-WP_002856454.1	cds-WP_012006737.1
group_132		acyltransferase family protein	cds-YP_002344041.1	50520408_02260	80512_03815	80864_01990	cds-WP_002868907.1	cds-WP_002876670.1
dnaB	dnaB	replicative DNA helicase	cds-YP_002343993.1	50520408_02010	80512_03530	80864_02250	cds-WP_002869302.1	cds-WP_002869960.1
group_131		ferredoxin domain-containing integral membrane protein	cds-YP_002343806.1	50520408_05515	80512_06770	80864_04180	cds-WP_002872053.1	cds-WP_002866631.1
cetA	cetA	bipartate energy taxis response protein CetA	cds-YP_002344581.1	50520408_01110	80512_03960	80864_03625	cds-WP_002790076.1	cds-WP_002877106.1
group_130	glcD	glycolate oxidase subunit D	cds-YP_002344604.1	50520408_01215	80512_04065	80864_03520	cds-WP_002855885.1	cds-WP_002866217.1
argH	argH	argininosuccinate lyase	cds-YP_002344329.1	50520408_03165	80512_00545	80864_01055	cds-WP_002869160.1	cds-WP_002866013.1
engA	engA	GTPase Der	cds-YP_002343823.1	50520408_05595	80512_06855	80864_04095	cds-WP_002854274.1	cds-WP_002865894.1
hldE	hldE	bifunctional D-beta-D-heptose 7-phosphate kinase/D-beta-D-heptose 1-phosphate adenylyltransferase	cds-YP_002344541.1	50520408_00920	80512_01695	80864_03820	cds-WP_002869011.1	cds-WP_014517065.1
fliI	fliI	flagellum-specific ATP synthase	cds-YP_002343653.1	50520408_07075	80512_07360	80864_06795	cds-WP_002854283.1	cds-WP_002854283.1
group_129		sodium:dicarboxylate family transmembrane symporter	cds-YP_002343497.1	50520408_04005	80512_07990	80864_07845	cds-WP_002868980.1	cds-WP_002911318.1
nuoN	nuoN	NADH-quinone oxidoreductase I subunit N	cds-YP_002344935.1	50520408_05010	80512_05945	80864_06500	cds-WP_002851201.1	cds-WP_002866856.1
group_127		phospho-sugar mutase	cds-YP_002344790.1	50520408_06755	80512_02165	80864_07385	cds-WP_009882934.1	5_refound_110
cysS	cysS	cysteine--tRNA ligase	cds-YP_002344209.1	50520408_03750	80512_08895	80864_01665	cds-WP_002867954.1	cds-WP_002865979.1
ftsA	ftsA	cell division protein FtsA	cds-YP_002344113.1	50520408_02695	80512_05035	80864_05655	cds-WP_010790823.1	cds-WP_074469321.1
fumC	fumC	fumarate hydratase	cds-YP_002344752.1	50520408_06570	80512_01975	80864_07170	cds-WP_002856014.1	cds-WP_002877339.1
gltX	gltX	glutamate--tRNA ligase	cds-YP_002344678.1	50520408_01600	80512_04710	80864_03140	cds-WP_002866270.1	cds-WP_002866270.1
group_125		hypothetical protein	cds-YP_002344482.1	50520408_00600	80512_01395	80864_00245	cds-WP_002856019.1	cds-WP_014517047.1
atpD	atpD	ATP synthase subunit beta	cds-YP_002343567.1	50520408_07540	80512_05550	80864_08055	cds-WP_002852005.1	cds-WP_002852005.1
group_124		hypothetical protein	cds-YP_002344404.1	50520408_00170	80512_00970	80864_00650	cds-WP_002856550.1	cds-WP_002866049.1
group_123		integral membrane protein	cds-YP_002345028.1	50520408_04510	80512_06440	80864_06020	cds-WP_002868872.1	cds-WP_002877036.1
aspA	aspA	aspartate ammonia-lyase	cds-YP_002343547.1	50520408_07640	80512_05650	80864_08155	cds-WP_002854440.1	cds-WP_002854440.1
leuC	leuC	3-isopropylmalate dehydratase large subunit	cds-YP_002345083.1	50520408_04160	80512_07810	80864_07670	cds-WP_079254199.1	cds-WP_079254166.1
ctsD	ctsD	type II protein secretion system protein D	cds-YP_002344854.1	50520408_06245	80512_02440	80864_05115	cds-WP_002856543.1	cds-WP_002867037.1
htrA	htrA	serine protease	cds-YP_002344619.1	50520408_01295	80512_04145	80864_03440	cds-WP_002868854.1	cds-WP_002853541.1
gatB	gatB	aspartyl/glutamyl-tRNA amidotransferase subunit B	cds-YP_002344588.1	50520408_01145	80512_03995	80864_03590	cds-WP_002856133.1	cds-WP_002868575.1
katA	katA	catalase	cds-YP_002344773.1	50520408_06665	80512_02075	80864_07275	cds-WP_002856117.1	cds-WP_002869571.1
dcuB	dcuB	anaerobic C4-dicarboxylate transporter	cds-YP_002344094.1	50520408_02525	80512_05165	80864_05495	cds-WP_002868850.1	cds-WP_002856715.1
murF	murF	UDP-N-acetylmuramoyl-tripeptide D-alanyl-D-alanine ligase	cds-YP_002344202.1	50520408_03785	80512_08860	80864_01700	cds-WP_002867949.1	cds-WP_014516998.1
glnA	glnA	glutamine synthetase	cds-YP_002344117.1	50520408_02715	80512_05015	80864_05675	cds-WP_002854995.1	cds-WP_002854995.1
group_122		iron-sulfur protein	cds-YP_002343536.1	50520408_07695	80512_05705	80864_08210	cds-WP_002860571.1	cds-WP_002865969.1
group_120		membrane protein	cds-YP_002344028.1	50520408_02195	80512_03745	80864_02055	cds-WP_002857090.1	cds-WP_002866471.1
pyk	pyk	pyruvate kinase	cds-YP_002343829.1	50520408_05625	80512_06885	80864_04065	cds-WP_002857427.1	cds-WP_002865887.1
pycA	pycA	acetyl-CoA carboxylase subunit A	cds-YP_002344432.1	50520408_00315	80512_01115	80864_00505	cds-WP_002856595.1	cds-WP_002856595.1
gltD	gltD	glutamate synthase subunit beta	cds-YP_002343481.1	50520408_04085	80512_07910	80864_07765	cds-WP_002873268.1	cds-WP_002866800.1
pepA	pepA	cytosol aminopeptidase	cds-YP_002344327.1	50520408_03175	80512_00535	80864_01065	cds-WP_002869162.1	cds-WP_002877145.1
group_118		integral membrane protein	cds-YP_002344208.1	50520408_03755	80512_08890	80864_01670	cds-WP_002875835.1	cds-WP_002878014.1
flhF	flhF	flagellar biosynthesis regulator FlhF	cds-YP_002343528.1	50520408_08175	80512_05750	80864_08255	cds-WP_002857724.1	cds-WP_002854264.1
guaB	guaB	inosine 5'-monophosphate dehydrogenase	cds-YP_002344453.1	50520408_00440	80512_01245	80864_00395	cds-WP_002852968.1	cds-WP_002856408.1
group_117		hypothetical protein	cds-YP_002344640.1	50520408_01405	80512_04250	80864_03335	cds-WP_002869078.1	cds-WP_002866246.1
group_116		phosphatase	cds-YP_002343791.1	50520408_05440	80512_06695	80864_04255	cds-WP_002866641.1	cds-WP_002866641.1
ccoN	ccoN	cbb3-type cytochrome c oxidase subunit I	cds-YP_002344870.1	50520408_06165	80512_02520	80864_05035	cds-WP_002851405.1	cds-WP_002851405.1
group_115		amino acid transport protein	cds-YP_002344302.1	50520408_03305	80512_00410	80864_01190	cds-WP_002856934.1	cds-WP_002865337.1
pgm	pgm	23-bisphosphoglycerate-independent phosphoglycerate mutase	cds-YP_002343871.1	50520408_07995	80512_02880	80864_02905	cds-WP_002854970.1	cds-WP_002867004.1
cmeC	cmeC	multidrug efflux pump protein CmeC	cds-YP_002343802.1	50520408_05495	80512_06750	80864_04200	cds-WP_002868921.1	cds-WP_002866635.1
nuoM	nuoM	NADH-quinone oxidoreductase I subunit M	cds-YP_002344936.1	50520408_05005	80512_05950	80864_06495	cds-WP_002858136.1	cds-WP_002877569.1
putP	putP	sodium/proline symporter	cds-YP_002344881.1	50520408_06100	80512_02580	80864_04975	cds-WP_002856275.1	cds-WP_002867051.1
group_112		periplasmic protein	cds-YP_002344112.1	50520408_02690	80512_05040	80864_05650	cds-WP_009882372.1	cds-WP_002866541.1
hydA2	hydA2	Ni/Fe-hydrogenase small subunit	cds-YP_002344782.1	50520408_06715	80512_02125	80864_07345	cds-WP_002855407.1	cds-WP_014517089.1
pta	pta	phosphate acetyltransferase	cds-YP_002344106.1	50520408_02665	80512_05075	80864_05620	cds-WP_079254183.1	cds-WP_079254202.1
lysS	lysS	lysine--tRNA ligase	cds-YP_002343838.1	50520408_05670	80512_06930	80864_04020	cds-WP_002858694.1	cds-WP_002854385.1
group_110		hypothetical protein	cds-YP_002343648.1	50520408_07050	80512_07385	80864_06820	cds-WP_002854276.1	cds-WP_002866347.1
atpA	atpA	ATP synthase subunit alpha	cds-YP_002343565.1	50520408_07550	80512_05560	80864_08065	cds-WP_002857732.1	cds-WP_002851836.1
group_108		hypothetical protein	cds-YP_002344051.1	50520408_02305	80512_03865	80864_01940	cds-WP_002869362.1	cds-WP_002876674.1
recN	recN	DNA repair protein	cds-YP_002344071.1	50520408_02400	80512_05300	80864_05360	cds-WP_002856955.1	cds-WP_012006669.1
group_106		phosphate permease	cds-YP_002344585.1	50520408_01130	80512_03980	80864_03605	cds-WP_002868866.1	cds-WP_002864548.1
dsbI	dsbI	disulfide bond formation protein	cds-YP_002343489.1	50520408_04045	80512_07950	80864_07805	cds-WP_002787430.1	cds-WP_002857705.1
dnaX	dnaX	DNA polymerase III subunits gamma and tau	cds-YP_002344548.1	50520408_00955	80512_01730	80864_03785	cds-WP_002855902.1	cds-WP_002866174.1
purH	purH	bifunctional phosphoribosylaminoimidazolecarboxamide formyltransferase/IMP cyclohydrolase	cds-YP_002344351.1	50520408_02985	80512_00695	80864_00905	cds-WP_002853339.1	cds-WP_002877962.1
leuA	leuA	2-isopropylmalate synthase	cds-YP_002345085.1	50520408_04150	80512_07820	80864_07680	cds-WP_002868995.1	cds-WP_002866808.1
guaA	guaA	GMP synthase	cds-YP_002344639.1	50520408_01400	80512_04245	80864_03340	cds-WP_002869077.1	cds-WP_002866245.1
group_105		sulfatase family protein	cds-YP_002343698.1	50520408_07325	80512_07110	80864_06535	cds-WP_002857292.1	cds-WP_014516915.1
group_104		oxidoreductase	cds-YP_002344894.1	50520408_06030	80512_02650	80864_04905	cds-WP_011812805.1	cds-WP_002867060.1
group_102		ribonuclease Y	cds-YP_002344600.1	50520408_01195	80512_04045	80864_03540	cds-WP_002867373.1	cds-WP_002853829.1
ctsE	ctsE	type II protein secretion system protein E	cds-YP_002344851.1	50520408_06260	80512_02425	80864_05130	cds-WP_011812800.1	cds-WP_002867035.1
cydA	cydA	cytochrome bd oxidase subunit I	cds-YP_002343543.1	50520408_07660	80512_05670	80864_08175	cds-WP_002859765.1	cds-WP_002865973.1
group_98		mechanosensitive ion channel family protein	cds-YP_002344402.1	50520408_00160	80512_00960	80864_00660	cds-WP_002856191.1	cds-WP_002866047.1
recJ	recJ	single-stranded-DNA-specific exonuclease	cds-YP_002343500.1	50520408_03990	80512_08005	80864_07860	cds-WP_002868979.1	cds-WP_002881844.1
pckA	pckA	phosphoenolpyruvate carboxykinase	cds-YP_002344330.1	50520408_03160	80512_00550	80864_01050	cds-WP_002856033.1	cds-WP_002866012.1
group_97		ABC transporter ATP-binding protein	cds-YP_002343863.1	50520408_05785	80512_07055	80864_03900	cds-WP_002866019.1	cds-WP_002866019.1
secD	secD	protein translocase subunit SecD	cds-YP_002344486.1	50520408_00620	80512_01415	80864_00225	cds-WP_002855740.1	cds-WP_002866115.1
serA	serA	D-3-phosphoglycerate dehydrogenase	cds-YP_002344290.1	50520408_03365	80512_00350	80864_01250	cds-WP_002869169.1	cds-WP_014517015.1
yidC	yidC	membrane protein insertase YidC	cds-YP_002344356.1	50520408_02960	80512_00720	80864_00880	cds-WP_002853852.1	cds-WP_002865961.1
argS	argS	arginine--tRNA ligase	cds-YP_002344566.1	50520408_01035	80512_01810	80864_03700	cds-WP_011812766.1	cds-WP_002866187.1
trpD	trpD	anthranilate synthase subunit II	cds-YP_002343784.1	50520408_05405	80512_06660	80864_04290	cds-WP_002868916.1	cds-WP_002866646.1
group_96		membrane bound ATPase	cds-YP_002344400.1	50520408_00150	80512_00950	80864_00670	cds-WP_002856307.1	cds-WP_002866045.1
cfbpB	cfbpB	iron-uptake ABC transporter permease	cds-YP_002343632.1	50520408_06995	80512_07465	80864_06900	cds-WP_002869056.1	cds-WP_002866338.1
kefB	kefB	glutathione-regulated potassium-efflux system protein	cds-YP_002344622.1	50520408_01310	80512_04160	80864_03425	cds-WP_002859297.1	cds-WP_002859297.1
group_94		transglycosylase	cds-YP_002344250.1	50520408_03565	80512_00130	80864_01465	cds-WP_002861483.1	cds-WP_002861483.1
group_93		multidrug ABC transporter permease/ATP-binding protein	cds-YP_002344956.1	50520408_04885	80512_06050	80864_06395	cds-WP_002855865.1	cds-WP_002866874.1
pyrG	pyrG	CTP synthetase	cds-YP_002343499.1	50520408_03995	80512_08000	80864_07855	cds-WP_002855601.1	cds-WP_002857675.1
groEL	groEL	chaperone GroEL	cds-YP_002344612.1	50520408_01255	80512_04105	80864_03480	cds-WP_002858047.1	cds-WP_002859291.1
flgE	flgE	flagellar hook protein	cds-YP_002343514.1	50520408_08100	80512_05850	80864_08350	cds-WP_002866624.1	cds-WP_002866624.1
kpsD	kpsD	capsule polysaccharide ABC transporter substrate-binding protein	cds-YP_002344827.1	50520408_06385	80512_02300	80864_05265	cds-WP_002869183.1	cds-WP_014517116.1
rpsA	rpsA	30S ribosomal protein S1	cds-YP_002344292.1	50520408_03355	80512_00360	80864_01240	cds-WP_002869168.1	cds-WP_002877345.1
group_90		ferredoxin	cds-YP_002344765.1	50520408_06625	80512_02035	80864_07235	cds-WP_002875253.1	cds-WP_012006762.1
ilvD	ilvD	dihydroxy-acid dehydratase	cds-YP_002343485.1	50520408_04065	80512_07930	80864_07785	cds-WP_009881385.1	cds-WP_002857690.1
fliF	fliF	flagellar MS-ring protein	cds-YP_002343756.1	50520408_05270	80512_08040	80864_04425	cds-WP_002868750.1	cds-WP_002866662.1
lctP	lctP	L-lactate permease	cds-YP_002343538.1	50520408_07685	80512_05695	80864_08200	cds-WP_002851907.1	cds-WP_002865970.1
pglK	pglK	protein glycosylation K	cds-YP_002344523.1	50520408_00800	80512_01595	80864_00040	cds-WP_002869380.1	cds-WP_002877063.1
ilvI	ilvI	acetolactate synthase 3 catalytic subunit	cds-YP_002344004.1	50520408_02075	80512_03615	80864_02175	cds-WP_009882299.1	cds-WP_002866451.1
dsbD	dsbD	thiol:disulfide interchange protein	cds-YP_002344033.1	50520408_02220	80512_03770	80864_02030	cds-WP_002854923.1	cds-WP_002854923.1
proS	proS	proline--tRNA ligase	cds-YP_002343974.1	50520408_01910	80512_03430	80864_02350	cds-WP_011812717.1	cds-WP_072238633.1
group_87		AAA ATPase	cds-YP_002343814.1	50520408_05555	80512_06810	80864_04140	cds-WP_009882098.1	cds-WP_002861139.1
hydB	hydB	Ni/Fe-hydrogenase large subunit	cds-YP_002344657.1	50520408_01485	80512_04330	80864_03255	cds-WP_002869087.1	cds-WP_002866259.1
group_85		peptidase	cds-YP_002344492.1	50520408_00650	80512_01445	80864_00195	cds-WP_002869043.1	cds-WP_002866120.1
group_84		GMC oxidoreductase subunit	cds-YP_002343852.1	50520408_05740	80512_07000	80864_03950	cds-WP_002869237.1	cds-WP_014516947.1
group_83		Na+/H+ antiporter family protein	cds-YP_002344239.1	50520408_03620	80512_00075	80864_01525	cds-WP_002868807.1	cds-WP_002857112.1
msbA	msbA	lipid ABC transporter ATP-binding protein/permease	cds-YP_002344210.1	50520408_03745	80512_08900	80864_01660	cds-WP_002860769.1	cds-WP_002858782.1
aspS	aspS	aspartate--tRNA ligase	cds-YP_002344069.1	50520408_02390	80512_05310	80864_05350	cds-WP_002869354.1	cds-WP_012006668.1
pglF	pglF	UDP-N-acetyl-alpha-D-glucosamine C6 dehydratase	cds-YP_002344513.1	50520408_00755	80512_01550	80864_00090	cds-WP_002868950.1	cds-WP_002866136.1
group_79		MCP-domain signal transduction protein	cds-YP_002343491.1	50520408_04035	80512_07960	80864_07815	cds-WP_024088065.1	cds-WP_002865311.1
group_78		TAT pathway signal sequence domain-containing protein	cds-YP_002343605.1	50520408_06860	80512_07600	80864_07045	cds-WP_002868925.1	cds-WP_002866293.1
pabB	pabB	para-aminobenzoate synthase subunit I	cds-YP_002344269.1	50520408_03470	80512_00220	80864_01375	cds-WP_002868821.1	cds-WP_002871814.1
nuoL	nuoL	NADH-quinone oxidoreductase subunit L	cds-YP_002344937.1	50520408_05000	80512_05955	80864_06490	cds-WP_002851310.1	cds-WP_014517136.1
group_77		aminopeptidase	cds-YP_002344082.1	50520408_02455	80512_05245	80864_05415	cds-WP_002869352.1	cds-WP_002866510.1
glmS	glmS	glucosamine--fructose-6-phosphate aminotransferase	cds-YP_002344754.1	50520408_06575	80512_01985	80864_07180	cds-WP_002869148.1	cds-WP_012006756.1
lepA	lepA	elongation factor EF-4	cds-YP_002344425.1	50520408_00280	80512_01080	80864_00540	cds-WP_002837927.1	cds-WP_002837927.1
pycB	pycB	pyruvate carboxylase B subunit	cds-YP_002344331.1	50520408_03155	80512_00555	80864_01045	cds-WP_002869159.1	cds-WP_002866011.1
uvrC	uvrC	excinuclease ABC subunit C	cds-YP_002344637.1	50520408_01390	80512_04235	80864_03350	cds-WP_002869075.1	cds-WP_012006742.1
ubiD	ubiD	3-octaprenyl-4-hydroxybenzoate carboxy-lyase	cds-YP_002343977.1	50520408_01925	80512_03445	80864_02335	cds-WP_002869306.1	cds-WP_002866428.1
selB	selB	selenocysteine-specific elongation factor	cds-YP_002344767.1	50520408_06635	80512_02045	80864_07245	cds-WP_002869377.1	cds-WP_002877364.1
mrdA	mrdA	penicillin-binding protein 2	cds-YP_002344081.1	50520408_02450	80512_05250	80864_05410	cds-WP_002857088.1	cds-WP_002866509.1
pbpB	pbpB	penicillin-binding protein	cds-YP_002343956.1	50520408_01820	80512_03340	80864_02440	cds-WP_002856744.1	cds-WP_002880961.1
thrS	thrS	threonine--tRNA ligase	cds-YP_002343664.1	50520408_07130	80512_07305	80864_06740	cds-WP_002869067.1	cds-WP_002866362.1
typA	typA	GTP-binding protein TypA	cds-YP_002343510.1	50520408_08080	80512_05870	80864_08370	cds-WP_002799607.1	cds-WP_002799607.1
dnaG	dnaG	DNA primase	cds-YP_002345007.1	50520408_04620	80512_06330	80864_06125	cds-WP_002868887.1	5_refound_113_stop
recG	recG	ATP-dependent DNA helicase RecG	cds-YP_002343898.1	50520408_07855	80512_03030	80864_02755	cds-WP_002868791.1	cds-WP_002866982.1
flgK	flgK	flagellar hook-associated protein FlgK	cds-YP_002344848.1	50520408_06280	80512_02405	80864_05150	cds-WP_002869196.1	cds-WP_002867029.1
htpG	htpG	chaperone protein HtpG	cds-YP_002343950.1	50520408_01800	80512_03310	80864_02465	cds-WP_002869314.1	cds-WP_002866408.1
group_71		ATP/GTP binding protein	cds-YP_002343849.1	50520408_05725	80512_06985	80864_03965	cds-WP_002858743.1	cds-WP_002865879.1
nrfA	nrfA	cytochrome c nitrite reductase cytochrome c552 subunit	cds-YP_002344745.1	50520408_06530	80512_01920	80864_07135	cds-WP_002869320.1	cds-WP_002866777.1
ciaB	ciaB	invasion antigen CiaB	cds-YP_002344312.1	50520408_03255	80512_00460	80864_01140	cds-WP_002856266.1	cds-WP_014517016.1
speA	speA	arginine decarboxylase	cds-YP_002344171.1	50520408_03940	80512_08470	80864_01855	cds-WP_032581867.1	cds-WP_032595244.1
sdhA	sdhA	succinate dehydrogenase flavoprotein subunit	cds-YP_002343874.1	50520408_07980	80512_02895	80864_02890	cds-WP_002857383.1	cds-WP_002867001.1
feoB	feoB	ferrous iron transport protein	cds-YP_002344781.1	50520408_06710	80512_02120	80864_07340	4_refound_70_stop	cds-WP_002877372.1
mnmC	mnmC	bifunctional tRNA (mnm(5)s(2)U34)-methyltransferase/FAD-dependent cmnm(5)s(2)U34 oxidoreductase	cds-YP_002344659.1	50520408_01495	80512_04340	80864_03245	cds-WP_002869088.1	cds-WP_002876765.1
dxs	dxs	1-deoxy-D-xylulose-5-phosphate synthase	cds-YP_002343759.1	50520408_05285	80512_08025	80864_04410	cds-WP_002859427.1	cds-WP_002866660.1
priA	priA	primosome assembly protein PriA	cds-YP_002344102.1	50520408_02575	80512_05095	80864_05595	cds-WP_011812727.1	cds-WP_014516974.1
gidA	gidA	tRNA uridine 5-carboxymethylaminomethyl modification protein GidA	cds-YP_002344579.1	50520408_01100	80512_03950	80864_03635	cds-WP_002864546.1	cds-WP_002877107.1
group_67		ATPase	cds-YP_002344207.1	50520408_03760	80512_08885	80864_01675	cds-WP_002902800.1	cds-WP_002878012.1
rpoD	rpoD	RNA polymerase sigma factor RpoD	cds-YP_002344396.1	50520408_00130	80512_00930	80864_00690	cds-WP_002853451.1	cds-WP_002853451.1
dnaK	dnaK	chaperone DnaK	cds-YP_002344166.1	50520408_03965	80512_08525	80864_01880	cds-WP_002869372.1	cds-WP_002826316.1
group_63		mechanosensitive ion channel family protein	cds-YP_002343681.1	50520408_07240	80512_07190	80864_06620	cds-WP_002882285.1	cds-WP_002866376.1
metG	metG	methionine--tRNA ligase	cds-YP_002344245.1	50520408_03590	80512_00105	80864_01490	cds-WP_002868813.1	cds-WP_014517002.1
tkt	tkt	transketolase	cds-YP_002345014.1	50520408_04585	80512_06365	80864_06090	cds-WP_002868884.1	cds-WP_002866850.1
group_58		macrolide export ATP-binding protein/permease	cds-YP_002344037.1	50520408_02240	80512_03795	80864_02010	cds-WP_002856958.1	cds-WP_002866478.1
group_57		ABC transporter ATP-binding protein	cds-YP_002344287.1	50520408_03380	80512_00330	80864_01265	cds-WP_002856890.1	cds-WP_002865923.1
pbpA	pbpA	penicillin-binding protein	cds-YP_002343940.1	50520408_01750	80512_03260	80864_02515	cds-WP_002867666.1	cds-WP_002857099.1
group_56		ribonuclease	cds-YP_002344060.1	50520408_02345	80512_05355	80864_05305	cds-WP_002869357.1	cds-WP_014516962.1
ftsH	ftsH	ATP-dependent zinc metalloprotease FtsH	cds-YP_002344509.1	50520408_00735	80512_01530	80864_00110	cds-WP_002868952.1	cds-WP_002853468.1
ligA	ligA	DNA ligase	cds-YP_002344016.1	50520408_02135	80512_03685	80864_02115	cds-WP_002868892.1	cds-WP_002876660.1
acs	acs	acetyl-CoA synthetase	cds-YP_002344909.1	50520408_05945	80512_02745	80864_04815	cds-WP_002851288.1	cds-WP_002862181.1
uvrB	uvrB	excinuclease ABC subunit B	cds-YP_002344098.1	50520408_02555	80512_05115	80864_05575	cds-WP_002868846.1	cds-WP_014516973.1
amiA	amiA	N-acetylmuramoyl-L-alanine amidase	cds-YP_002344660.1	50520408_01500	80512_04345	80864_03240	cds-WP_011812778.1	cds-WP_002876763.1
frdA	frdA	fumarate reductase flavoprotein subunit	cds-YP_002343846.1	50520408_05710	80512_06970	80864_03980	cds-WP_002854193.1	cds-WP_002854193.1
group_52		metallo-beta-lactamase family protein	cds-YP_002345076.1	50520408_04225	80512_07755	80864_07615	cds-WP_002860132.1	cds-WP_072238640.1
glyS	glyS	glycine--tRNA ligase subunit beta	cds-YP_002344625.1	50520408_01325	80512_04175	80864_03410	cds-WP_002856319.1	cds-WP_002866228.1
group_51		oligopeptide transporter	cds-YP_002343662.1	50520408_07120	80512_07315	80864_06750	cds-WP_079254175.1	cds-WP_072238662.1
group_48		ATP-dependent DNA helicase	cds-YP_002344184.1	50520408_03875	80512_08405	80864_01790	cds-WP_011812734.1	cds-WP_002866906.1
group_47		hypothetical protein	cds-YP_002344643.1	50520408_01420	80512_04265	80864_03320	cds-WP_009882844.1	cds-WP_002876785.1
group_44		ATP-dependent DNA helicase	cds-YP_002344494.1	50520408_00660	80512_01455	80864_00185	cds-WP_002869042.1	cds-WP_002866122.1
fusA	fusA	elongation factor G	cds-YP_002343927.1	50520408_07745	80512_03190	80864_02585	cds-WP_002868787.1	cds-WP_014516949.1
ppk	ppk	polyphosphate kinase	cds-YP_002344747.1	50520408_06540	80512_01930	80864_07145	cds-WP_002860421.1	cds-WP_002860421.1
group_42		iron permease	cds-YP_002345026.1	50520408_04520	80512_06430	80864_06030	cds-WP_002868873.1	cds-WP_002877039.1
group_41		cation-transporting ATPase	cds-YP_002344552.1	50520408_00965	80512_01740	80864_03770	cds-WP_009882760.1	cds-WP_002866176.1
topA	topA	DNA topoisomerase I	cds-YP_002345052.1	50520408_04380	80512_07635	80864_07495	cds-WP_002869288.1	cds-WP_002877023.1
group_40		MCP-type signal transduction protein	cds-YP_002344885.1	50520408_06080	80512_02600	80864_04955	cds-WP_002869207.1	cds-WP_002867055.1
clpA	clpA	ATP-dependent Clp protease ATP-binding subunit	cds-YP_002344501.1	50520408_00695	80512_01490	80864_00150	cds-WP_009882704.1	cds-WP_002866125.1
pglB	pglB	undecaprenyl-diphosphooligosaccharide--protein glycotransferase	cds-YP_002344519.1	50520408_00780	80512_01575	80864_00060	cds-WP_002853816.1	cds-WP_002866139.1
flhA	flhA	flagellar biosynthesis protein FlhA	cds-YP_002344282.1	50520408_03415	80512_00295	80864_01300	cds-WP_002857013.1	cds-WP_002865927.1
purL	purL	phosphoribosylformylglycinamidine synthase II	cds-YP_002344353.1	50520408_02975	80512_00705	80864_00895	cds-WP_002853351.1	cds-WP_002866893.1
group_38		ATP/GTP binding protein	cds-YP_002343848.1	50520408_05720	80512_06980	80864_03970	cds-WP_002857319.1	cds-WP_012006649.1
spoT	spoT	guanosine-3'5'-bis(diphosphate) 3'-pyrophosphohydrolase	cds-YP_002344663.1	50520408_01515	80512_04360	80864_03225	cds-WP_002856156.1	cds-WP_002866265.1
icd	icd	isocitrate dehydrogenase	cds-YP_002343962.1	50520408_01850	80512_03370	80864_02410	cds-WP_002869311.1	cds-WP_002866415.1
mutS	mutS	endonuclease MutS2	cds-YP_002344447.1	50520408_00415	80512_01215	80864_00425	cds-WP_079254188.1	cds-WP_079254162.1
bisC	bisC	formate dehydrogenase	0_refound_1	50520408_06055	80512_02625	80864_04930	4_refound_75	5_refound_117
group_36		outer membrane protein assembly factor	cds-YP_002343589.1	50520408_07430	80512_05440	80864_07945	cds-WP_002866741.1	cds-WP_002877212.1
metE	metE	5-methyltetrahydropteroyltriglutamate--homocysteine methyltransferase	cds-YP_002344592.1	50520408_01165	80512_04015	80864_03570	cds-WP_002868863.1	cds-WP_002877092.1
cheA	cheA	chemotaxis histidine kinase	cds-YP_002343725.1	50520408_05125	80512_08230	80864_04590	cds-WP_009881984.1	cds-WP_002857311.1
gyrB	gyrB	DNA gyrase subunit B	cds-YP_002343475.1	50520408_04110	80512_07885	80864_07740	cds-WP_002853129.1	cds-WP_002866804.1
pheT	pheT	phenylalanine--tRNA ligase subunit beta	cds-YP_002344295.1	50520408_03340	80512_00375	80864_01225	cds-WP_002869166.1	cds-WP_002877346.1
group_31		hypothetical protein	cds-YP_002344801.1	50520408_02590	80512_02220	80864_07440	cds-WP_002869139.1	cds-WP_002877672.1
group_30		nucleotidyltransferase	cds-YP_002344755.1	50520408_06580	80512_01990	80864_07185	cds-WP_002869147.1	cds-WP_012006757.1
group_28		cation-transporting ATPase	cds-YP_002344546.1	50520408_00945	80512_01720	80864_03795	cds-WP_079254191.1	cds-WP_072238644.1
pflA	pflA	paralysed flagellum protein	cds-YP_002344934.1	50520408_05015	80512_05940	80864_06505	cds-WP_002851328.1	cds-WP_002866855.1
group_27		hypothetical protein	cds-YP_002344862.1	50520408_06205	80512_02480	80864_05075	cds-WP_002856630.1	cds-WP_002877440.1
nrdA	nrdA	ribonucleotide-diphosphate reductase subunit alpha	cds-YP_002343496.1	50520408_04010	80512_07985	80864_07840	cds-WP_002868981.1	cds-WP_002874641.1
lon	lon	ATP-dependent protease La	cds-YP_002344466.1	50520408_00520	80512_01315	80864_00325	cds-WP_002853487.1	cds-WP_014517043.1
leuS	leuS	leucine--tRNA ligase	cds-YP_002344484.1	50520408_00610	80512_01405	80864_00235	cds-WP_002855948.1	cds-WP_002892217.1
nuoG	nuoG	NADH-quinone oxidoreductase subunit G	cds-YP_002344942.1	50520408_04975	80512_05980	80864_06465	cds-WP_002851440.1	cds-WP_002866862.1
group_25		transmembrane protein	cds-YP_002343827.1	50520408_05615	80512_06875	80864_04075	cds-WP_002854338.1	cds-WP_002877519.1
group_24		integral membrane protein	cds-YP_002344761.1	50520408_06610	80512_02020	80864_07215	cds-WP_009882916.1	cds-WP_022552389.1
alaS	alaS	alanine--tRNA ligase	cds-YP_002343938.1	50520408_01740	80512_03250	80864_02525	cds-WP_002869244.1	cds-WP_002866402.1
group_21		periplasmic protein	cds-YP_002344610.1	50520408_01245	80512_04095	80864_03490	cds-WP_002868857.1	cds-WP_002866220.1
acnB	acnB	aconitate hydratase B	cds-YP_002344242.1	50520408_03605	80512_00090	80864_01505	cds-WP_002868810.1	cds-WP_002866953.1
group_19		periplasmic protein	cds-YP_002343961.1	50520408_01845	80512_03365	80864_02415	cds-WP_002869312.1	cds-WP_014516953.1
clpB	clpB	chaperone protein ClpB	cds-YP_002343941.1	50520408_01755	80512_03265	80864_02510	cds-WP_009882250.1	cds-WP_002866404.1
secA	secA	protein translocase subunit SecA	cds-YP_002344340.1	50520408_03035	80512_00640	80864_00960	cds-WP_002868959.1	cds-WP_002866879.1
gyrA	gyrA	DNA gyrase subunit A	cds-YP_002344422.1	50520408_00265	80512_01065	80864_00555	cds-WP_002869125.1	cds-WP_002866063.1
valS	valS	valine--tRNA ligase	cds-YP_002344182.1	50520408_03885	80512_08415	80864_01800	cds-WP_002856716.1	cds-WP_004304140.1
infB	infB	translation initiation factor IF-2	cds-YP_002343596.1	50520408_07395	80512_05405	80864_07910	cds-WP_002868936.1	cds-WP_014516899.1
polA	polA	DNA polymerase I	cds-YP_002343776.1	50520408_05370	80512_06620	80864_04325	cds-WP_002859439.1	cds-WP_002854726.1
ileS	ileS	isoleucine--tRNA ligase	cds-YP_002344456.1	50520408_00455	80512_01260	80864_00380	cds-WP_009882673.1	cds-WP_002866092.1
group_16		helicase	cds-YP_002344861.1	50520408_06210	80512_02475	80864_05080	cds-WP_002869203.1	cds-WP_014517123.1
napA	napA	nitrate reductase catalytic subunit	cds-YP_002344187.1	50520408_03860	80512_08390	80864_01775	cds-WP_002869179.1	cds-WP_014516995.1
uvrA	uvrA	excinuclease ABC subunit A	cds-YP_002343780.1	50520408_05390	80512_06645	80864_04305	cds-WP_002868915.1	cds-WP_002866649.1
ftsK	ftsK	DNA translocase FtsK	cds-YP_002344285.1	50520408_03400	80512_00310	80864_01285	cds-WP_011812744.1	cds-WP_012006693.1
mfd	mfd	transcription-repair coupling factor	cds-YP_002344478.1	50520408_00580	80512_01375	80864_00265	cds-WP_002854010.1	cds-WP_002877766.1
cmeF	cmeF	multidrug efflux system membrane protein	cds-YP_002344428.1	50520408_00295	80512_01095	80864_00525	cds-WP_002869123.1	cds-WP_002877713.1
cmeB	cmeB	multidrug efflux pump protein CmeB	cds-YP_002343803.1	50520408_05500	80512_06755	80864_04195	cds-WP_002868922.1	cds-WP_014516944.1
group_6		cytochrome C biogenesis protein	cds-YP_002344408.1	50520408_00195	80512_00995	80864_00625	cds-WP_002856023.1	cds-WP_002866054.1
carB	carB	carbamoyl phosphate synthase large subunit	cds-YP_002343720.1	50520408_05100	80512_08255	80864_04615	cds-WP_002857581.1	cds-WP_014516924.1
putA	putA	proline dehydrogenase/delta-1-pyrroline-5-carboxylate dehydrogenase	cds-YP_002344882.1	50520408_06095	80512_02585	80864_04970	cds-WP_002856406.1	cds-WP_002867052.1
aas	aas	2-acylglycerophosphoethanolamine acyltransferase	cds-YP_002344336.1	50520408_03090	80512_00585	80864_01015	cds-WP_002869369.1	cds-WP_002866001.1
group_3		pyruvate-flavodoxin oxidoreductase	cds-YP_002344856.1	50520408_06235	80512_02450	80864_05105	cds-WP_002869199.1	cds-WP_002877436.1
dnaE	dnaE	DNA polymerase III subunit alpha	cds-YP_002344136.1	50520408_02810	80512_04920	80864_05770	cds-WP_002856846.1	cds-WP_002877994.1
rpoB	rpoB	DNA-directed RNA polymerase subunit beta	cds-YP_002343912.1	50520408_07765	80512_03120	80864_02660	cds-WP_011812712.1	cds-WP_072225851.1
gltB	gltB	glutamate synthase large subunit	cds-YP_002343479.1	50520408_04090	80512_07905	80864_07760	cds-WP_009881354.1	cds-WP_014516876.1
rpoC	rpoC	DNA-directed RNA polymerase subunit beta'	cds-YP_002343913.1	50520408_07760	80512_03125	80864_02655	cds-WP_002857527.1	cds-WP_002866974.1
group_1176		hypothetical protein;methyl-accepting chemotaxis protein;methyl-accepting chemotaxis signal transduction protein	cds-YP_002343604.1	50520408_08835	80512_09095		cds-WP_009881803.1	5_refound_134_stop
group_1171		hypothetical protein;ShlB/FhaC/HecB family hemolysin secretion/activation protein;Outer membrane protein		50520408_02920	80512_04800;80512_04790;80512_04795	80864_05900;80864_05895;80864_05905	cds-WP_002869420.1	cds-WP_002866573.1
group_1170		hypothetical protein		50520408_02915	80512_04805	3_refound_67_stop	4_refound_97_stop	cds-WP_002866572.1
acpP2	;acpP2	acyl carrier protein	cds-YP_002344689.1	50520408_01645	80512_04760	80864_03090	cds-WP_002807223.1
group_1164		AMP-binding protein;amino acid activating protein	cds-YP_002344697.1		80512_08725	80864_03050	cds-WP_002869393.1	cds-WP_002866276.1
group_1160		hypothetical protein;acyl carrier protein	cds-YP_002344698.1		80512_08730	80864_03045	cds-WP_002854125.1	cds-WP_002866278.1
group_1156		ShlB/FhaC/HecB family hemolysin secretion/activation protein;hypothetical protein;Heme/hemopexin transporter protein huxB;outer-membrane protein	cds-YP_002344370.1		80512_00805;80512_00800	80864_00815	4_refound_96_stop	cds-WP_038402202.1-2
maf4	;maf4	motility associated factor glycosyltransferase family protein;hypothetical protein;Motility associated factor glycosyltransferase family protein;motility accessory factor	cds-YP_002344708.1	50520408_01720	80512_08780		cds-WP_009882893.1	cds-WP_012006749.1
group_1151		hypothetical protein;Putative periplasmic protein;Periplasmic protein;periplasmic protein	cds-YP_002344364.1		80512_00775;80512_00770;80512_00765;80512_00760	80864_00840	4_refound_93_stop	5_refound_133_stop
group_1150		glycerol-3-phosphate ABC transporter;phosphoglycerate transporter;MFS transporter;Glycerol-3-phosphate ABC transporter	0_refound_38_stop	50520408_05155	80512_08185;80512_08180;80512_08175;80512_08170	80864_04555;80864_04560	cds-WP_009881991.1
group_1149		hypothetical protein;hemagglutination protein;hemagglutinin;filamentous hemagglutinin N-terminal domain-containing protein;Filamentous hemagglutinin N-terminal domain-containing protein		50520408_02910	80512_04820	80864_05875	cds-WP_002854810.1;cds-WP_009882410.1;cds-WP_011812733.1	cds-WP_002866571.1
group_1147		Peptide MFS transporter;di-/tripeptide transporter domain protein;amino acid transporter;Di-/tripeptide transporter;oligopeptide:H+ symporter;di-/tripeptide transporter;MFS transporter		50520408_02465	80512_05225;80512_05235;80512_05230	80864_05430;80864_05425;80864_05435	cds-WP_219005443.1;cds-CJJ81176_RS09240	cds-WP_014516966.1
group_1135		DUF2920 domain-containing protein;hypothetical protein	cds-YP_002344730.1	50520408_06440	80512_01835	80864_07055	cds-WP_002869329.1
group_1132		MmgE/PrpD family protein		50520408_06700	80512_02110	80864_07325;80864_07330	cds-WP_002855354.1	cds-WP_002877370.1
group_1127	dcuC;	C4-dicarboxylate transporter DcuC;hypothetical protein	0_refound_33_stop	50520408_05995	80512_02690;80512_02700;80512_02695	80864_04870;80864_04865		cds-WP_012006787.1
bioA	bioA	adenosylmethionine--8-amino-7-oxononanoate transaminase;adenosylmethionine--8-amino-7-oxononanoate aminotransferase BioA	cds-YP_002343745.1	50520408_05215	80512_08095	80864_04480	cds-WP_002859851.1
group_1104		Arylsulfate sulfotransferase;aryl-sulfate sulfotransferase		50520408_03450	80512_00255	80864_01340	cds-WP_002869424.1	cds-WP_002865932.1
group_1090		Uncharacterized protein conserved in bacteria with an aminopeptidase-like domain;aminopeptidase;DUF4910 domain-containing protein;hypothetical protein	cds-YP_002344685.1	50520408_01635	80512_04750;80512_04745	80864_03105		cds-WP_002866274.1
tar	;tar	Methyl-accepting chemotaxis protein;methyl-accepting chemotaxis protein;Methyl-accepting chemotaxis protein (MCP);methyl-accepting chemotaxis signal transduction protein	cds-YP_002343704.1	50520408_05020		80864_04695	cds-WP_009881974.1	cds-WP_014516918.1
group_1083		hypothetical protein	cds-YP_002343702.1	50520408_07345		80864_06515	4_refound_89	5_refound_130
group_1079		hemerythrin domain-containing protein;hemerythrin family non-heme iron protein;hypothetical protein;cation-binding protein		50520408_08210	80512_05720	80864_08225	cds-WP_002851815.1	cds-WP_050748575.1
group_1075		hypothetical protein;periplasmic protein	cds-YP_002344631.1	50520408_01355;50520408_01360	80512_04205	80864_03380		cds-WP_014517073.1
cas1	;cas1	hypothetical protein;type II CRISPR-associated endonuclease Cas1;CRISPR-associated endonuclease Cas1	cds-YP_002344899.1	50520408_06005	80512_02675;80512_02680	80864_04880		cds-WP_002867064.1
group_1040		hypothetical protein	cds-YP_002343854.1	1_refound_48_stop		80864_03945	cds-WP_002857465.1	cds-WP_002866324.1
cas2	cas2;	CRISPR-associated endonuclease Cas2;CRISPR-associated endoribonuclease Cas2	cds-YP_002344898.1	50520408_06010	80512_02670	80864_04885		cds-WP_002780988.1
group_989		Membrane protein putative degenerate;integral membrane protein	cds-YP_002343486.1	50520408_04060	80512_07935	80864_07790		cds-WP_002857701.1
group_988		hypothetical protein	cds-YP_002343853.1	1_refound_47		3_refound_65	cds-CJJ81176_RS09230	cds-CJM1cam_RS08595
group_930		H-T-H containing protein	cds-YP_002343859.1	50520408_05765	80512_07035	80864_03920		cds-WP_002778401.1
acpP3	acpP3	acyl carrier protein	cds-YP_002344694.1	50520408_01670	80512_04785	80864_03065	cds-WP_002869099.1
group_621		cytochrome C-type heme-binding protein	cds-YP_002343707.1	50520408_05035		80864_04680	cds-WP_009881977.1	cds-WP_002851702.1
group_386		zinc transporter ZupT	cds-YP_002343705.1	50520408_05025		80864_04690	cds-WP_002851840.1	cds-WP_002851840.1
fabH2	fabH2	3-oxoacyl-ACP synthase	cds-YP_002344693.1	50520408_01665	80512_04780	80864_03070	cds-WP_002818746.1
group_103		MFS transporter		50520408_02460	80512_05240	80864_05420	4_refound_73_stop	5_refound_114_stop
group_101		HAD-superfamily hydrolase	cds-YP_002344692.1	50520408_01660	80512_04775	80864_03075	cds-WP_009882875.1
group_22		molybdopterin containing oxidoreductase	cds-YP_002343706.1	50520408_05030		80864_04685	cds-WP_002871921.1	cds-WP_014516921.1
group_10		CRISPR-associated protein	cds-YP_002344900.1	50520408_06000	80512_02685	80864_04875		5_refound_112_stop
group_1175		motility associated factor glycosyltransferase family protein;motility protein;hypothetical protein	cds-YP_002344728.1	50520408_08820	80512_09090	80864_08510
group_1159		NAD(P)-dependent oxidoreductase;hypothetical protein	cds-YP_002344926.1			80864_04730	cds-WP_009883046.1	cds-CJM1cam_RS08525
group_1157		hypothetical protein;filamentous hemagglutinin N-terminal domain-containing protein	cds-YP_002344365.1;cds-YP_002344366.1			80864_00825;80864_00830	cds-WP_009882239.1-2	cds-WP_002865998.1-2
group_1144		hypothetical protein;HmcD domain-containing protein;periplasmic protein	cds-YP_002343521.1		80512_05790;80512_05785	80864_08290	4_refound_92_stop
group_1142		hypothetical protein;Flagellar biosynthesis protein FlgG		50520408_03690		80864_01605;80864_01600	cds-WP_009882473.1	cds-WP_014517001.1
group_1140		hypothetical protein;chemotaxis protein		50520408_07280		80864_06580	cds-WP_009881958.1;cds-WP_009881956.1	5_refound_132
group_1138	hddC	D-glycero-alpha-D-manno-heptose 1-phosphate guanylyltransferase;D-glycero-D-manno-heptose 1-phosphate guanosyltransferase;nucleotidyltransferase family protein	cds-YP_002344806.1	50520408_06820	80512_02240		cds-WP_002869406.1
group_1120		DUF2920 domain-containing protein;DUF2920 family protein;hypothetical protein	cds-YP_002344695.1	50520408_01675		80864_03060	cds-WP_024088084.1
legH	;legH	N-acetyltransferase;N-acetyltransferase LegH	cds-YP_002344688.1	50520408_01640	80512_04755	80864_03095
group_1105		hypothetical protein	cds-YP_002344278.1	50520408_03435	80512_00275	80864_01320
group_1101		DUF452 domain-containing protein;hypothetical protein	cds-YP_002343743.1	50520408_05205		80864_04490		cds-WP_002872038.1
group_1096		carbonic anyhydrase	0_refound_27		80512_03845	80864_01960	cds-WP_011812723.1
group_1095		HTH domain-containing protein;hypothetical protein	cds-YP_002344971.1		80512_06125	80864_06325	cds-WP_002856179.1
group_1087		glycosyl transferase family 2;glycosyltransferase;glucosyltransferase	cds-YP_002344528.1		80512_01620	80864_00015	cds-WP_002869382.1
gmhA2	gmhA2	Phosphoheptose isomerase 2;phosphoheptose isomerase	cds-YP_002344807.1	50520408_06825	80512_02245		cds-WP_002860371.1
ptmF	ptmF;	L-glutamine-D-fructose-6-phosphate isomerase subunit;isomerase	cds-YP_002344719.1	50520408_08605	80512_08840	80864_02935
group_1076		Serine protease;Immunoglobulin A1 protease;hypothetical protein		50520408_07145	80512_07290	80864_06725		5_refound_128
flaB	flaB	flagellin	cds-YP_002344726.1	50520408_08740	80512_09065	80864_08500
group_1055		hypothetical protein		50520408_04525	80512_06425		cds-WP_002868874.1	cds-WP_002866842.1
cjeI	cjeI;	restriction modification enzyme;Site-specific DNA-methyltransferase (adenine-specific);hypothetical protein;restriction endonuclease subunit S	cds-YP_002344446.1	50520408_00410;50520408_00405		80864_00430		cds-WP_014517037.1
group_1032		Restriction endonuclease;Site-specific DNA-methyltransferase (adenine-specific);restriction/modification enzyme	cds-YP_002344108.1		80512_05065;80512_05060	80864_05630	cds-WP_011812730.1
group_1004		transferase	0_refound_16_stop	50520408_08640	80512_08795	80864_02980
legB	;legB	NAD-dependent 46-dehydratase;46-dehydratase LegB	cds-YP_002344709.1	50520408_08650	80512_08785	80864_02990
group_926		C4-dicarboxylate ABC transporter		50520408_08125	80512_05830	80864_08325		5_refound_119
panD	panD	aspartate 1-decarboxylase	cds-YP_002343734.1		80512_08150	80864_04535	cds-WP_002854245.1
group_786		hypothetical protein	0_refound_7	50520408_08630	80512_08805	80864_02970
group_778		molybdenum-pterin-binding protein	cds-YP_002343740.1	50520408_05190		80864_04505		cds-WP_014516935.1
group_764		hypothetical protein	cds-YP_002344691.1	50520408_01655	80512_04770	80864_03080
group_747		hypothetical protein	cds-YP_002344266.1	50520408_03485			cds-WP_002860516.1	cds-WP_002866935.1
cysC	cysC	adenylyl-sulfate kinase	cds-YP_002344798.1		80512_02205	80864_07425	cds-WP_002869137.1
group_609		periplasmic protein	cds-YP_002345091.1		80512_07840	80864_07705	cds-WP_002868994.1
group_606		peptidase C39 family protein	cds-YP_002343522.1		80512_05780	80864_08285	4_refound_68_stop
group_560		Helicobacter outer membrane protein		50520408_04140	80512_07830		cds-WP_002859716.1	cds-WP_002866807.1
group_558		Carbonic anhydrase domain protein	0_refound_10		80512_03850	80864_01955	cds-WP_002858554.1
ptmB	ptmB	CMP-NN'-diacetyllegionaminic acid synthase	cds-YP_002344720.1	50520408_08600	80512_08845	80864_02930
ptmA	ptmA	flagellin modification protein A	cds-YP_002344721.1	50520408_08595	80512_08850	80864_02925
panB	panB	3-methyl-2-oxobutanoate hydroxymethyltransferase	cds-YP_002343736.1		80512_08140	80864_04525	cds-WP_009882002.1
panC	panC	pantothenate synthetase	cds-YP_002343735.1		80512_08145	80864_04530	cds-WP_009882000.1
group_388		integral membrane protein	cds-YP_002344267.1	50520408_03480			cds-WP_002868819.1	cds-WP_002866934.1
metA	metA	homoserine O-succinyltransferase	cds-YP_002345092.1		80512_07845	80864_07710	cds-WP_002783526.1
group_372		SAM domain-containing methyltransferase	cds-YP_002344690.1	50520408_01650	80512_04765	80864_03085
neuB2	neuB2	NN'-diacetyllegionaminic acid synthase	cds-YP_002344716.1	50520408_08620	80512_08825	80864_02950
hddA	hddA	D-glycero-D-manno-heptose 7-phosphate kinase	cds-YP_002344808.1	50520408_06830	80512_02250		cds-WP_002860370.1
group_303		sugar-phosphate nucleotide transferase	cds-YP_002344718.1	50520408_08610	80512_08835	80864_02940
group_251		hypothetical protein	cds-YP_002344714.1	50520408_08625	80512_08810	80864_02965
neuC2	neuC2	GDP/UDP-NN'-diacetylbacillosamine 2-epimerase	cds-YP_002344717.1	50520408_08615	80512_08830	80864_02945
group_245		PLP-dependent aminotransferase	cds-YP_002344710.1	50520408_08645	80512_08790	80864_02985
metB	metB	O-acetylhomoserine (thiol)-lyase	cds-YP_002345093.1		80512_07860	80864_07715	cds-WP_002868993.1
pseE	pseE	maf5	cds-YP_002344725.1	50520408_08735	80512_09060	80864_08495
group_54		sulfatase family protein	cds-YP_002344450.1		80512_01230	80864_00410	cds-WP_002853667.1
group_8		serine protease	cds-YP_002344753.1		80512_01980	80864_07175	cds-WP_002858452.1
group_1174		ShlB/FhaC/HecB family hemolysin secretion/activation protein		50520408_08805			4_refound_98_stop	cds-WP_038402202.1
group_1172		Filamentous haemagglutinin domain protein;filamentous hemagglutinin N-terminal domain-containing protein		50520408_08775			cds-WP_009882239.1	cds-WP_002865998.1
group_1168		hypothetical protein;PD-(D/E)XK nuclease family protein	cds-YP_002343502.1		80512_05930	80864_08410
rfbC	rfbC;	dTDP-4-dehydrorhamnose 35-epimerase;dTDP-4-dehydrorhamnose 35-epimerase family protein	cds-YP_002344813.1		80512_02270		cds-WP_002860364.1
group_1166		lipoprotein;Autotransporter domain-containing protein;autotransporter outer membrane beta-barrel domain-containing protein	cds-YP_002345045.1.1		80512_09075	80864_08515
group_1163		hypothetical protein;Boa domain protein;Serine protease eatA		50520408_07150	80512_07280	80864_06715;80864_06710
group_1158		Pathogenicity domain protein;Serine protease;Autotransporter outer membrane beta-barrel domain-containing protein		50520408_07155	80512_07275	80864_06705
group_1155		GDP-mannose 46-dehydratase		50520408_06835	80512_02260		cds-WP_002869408.1
group_1139		glycosyl transferase;glycosyltransferase	cds-YP_002344529.1		80512_01625	80864_00010
group_1131		hypothetical protein;motility associated factor glycosyltransferase family protein;Motility associated factor glycosyltransferase family protein	cds-YP_002344724.1;cds-YP_002344724.1.1	50520408_08730	80512_09085
group_1130		Arylsulfotransferase;Arylsulfate sulfotransferase	0_refound_34		80512_00245;80512_00240	80864_01355
group_1125		molybdopterin-dependent oxidoreductase		50520408_04915;50520408_04910			cds-WP_009883064.1	cds-WP_041176750.1
group_1123		carboxymuconolactone decarboxylase family protein;carboxymuconolactone decarboxylase		50520408_05855	80512_02835;80512_02840			cds-WP_014517132.1
capC	;capC	Vacuolating cytotoxin putative;Toxin-like outer membrane protein putative;autotransporter adhesin CapC		50520408_06545	80512_01940;80512_01935			cds-WP_002866779.1
group_1113		3-hydroxyacyl-CoA dehydrogenase		50520408_08635	80512_08800	80864_02975
group_1103		hypothetical protein;Methyltransferase	cds-YP_002343629.1			80864_06920	cds-WP_002857297.1
group_1098		integral membrane protein;hypothetical protein	cds-YP_002343504.1	50520408_08050			cds-WP_009881536.1
group_1091		hypothetical protein		50520408_02040			cds-WP_002869110.1	cds-WP_002866446.1;cds-WP_002866445.1
cfrA~~~fepA	cfrA;fepA	ferric enterobactin uptake receptor	cds-YP_002344163.1		80512_08540	80864_01895
group_1088		Putative periplasmic protein;periplasmic protein	cds-YP_002345036.1		80512_06475	80864_05985
traN	traN;	conjugal transfer protein TraN		50520408_03100			cds-WP_002869368.1	cds-WP_012006706.1
cj1442c	;cj1442c	sugar transferase	cds-YP_002344825.1	50520408_06395	80512_02290
group_1073		cupin domain-containing protein		50520408_05850	80512_02845			cds-WP_038402185.1
group_1066		AAA family ATPase;restriction endonuclease		50520408_07380	80512_05390			cds-WP_014516901.1
group_1064		hypothetical protein	cds-YP_002344201.1			80864_01705	cds-WP_009882443.1
group_1063		DUF2920 domain-containing protein;hypothetical protein	cds-YP_002344696.1		80512_08720	80864_03055
pseD	;pseD	hypothetical protein;protein PseD;Motility associated factor glycosyltransferase family protein	cds-YP_002344722.1	50520408_08790	80512_08855
tonB3	;tonB3	energy transducer TonB;TonB transport protein	cds-YP_002344162.1		80512_08545	80864_01900
group_1050		hypothetical protein	0_refound_23_stop		80512_03565	80864_02210
group_1049		hypothetical protein	cds-YP_002343997.1		80512_03560	80864_02220
group_1048		hypothetical protein	cds-YP_002343996.1		80512_03550;80512_03555	80864_02225
group_1047		Ubiquinol-cytochrome C chaperone	0_refound_22		80512_03545	80864_02230
group_1045		hypothetical protein		50520408_03115			cds-WP_011812748.1	cds-WP_014517019.1
group_1042		hypothetical protein		50520408_02025;50520408_02030			cds-WP_011812719.1;cds-WP_011812720.1	cds-WP_002877280.1
group_1034		Type II toxin-antitoxin system HicA family toxin;type II toxin-antitoxin system HicA family toxin		50520408_03130			cds-WP_002869367.1	5_refound_125_stop
group_1033		GNAT family N-acetyltransferase;acetyltransferase	cds-YP_002343733.1		80512_08155	80864_04540
group_1029		hypothetical protein	cds-YP_002343519.1			80864_08300	cds-WP_002857718.1
group_1027		Hemerythrin domain-containing protein	0_refound_19		80512_05715	80864_08220
group_1015		hypothetical protein	0_refound_18_stop			80864_08295	cds-WP_002857728.1
group_1014		Inner membrane transport protein RhmT;MFS transporter	0_refound_17_stop		80512_03150	80864_02625;80864_02630
group_1010		methyltransferase	cds-YP_002344715.1.1		80512_08820	80864_02955
group_1005		methyltransferase	cds-YP_002344715.1		80512_08815	80864_02960
group_999		hypothetical protein;SAM-dependent methyltransferase	cds-YP_002343629.1.1			80864_06915	cds-WP_002870694.1
group_931		isomerase	cds-YP_002344646.1				cds-WP_002853198.1	5_refound_109_stop
group_920		hypothetical protein		50520408_06510			cds-WP_002856036.1	cds-WP_002866774.1
group_909		integral membrane protein	cds-YP_002343860.1		80512_07040	80864_03915
group_902		C4-dicarboxylate transporter		50520408_08130	80512_05825	80864_08320
group_895		transposase	0_refound_11		80512_08550	80864_01905
group_886		altronate hydrolase	0_refound_8		80512_03140	80864_02640
group_870		plasmid stabilization protein		50520408_06515			cds-WP_009882907.1	cds-WP_002866775.1
group_845		hypothetical protein	cds-YP_002343922.1		80512_03170	80864_02605
group_835		transcriptional regulator	cds-YP_002344927.1			80864_04725	cds-WP_002851392.1
group_808		HicB family protein		50520408_03125			cds-WP_002779573.1	cds-WP_002779573.1
exbD1	exbD1	biopolymer transport protein	cds-YP_002343638.1		80512_07435	80864_06870
group_762		periplasmic protein	cds-YP_002343862.1		80512_07050	80864_03905
group_638		cytoplasmic chaperone		50520408_04895			cds-WP_002855909.1	cds-WP_002877556.1
group_616		thioredoxin		50520408_08020			cds-WP_002866308.1	cds-WP_002854502.1
group_592		lipopolysaccharide biosynthesis protein		50520408_04185			cds-WP_002869299.1	cds-WP_002866811.1
group_570		acidic periplasmic protein	cds-YP_002343861.1		80512_07045	80864_03910
dmsB	dmsB	dimethylsulfoxide reductase subunit B		50520408_04905			cds-WP_002869224.1	cds-WP_002866871.1
group_526		hypothetical protein	cds-YP_002343582.1		80512_05475	80864_07980
tonB1	tonB1	TonB transport protein	cds-YP_002343639.1		80512_07430	80864_06865
group_460		transcriptional regulator	cds-YP_002343914.1		80512_03130	80864_02650
exbB1	exbB1	biopolymer transport protein	cds-YP_002343637.1		80512_07440	80864_06875
group_450		amidohydrolase	cds-YP_002343921.1		80512_03165	80864_02610
group_447		beta-lactamase	cds-YP_002343737.1		80512_08135	80864_04520
group_440		hypothetical protein		50520408_02035			cds-WP_002854816.1	cds-WP_014516955.1
group_438		hypothetical protein	cds-YP_002343817.1		80512_06825	80864_04125
group_434		short chain dehydrogenase	cds-YP_002343919.1		80512_03155	80864_02620
group_399		iron transport protein	cds-YP_002343635.1		80512_07450	80864_06885
group_393		dimethyl sulfoxide reductase		50520408_04900			cds-WP_002869225.1	cds-WP_002866872.1
dapA	dapA	dihydrodipicolinate synthase	cds-YP_002343915.1		80512_03135	80864_02645
group_348		sugar-nucleotide epimerase/dehydratease	cds-YP_002344810.1		80512_02255		cds-WP_002869407.1
group_282		hypothetical protein	cds-YP_002344699.1		80512_08735	80864_03040
hsdS	hsdS	type I restriction enzyme S protein	cds-YP_002344923.1			80864_04745	cds-WP_002851154.1
group_228		hypothetical protein		50520408_03980			cds-WP_002869370.1	cds-WP_014516985.1
group_222		MFS transporter		50520408_05845	80512_02850			cds-WP_002855517.1
group_184		sugar transporter	cds-YP_002343920.1		80512_03160	80864_02615
aldA	aldA	aldehyde dehydrogenase	0_refound_9_stop		80512_03175	80864_02600
mloB	mloB	hypothetical protein	cds-YP_002344924.1			80864_04740	cds-WP_010891943.1
group_113		class I SAM-dependent DNA methyltransferase		50520408_05860	80512_02830			cds-WP_014517131.1
hsdM	hsdM	type I restriction enzyme M protein	cds-YP_002344925.1			80864_04735	cds-WP_002851467.1
ggt	ggt	gamma-glutamyltransferase		50520408_08030			cds-WP_002868967.1	cds-WP_014516881.1
group_81		hypothetical protein	cds-YP_002345046.1		80512_07605	80864_07465
rloH	rloH	ATP/GTP-binding protein	cds-YP_002344922.1			80864_04750	cds-WP_002851428.1
group_55		cytochrome C		50520408_08010			cds-WP_002854177.1	cds-WP_002854177.1
group_45		Cytochrome c7 and related cytochrome c		50520408_08015			cds-WP_002866307.1	cds-WP_013463363.1
group_35		TonB-denpendent outer membrane receptor	cds-YP_002343636.1		80512_07445	80864_06880
group_33		DEAD/DEAH box helicase		50520408_05885	80512_02805			cds-WP_002867089.1
group_17		cytochrome C biogenesis protein		50520408_08025			cds-WP_011812682.1	cds-WP_002854635.1
glcD	glcD	FAD-binding oxidoreductase	cds-YP_002344954.1		80512_06040	80864_06405
hsdR	hsdR	type I restriction enzyme R protein	cds-YP_002344921.1			80864_04755	cds-WP_002858356.1
group_1167		hypothetical protein			80512_05910			cds-WP_014516884.1
group_1165		hypothetical protein;Cpp8		50520408_08515	80512_08635
group_1161		Cpp9;hypothetical protein		50520408_08510	80512_08630
group_1153		restriction endonuclease subunit S;HsdS			80512_02815			cds-WP_002858909.1
group_1143		Arylsulfate sulfotransferase;hypothetical protein			80512_00250	80864_01345
group_1137		WxcM-like domain-containing protein;FdtA/QdtA family cupin domain-containing protein		50520408_00845				cds-WP_014517057.1
group_1136		Alpha-23/8-sialyltransferase;alpha-23 sialyltransferase;alpha-23-sialyltransferase			80512_01640;80512_01645		cds-WP_002869021.1
group_1134		MloA protein putative;addiction module protein;Fic family protein		50520408_05865	80512_02820;80512_02825
group_1129		hypothetical protein			80512_04810	80864_05890
group_1126		methyl-accepting chemotaxis protein;Methyl-accepting chemotaxis protein		50520408_05815		80864_04700
group_1124		antibiotic acetyltransferase;acetyltransferase			80512_01675		cds-CJJ81176_RS09260;cds-CJJ81176_RS09265
group_1122		Site-specific DNA-methyltransferase (adenine-specific);type I restriction-modification system subunit M N-terminal domain-containing protein;N-6 DNA methylase			80512_08515;80512_08520		cds-WP_002869373.1
group_1121		AAA family ATPase		50520408_08675	80512_09010
group_1119	ssb	single-stranded DNA-binding protein		50520408_08715	80512_08965
group_1108		Papo-T-antigen domain-containing protein		50520408_08505	80512_08620
group_1080		WxcM-like domain-containing protein;FdtA/QdtA family cupin domain-containing protein		50520408_00840				cds-WP_014517056.1
group_1070		hypothetical protein		50520408_08460	80512_08570
group_1054		ATP-binding protein		50520408_05880				cds-WP_014517130.1
group_1052		conjugal transfer protein TraC		50520408_08695	80512_08985
group_1046		Filamentous hemagglutinin domain protein;hemagglutination protein;hypothetical protein			80512_04815	80864_05880;80864_05885
group_1039		pathogenicity protein			80512_07270	80864_06700
group_1037		transcriptional regulator;S24 family peptidase		50520408_02610				cds-WP_002877665.1
group_1030		hypothetical protein;DNA adenine methylase		50520408_02615				cds-CJM1cam_RS08410
group_1028		hypothetical protein		50520408_02625				cds-WP_014516975.1
group_1025		Beta-14-N-acetylgalactosaminyltransferase (CgtA);Truncated beta-14-N-acetylgalactosaminyltransferase;glycosyltransferase			80512_01665;80512_01660		cds-WP_002869018.1
group_1016		lipoprotein;autotransporter	cds-YP_002345045.1			80864_05915
cj1145c	;cj1145c	hypothetical protein	cds-YP_002344537.1;cds-YP_002344537.1.1			80864_03840
wcaA	;wcaA	glycosyltransferase;Glycosyltransferase involved in cell wall bisynthesis	cds-YP_002344531.1			80864_03870
group_1006		DUF2972 domain-containing protein		50520408_00870				cds-WP_250530690.1;cds-WP_014517062.1
group_1003		integral membrane protein;hypothetical protein	cds-YP_002344515.1			80864_00080
group_974		Motility associated factor glycosyltransferase family protein		50520408_08590		3_refound_64
group_973		hypothetical protein	cds-YP_002344550.1			3_refound_60
group_966		hypothetical protein	cds-YP_002344369.1			3_refound_59
group_965		anion permease		1_refound_45				cds-WP_002866621.1
group_961		hypothetical protein		1_refound_46				cds-WP_002877668.1
group_960		hypothetical protein		50520408_08580	80512_08710
group_939		HicA toxin of bacterial toxin-antitoxin		50520408_08670	80512_09015
group_928		hypothetical protein		50520408_02640				5_refound_115
group_923		type II toxin-antitoxin system HicB family antitoxin		50520408_08665	80512_09020
group_918		Putative periplasmic protein	0_refound_14			80864_07695
group_915		hypothetical protein	cds-YP_002344226.1			3_refound_58
group_911		hypothetical protein	cds-YP_002344549.1			80864_03780
group_910		lipoprotein	cds-YP_002344225.1			80864_01590
group_908		hypothetical protein			80512_07285	80864_06720
group_900		hemagglutination domain protein	0_refound_12			80864_00835
group_885		hypothetical protein		50520408_08450	80512_08560
group_880		Cpp13		50520408_08495	80512_08610
group_875		Cpp35		50520408_08720	80512_08960
group_874		ABC transporter substrate-binding protein		50520408_04355				cds-WP_002866823.1
group_871		hypothetical protein		50520408_08470	80512_08580
group_861		hypothetical protein		50520408_02635				cds-WP_002876971.1
group_856		hypothetical protein		50520408_02605				cds-WP_002877666.1
group_843		hypothetical protein		50520408_08690	80512_08990
group_842		hypothetical protein	cds-YP_002344367.1			80864_00820
group_811		hypothetical protein		50520408_05775				cds-WP_002783105.1
group_793		vapd		50520408_08685	80512_08995
group_779		molybdenum-pterin-binding protein			80512_08120		cds-WP_002787993.1
group_757		hypothetical protein		50520408_05770				cds-WP_012006651.1
group_749		Flagella secreted protein			80512_00210	80864_01385
group_738		cag pathogenicity island protein		50520408_08550	80512_08680
group_733		hypothetical protein		50520408_04475				cds-WP_002866838.1
group_714		Integral membrane protein		50520408_05780				cds-WP_002866020.1
group_685		hypothetical protein		50520408_00375				cds-WP_002866078.1
group_680		carbohydrate ABC transporter permease		50520408_04360				cds-WP_014517148.1
group_666		adenylyl-sulfate kinase		50520408_02650				cds-WP_002876965.1
group_646		Phage regulatory protein		50520408_08705	80512_08975
group_645		hypothetical protein		50520408_08475	80512_08585
group_644		IrrE N-terminal-like domain-containing protein		50520408_02620				cds-WP_002877662.1
group_635		ParA family protein		50520408_08500	80512_08615
group_598		HAD family hydrolase		50520408_04345				cds-WP_002866821.1
group_594		DUF452 domain-containing protein			80512_08105		cds-WP_002854367.1
group_593		NTPase		50520408_08465	80512_08575
group_590		resolvase		50520408_08680	80512_09000
group_585		hypothetical protein		50520408_08535	80512_08665
group_578		peptidase		50520408_02630				cds-WP_002877660.1
group_559		outer membrane protein	cds-YP_002345087.1			80864_07690
group_545		conjugal transfer protein TraJ		50520408_08575	80512_08705
group_541		acylneuraminate cytidylyltransferase			80512_01670		cds-WP_002869017.1
group_515		glycosyltransferase family 2 protein		50520408_00825				cds-WP_002877056.1
group_489		DUF3800 domain-containing protein		50520408_00380				cds-WP_022552310.1
blaOXA184	blaOXA-184	OXA-184 family class D beta-lactamase OXA-184		50520408_05170				cds-WP_002872405.1
group_459		TrbM		50520408_08545	80512_08675
group_449		glycosyltransferase		50520408_00880				cds-WP_002866160.1
group_433		acetyltransferase	0_refound_13_stop			80864_03100
group_432		phosphodiesterase		50520408_04340				cds-WP_002866820.1
group_429		hypothetical protein		50520408_08540	80512_08670
group_419		periplasmic protein	cds-YP_002344764.1			80864_07230
group_414		CPBP family intramembrane metalloprotease		50520408_05175				cds-WP_014516933.1
group_396		ABC transporter permease		50520408_04365				cds-WP_002866825.1
rfbA	rfbA	glucose-1-phosphate thymidylyltransferase RfbA		50520408_00830				cds-WP_038402204.1
group_381		hypothetical protein		50520408_08040			cds-WP_002868969.1
cstIII	cstIII	alpha-23 sialyltransferase	cds-YP_002344533.1			80864_03860
group_380	virB9	P-type conjugative transfer protein VirB9		50520408_08570	80512_08700
wlaN	wlaN	beta-13 galactosyltransferase	cds-YP_002344532.1			80864_03865
group_356		Extracellular solute-binding protein		50520408_04350				cds-WP_012006800.1
group_338		NAD-dependent dehydratase		50520408_06410				cds-WP_014517111.1
group_337		capsular biosynthesis protein		50520408_00885				cds-WP_002869613.1
yibB	yibB	protein YibB		50520408_00890				cds-WP_012006735.1
group_332		type IV secretion system protein		50520408_08725	80512_08955
galE	galE	UDP-glucose 4-epimerase GalE		50520408_06420				cds-WP_014517109.1
group_330		Glycosyltransferase family 9 protein		50520408_05990				cds-WP_002779495.1
virB11	virB11	P-type DNA transfer ATPase VirB11		50520408_08560	80512_08690
group_317		glycosyltransferase	cds-YP_002344530.1			80864_00005
group_315		conjugal transfer protein TrbL		50520408_08585	80512_08715
group_305		Tgh004		50520408_00875				cds-WP_041176748.1
group_300		radical SAM protein		50520408_04200				cds-WP_002866813.1
rfbB	rfbB	dTDP-glucose 46-dehydratase		50520408_00835				cds-WP_014517055.1
neuB1	neuB1	sialic acid synthase	cds-YP_002344534.1			80864_03855
neuB	neuB	N-acetylneuraminate synthase			80512_01650		cds-WP_002869020.1
group_294		type I restriction endonuclease					4_refound_78_stop	cds-WP_002799865.1
group_279		glycosyl transferase family 2		50520408_00860				cds-WP_014517061.1
group_276		aminotransferase		50520408_00865				cds-WP_002891870.1
group_259		ABC transporter ATP-binding protein		50520408_04370				cds-WP_002866826.1
group_258		hypothetical protein		50520408_00910				cds-WP_002877117.1
neuC1	neuC1	UDP-N-acetylglucosamine 2-epimerase	cds-YP_002344535.1			80864_03850
glf	glf	UDP-galactopyranose mutase		50520408_06425				cds-WP_014517108.1
neuC	neuC	UDP-N-acetylglucosamine 2-epimerase			80512_01655		cds-WP_002869019.1
group_240		altronate hydrolase			80512_03145	80864_02635
group_233		CmgB10		50520408_08565	80512_08695
group_196		Toprim domain-containing protein		50520408_08455	80512_08565
amt	amt	ammonium transporter			80512_03230	80864_02545
group_166		UDP-glucose 6-dehydrogenase		50520408_06415				cds-WP_014517110.1
group_161		hypothetical protein		50520408_03790				cds-WP_014516997.1
group_128		spore coat protein CotH		50520408_08480	80512_08590
group_121		Cj81-085		50520408_08045			cds-WP_009881534.1
group_119		restriction endonuclease subunit S		50520408_00370				cds-WP_002866077.1
group_111		MBOAT family protein		50520408_00905				cds-WP_002877116.1
neuA1	neuA1	bifunctional beta-14-N-acetylgalactosaminyltransferase/CMP-Neu5Ac synthase	cds-YP_002344536.1			80864_03845
group_73		sodium:calcium antiporter		50520408_08555	80512_08685
group_61		motility associated factor glycosyltransferase family protein					cds-WP_002869391.1	cds-WP_014517078.1
tetO	tet(O)	tetracycline resistance ribosomal protection protein Tet(O)			80512_08640			cds-WP_010790859.1
group_46		SAM-dependent methyltransferase		50520408_00385				cds-WP_012006721.1
topB	topB	DNA topoisomerase III		50520408_08530	80512_08660
group_15		type IV secretion system protein VirB4		50520408_08700	80512_08980
group_13		type I restriction endonuclease subunit R			80512_08500		cds-WP_002931024.1
group_0		helicase		50520408_08490	80512_08605
group_982		Putative glycosyltransferase				80864_08415
group_981		hypothetical protein			80512_09005
group_980		Alpha-23-sialyltransferase			80512_03635
group_978		hypothetical protein			80512_04465
group_977		hypothetical protein		50520408_08410
group_976		hypothetical protein	cds-YP_002344160.1
group_975		hypothetical protein			80512_04480
group_971		hypothetical protein				80864_05295
group_970		type IV secretion system protein VirB7		50520408_08275
group_968		hypothetical protein		50520408_08800
group_967		hypothetical protein						cds-WP_153610262.1
group_964		hypothetical protein			80512_08555
group_963		hypothetical protein			80512_05805
group_959		TnpV protein						cds-CJM1cam_RS03695
group_958		cysteine-rich KTR domain-containing protein						cds-WP_004614788.1
group_957		hypothetical protein		50520408_08235
group_956		hypothetical protein			80512_07005
group_952		hypothetical protein		50520408_08435
group_951		hypothetical protein			80512_08645
group_942		hypothetical protein		50520408_08255
group_941		hypothetical protein			80512_09030
group_940		hypothetical protein			80512_04510
group_936		DNA-binding protein			80512_04420
group_929		hypothetical protein			80512_08655
group_927		hypothetical protein			80512_04625
group_922		hypothetical protein		50520408_08350
group_921		oxidoreductase			80512_07850
group_917		hypothetical protein			80512_04445
group_916		Putative membrane protein			80512_03325
group_907		hypothetical protein			80512_04485
group_905		hypothetical protein		50520408_08525
group_904		hypothetical protein		50520408_08415
group_903		transcriptional regulator			80512_04470
group_899		hypothetical protein		50520408_08285
group_894		hypothetical protein					cds-WP_009883140.1
group_893		hypothetical protein			80512_00795
group_891		hypothetical protein			80512_04595
group_888		hypothetical protein		50520408_08660
group_887		hypothetical protein			80512_04490
group_881		Emm-like protein			80512_04435
group_879		Type II toxin-antitoxin system YafQ family toxin		50520408_08305
group_878		hypothetical protein		50520408_08225
group_877		hypothetical protein					cds-WP_002882243.1
group_872		hypothetical protein				80864_02215
group_867		hypothetical protein			80512_04505
group_866		LETM1 domain-containing protein		50520408_08310
group_865		YopX domain-containing protein			80512_04495
group_864		hypothetical protein			80512_04675
group_860		hypothetical protein		50520408_08330
group_858		hypothetical protein		50520408_08355
group_857		Putative membrane protein		50520408_08290
group_854		hypothetical protein					cds-WP_011812816.1
group_852		hypothetical protein			80512_04455
group_849		head-tail adaptor protein			80512_04585
group_848		hypothetical protein			80512_04520
group_844		hypothetical protein			80512_04460
group_839		GTP cyclohydrolase-2				80864_08445
group_836		Spore coat protein CotS		50520408_08420
group_832		ketosteroid isomerase				80864_08450
group_831		hypothetical protein		50520408_08320
group_829		DNA repair protein			80512_04630
group_828		hypothetical protein			80512_04620
group_824		HNH endonuclease			80512_04670
group_820		hypothetical protein		50520408_08520
group_819		hypothetical protein		50520408_08360
group_815		hypothetical protein			80512_04640
group_813		hypothetical protein			80512_05920
group_812		hypothetical protein			80512_04425
group_806		hypothetical protein		50520408_08315
group_802		hypothetical protein			80512_04440
group_801		hypothetical protein		50520408_08445
group_800		hypothetical protein		50520408_08325
group_798		Polysaccharide deacetylase			80512_01200
group_797		hypothetical protein					cds-WP_011812817.1
group_796		DUF1353 domain-containing protein			80512_04555
group_791		Cro/Cl family transcriptional regulator			80512_04515
group_785		glycerol-3-phosphate cytidylyltransferase				80864_05275
group_782		hypothetical protein		50520408_08300
group_781		PTS mannitol transporter subunit IIABC		50520408_08345
group_780		capsular biosynthesis protein				80864_08430
group_775		Bacterial mobilisation protein (MobC)		50520408_08245
group_772		hypothetical protein		50520408_08425
group_766		hypothetical protein		50520408_08340
group_761		hypothetical protein			80512_04540
group_758		low molecular weight phosphatase family protein		50520408_05830
group_753		hypothetical protein		50520408_08365
group_746		hypothetical protein			80512_05925
group_745		hypothetical protein		50520408_08335
group_744		toxin-antitoxin system protein			80512_04655
group_739		phage gp6-like head-tail connector protein			80512_04590
group_728		hypothetical protein						cds-WP_002892961.1
group_727		hypothetical protein			80512_04570
group_722		aryl-sulfate sulfotransferase				80864_01350
group_719		DUF5675 domain-containing protein			80512_04545
group_718	ssb	single-stranded DNA-binding protein		50520408_08440
group_716		hypothetical protein			80512_04560
group_715		C4-dicarboxylate ABC transporter			80512_01950
group_713		dTDP-6-deoxy-34-keto-hexulose isomerase		50520408_00850
group_704		Uncharacterized protein conserved in bacteria			80512_08015
group_703		hypothetical protein			80512_07010
group_699		hypothetical protein						cds-WP_014517098.1
group_698		hypothetical protein				80864_08465
group_693		hypothetical protein			80512_05795
group_681		lipoprotein	cds-YP_002344058.1
pseH	pseH	UDP-4-amino-46-dideoxy-N-acetyl-beta-L-altrosamine N-acetyltransferase						cds-WP_002934480.1
group_676		MetQ/NlpA family ABC transporter substrate-binding protein						cds-CJM1cam_RS03685
group_671		Hemoglobin protease		50520408_07160
group_667		hypothetical protein		50520408_08430
group_665		hypothetical protein			80512_05905
group_663		N-acetyltransferase		50520408_00855
group_659		polysaccharide deacetylase family protein			80512_01205
group_658		adenylyl-sulfate kinase		50520408_06810
group_652		Bacteriophage HK97-gp10 putative tail-component			80512_04645
group_647		non-heme iron protein hemerythrin family		50520408_08830
group_640		hypothetical protein			80512_08625
group_639		peptidase			80512_04605
group_628		Cpp33			80512_08970
group_610		hemerythrin family protein						cds-WP_012006712.1
group_595		Alpha-23-sialyltransferase				80864_05210
group_586		hypothetical protein			80512_04530
group_583		DUF4145 domain-containing protein			80512_09025
group_580		Sodium-dependent phosphate transporter			80512_03330
group_579		hypothetical protein		50520408_08400
group_575		RloB family protein						cds-WP_002867091.1
group_574		hypothetical protein			80512_04580
group_569		terminase			80512_04665
group_568		DUF4376 domain-containing protein			80512_04565
group_567		phosphatase	cds-YP_002344818.1
group_564		HAD family hydrolase				80864_08460
group_562		permease				80864_04715
group_552		RloB		50520408_05875
group_542		DUF4145 domain-containing protein					cds-WP_002869344.1
group_540		hypothetical protein		50520408_08710
group_537		hypothetical protein			80512_04450
group_536		chromosome partitioning protein ParA		50520408_08405
virB8	virB8	Type IV secretion system protein VirB8		50520408_08270
group_519		hypothetical protein			80512_00790
group_516		Vacuolating cytotoxin putative			80512_01945
group_511		N-acetyltransferase			80512_08595
group_509		N-acetyltransferase		50520408_08485
group_507		hypothetical protein				80864_05910
group_501		gluconate 2-dehydrogenase subunit 3 family protein						cds-WP_002866326.1
group_499		AAC(3) family N-acetyltransferase					cds-WP_002869096.1
group_498		hypothetical protein		50520408_08375
group_494		formyltransferase family protein						cds-WP_002866277.1
group_493		capsular biosynthesis protein				80864_08420
group_491		GNAT family N-acetyltransferase					cds-WP_002829043.1
group_490		glycosyl transferase family 2				80864_08455
group_486		NYN domain-containing protein			80512_08600
group_484		DNA-binding protein			80512_04500
group_474		methyltransferase domain-containing protein						cds-WP_041176759.1
group_469		glycosyltransferase family 25 protein					cds-WP_002869013.1
group_468		site-specific DNA-methyltransferase			80512_04430
group_457		RloG protein			80512_04475
group_441		TrbM		50520408_08380
group_439		AAC(3) family N-acetyltransferase						cds-WP_002866275.1
group_435		FkbM family methyltransferase			80512_08485
rfbF	rfbF	glucose-1-phosphate cytidylyltransferase						cds-WP_014517105.1
group_411		replication initiation protein		50520408_08395
group_405		DUF4435 domain-containing protein					cds-WP_009883028.1
group_403		formyltransferase family protein						cds-WP_014517058.1
group_402		Alpha-23-sialyltransferase				80864_05215
group_401		methyltransferase family protein	cds-YP_002344809.1
group_398		Filamentous haemagglutinin domain protein			80512_00780
group_391		hypothetical protein			80512_04610
group_384		filamentous hemagglutinin			80512_00785
group_383		DUF1738 domain-containing protein		50520408_08230
group_373		glycosyltransferase family 2 protein			80512_01635
group_369		class I SAM-dependent methyltransferase					cds-WP_002869095.1
group_364		permease		50520408_05840
group_360		NAD(P)-dependent oxidoreductase						cds-WP_051864171.1
group_359		hypothetical protein						cds-WP_014517060.1
group_358		hypothetical protein	cds-YP_002344812.1
group_354		Glycosyl transferase family 8		50520408_06430
group_344		conjugal transfer protein		50520408_08250
group_341		Type IV secretion system proteins		50520408_08385
group_336		pyruvate kinase		50520408_06800
group_327		galactosyltransferase-related protein						cds-WP_014517114.1
group_326		hypothetical protein			80512_04635
group_325		DNA-directed DNA polymerase			80512_04525
group_321		DUF4917 family protein					cds-WP_002872157.1
group_319		hypothetical protein			80512_05800
group_316		highly acidic protein			80512_01825
group_307		hypothetical protein			80512_01210
group_306		hypothetical protein		50520408_08815
group_298		Sulphur transport			80512_07855
group_296		GDP-fucose synthetase			80512_02265
fcl	fcl	GDP-L-fucose synthetase	cds-YP_002344811.1
group_295		glycosyltransferase family 2 protein						cds-WP_014517113.1
acr3	acr3	arsenite efflux transporter Acr3		50520408_05825
sat	sat	sulfate adenylyltransferase		50520408_06805
group_289		glycosyltransferase family 2 protein		50520408_06400
group_288		hypothetical protein			80512_08650
group_287		GDP-L-fucose synthase					cds-WP_002869409.1
group_286		beta-14-N-acetylgalactosaminyltransferase			80512_01630
virB9	virB9	Type IV secretion system protein VirB9		50520408_08265
group_274		DUF2972 domain-containing protein				80864_07460
group_265		aminotransferase	cds-YP_002344820.1
group_263	glf	UDP-galactopyranose mutase	cds-YP_002344822.1
group_262		hypothetical protein	cds-YP_002344816.1
group_257		NAD-dependent epimerase/dehydratase family protein						cds-WP_014517103.1
group_253		hypothetical protein		50520408_08390
virB10	virB10	Type IV secretion system protein VirB10		50520408_08260
group_248		TrbL/VirB6 plasmid conjugal transfer protein		50520408_08220
group_246		Protein kinase			80512_08205
group_241		phage major capsid protein			80512_04600
group_239		pyridoxamine 5-phosphate oxidase		50520408_06840
group_236		phage portal protein			80512_04650
group_235		aminotransferase	cds-YP_002344819.1
group_232		integrase			80512_04415
kfiD	kfiD	UDP-glucose 6-dehydrogenase	cds-YP_002344824.1
group_225		DUF115 domain-containing protein		50520408_08655
group_215		hypothetical protein		50520408_07465
group_212		glycosyltransferase family 8 protein					cds-WP_011812796.1
group_208		hypothetical protein				80864_05280
group_207		Putative CMP-N-acetylneuraminate-beta-galactosamide-alpha-23-sialyltransferase		50520408_06855
group_203		hypothetical protein				80864_04860
group_201		Restriction endonuclease subunit S		50520408_05870
group_200		sugar transferase	cds-YP_002344823.1
group_194		DUF3991 domain-containing protein		50520408_08370
group_187		hypothetical protein					cds-WP_009881781.1
group_186		Cation:proton antiporter		50520408_06795
group_183		Putative nucleotidyl-sugar pyranose mutase		50520408_06845
group_181		nucleotide sugar dehydrogenase						cds-WP_014517102.1
group_179		restriction endonuclease subunit S					cds-WP_002856872.1
group_174		hypothetical protein			80512_04550
group_173		FAD-dependent oxidoreductase						cds-WP_014517100.1
group_167		hypothetical protein						cds-WP_014517106.1
group_165		restriction endonuclease subunit S			80512_08510
rfbH	rfbH	lipopolysaccharide biosynthesis protein RfbH						cds-WP_014517104.1
group_157		AAA family ATPase					cds-WP_011812806.1
group_154		sugar transferase	cds-YP_002344817.1
group_152		hypothetical protein						cds-WP_038402008.1
group_144		methyl-accepting chemotaxis protein			80512_08320
group_142		hypothetical protein					cds-WP_002869097.1
group_137		glycosyltransferase family 2 protein		50520408_06405
group_126		glycosyltransferase family 2 protein						cds-WP_014517112.1
group_114		glycosyltransferase family 2 protein					cds-WP_002860361.1
group_109		glycosyltransferase family 2 protein		50520408_08810
group_107		capsular biosynthesis protein				80864_08425
group_100		hypothetical protein			80512_04575
group_99		Relaxase		50520408_08295
group_95		terminase large subunit			80512_04660
group_92		glycosyl transferase			80512_03630
[truncated: 44 more rows]

## Sheet: jejuni core filtered
Core gene presence/absence table for C. jejuni filtered for pseudogene, unusual length and fragmented genes. Refounds were also removed
Gene	Non-unique Gene name	Annotation	11168_Dec2022	5020408_2020_full.fsa	80512_2020_full.fsa	80864_2020_full.fsa	81176_Dec2022	m1cam_Dec2022
group_1173		motility associated factor glycosyltransferase family protein;motility accessory factor	YP_002344723.1	50520408_08795	80512_09080	80864_08520	WP_024088076.1	WP_012006748.1
waaV	;waaV	glycosyltransferase family 2 protein;glycosyltransferase;glucosyltransferase	YP_002344538.1	50520408_00895	80512_01680	80864_03835	WP_002869015.1	WP_014517064.1
group_1169		Site-specific DNA-methyltransferase (adenine-specific);restriction endonuclease;type IIS restriction/modification enzyme;class I SAM-dependent DNA methyltransferase;Eco57I restriction-modification methylase domain-containing protein		50520408_08035	80512_05915	80864_08405	WP_002868968.1	WP_014516882.1
waaF	waaF	heptosyltransferase II;lipopolysaccharide heptosyltransferase II	YP_002344539.1	50520408_00900	80512_01685	80864_03830	WP_002869014.1	WP_002866164.1
flaB~~~flaA	;flaB;flaA	flagellin A;flagellin	YP_002344727.1	50520408_08745	80512_09070	80864_08505
modA	modA	molybdate ABC transporter substrate-binding protein;molybdenum ABC transporter substrate-binding lipoprotein	YP_002343741.1	50520408_05195	80512_08115	80864_04500	WP_002854529.1	WP_014516936.1
group_1162		class I SAM-dependent methyltransferase;SAM-dependent methyltransferase	YP_002343703.1	50520408_07350	80512_07085	80864_06510	WP_002857630.1	WP_014516917.1
bioC	bioC	malonyl-ACP O-methyltransferase BioC;biotin synthesis protein	YP_002343742.1	50520408_05200	80512_08110	80864_04495	WP_002854349.1	WP_002872037.1
group_1154		transcriptional regulator;Arsenical resistance operon repressor		50520408_05835	80512_02855	80864_04710		WP_014517134.1
group_1152		methyl-accepting chemotaxis signal transduction protein;Methyl-accepting chemotaxis protein;hypothetical protein	YP_002344933.1	50520408_07355	80512_05365	80864_07870		WP_075888393.1
kdsB	kdsB	3-deoxy-manno-octulosonate cytidylyltransferase	YP_002344220.1	50520408_03695	80512_08950	80864_01610	WP_002856736.1	WP_002856736.1
thrC	thrC	threonine synthase	YP_002344219.1	50520408_03700	80512_08945	80864_01615	WP_002852451.1	WP_002878020.1
lpxK	;lpxK	tetraacyldisaccharide 4'-kinase	YP_002344218.1	50520408_03705	80512_08940	80864_01620	WP_011812737.1	WP_002865989.1
kdpB	;kdpB	Potassium-transporting ATPase ATP-binding subunit;Potassium-transporting ATPase B chain;hypothetical protein;ATPase;potassium-transporting ATPase subunit B	YP_002344096.1	50520408_02540			WP_002856841.1	WP_002856841.1
group_1148		ATPase;hypothetical protein;ATP-binding protein;ATP/GTP binding protein	YP_002344000.1	50520408_02045		80864_02205	WP_002855063.1	WP_002866447.1
kdpA	kdpA;	potassium-transporting ATPase subunit KdpA;Potassium-transporting ATPase subunit KdpA;ATPase		50520408_02535			WP_002868848.1	WP_002877685.1
glnH~~~hisJ	glnH;hisJ	glutamine-binding protein;amino acid ABC transporter substrate-binding protein	YP_002344224.1	50520408_03685	80512_00010	80864_01595	WP_002868799.1	WP_002866967.1
nadE	nadE	NAD+ synthase;NH(3)-dependent NAD(+) synthetase	YP_002344217.1	50520408_03710	80512_08935	80864_01625	WP_002857155.1	WP_002865990.1
group_1146		TonB-dependent receptor;iron transporter;TonB-dependent receptor putative degenerate		50520408_07945			WP_030123215.1	WP_032603130.1
group_1145		Motility associated factor glycosyltransferase family protein;motility associated factor glycosyltransferase family protein;hypothetical protein;Motility accessory factor	YP_002344729.1	50520408_06435	80512_01830	80864_07050	WP_002869330.1	WP_012006753.1
pyrC	pyrC	dihydroorotase	YP_002343701.1	50520408_07340	80512_07095	80864_06520	WP_002869155.1	WP_002866391.1
pseC	pseC	UDP-4-amino-46-dideoxy-N-acetyl-beta-L-altrosamine transaminase	YP_002344684.1	50520408_01630	80512_04740	80864_03110	WP_002869094.1	WP_002866273.1
modB	modB	molybdate ABC transporter permease subunit;molybdenum ABC transporter permease	YP_002343739.1	50520408_05185	80512_08125	80864_04510	WP_002854336.1	WP_014516934.1
group_1141	;gloB	MBL fold metallo-hydrolase;hydrolase	YP_002344216.1	50520408_03715	80512_08930	80864_01630	WP_002856956.1	WP_002865991.1
group_1133		ArsR family transcriptional regulator	YP_002343700.1	50520408_07335	80512_07100	80864_06525	WP_002857332.1	WP_002851854.1
hrcA	hrcA	heat-inducible transcription repressor;HrcA family transcriptional regulator	YP_002344164.1	50520408_03975	80512_08535	80864_01890	WP_002856966.1	WP_002856966.1
kdpC	;kdpC	potassium-transporting ATPase subunit C;potassium-transporting ATPase subunit KdpC		50520408_02545	80512_05125		WP_002856979.1	WP_002856979.1
group_1128		hypothetical protein;integral membrane protein	YP_002343995.1	50520408_02020		80864_02240	WP_002869301.1	WP_002866442.1
mug	;mug	hypothetical protein;DNA-deoxyinosine glycosylase	YP_002344645.1	50520408_01430	80512_04275	80864_03310	WP_002869082.1	WP_002876781.1
gloB	gloB;	MBL fold hydrolase;hypothetical protein	YP_002344958.1	50520408_04875		80864_06385	WP_002868825.1	WP_002866876.1
group_1118		hypothetical protein;Flagellar hook-length control protein FliK	YP_002344256.1	50520408_03535	80512_00160	80864_01435	WP_002868815.1	WP_002866943.1
bioD	bioD	ATP-dependent dethiobiotin synthetase BioD;dethiobiotin synthetase	YP_002343746.1	50520408_05220	80512_08090	80864_04475	WP_002816248.1	WP_014516940.1
group_1117		methyl-accepting chemotaxis protein;Histidine kinase;chemotaxis protein		50520408_07275	80512_07155	80864_06585	CJJ81176_RS09215	WP_215425757.1
group_1116		hypothetical protein	YP_002343855.1	50520408_05745	80512_07015	80864_03940	WP_009882162.1	WP_002861166.1
group_1115		LapB;DUF535 domain-containing protein;hypothetical protein	YP_002344462.1		80512_01295	80864_00345	WP_002812869.1
group_1114	flgE;	flagellar hook protein FlgE	YP_002345095.1	50520408_04130	80512_07865	80864_07720	WP_009883169.1	WP_002828566.1
fliD	fliD	flagellar hook-associated protein 2;flagellar capping protein FliD	YP_002343979.1	50520408_01935	80512_03455	80864_02325	WP_002869305.1	WP_002866429.1
pyrF	pyrF	orotidine 5'-phosphate decarboxylase;orotidine-5'-phosphate decarboxylase	YP_002343818.1	50520408_05570	80512_06830	80864_04120	CJJ81176_RS01835	CJM1cam_RS01790
group_1112		Nitroreducatase family protein;Nitroreductase domain-containing protein;NAD(P)H-dependent oxidoreductase			80512_01275	80864_00365	WP_002869051.1	WP_014517039.1
group_1111		histidine kinase;Methyl-accepting chemotaxis protein (TlpB) putative;Methyl-accepting chemotaxis protein (MCP) signalling domain-containing protein;hypothetical protein		50520408_02990			WP_002853751.1	WP_002877959.1
group_1110		Sodium-dependent phosphate transporter;hypothetical protein;Na/Pi-cotransporter		50520408_01815	80512_03335		WP_002869313.1	WP_002866411.1
group_1109		NCS2 family permease;permease	YP_002344757.1	50520408_06590	80512_02000	80864_07195	WP_002869333.1	WP_002877354.1
omp50	omp50;	outer membrane protein;DUF3373 domain-containing protein;DUF3373 family protein	YP_002344561.1	50520408_01010	80512_01785	80864_03725	WP_009882781.1	WP_002866183.1
mnmH	;mnmH	rhodanese-like domain-containing protein;tRNA 2-selenouridine(34) synthase MnmH	YP_002343934.1	50520408_07705	80512_03225	80864_02550	WP_002857238.1	WP_012006655.1
pseB	pseB	UDP-N-acetylglucosamine 46-dehydratase (inverting);UDP-N-acetylglucosamine 46-dehydratase	YP_002344683.1	50520408_01625	80512_04735	80864_03115	WP_002869093.1	WP_002866272.1
cysK~~~cysM	cysK;cysM	cysteine synthase A;cysteine synthase	YP_002344310.1	50520408_03265	80512_00450	80864_01150		WP_002877147.1
group_1107		membrane protein;integral membrane protein	YP_002343858.1	50520408_05760	80512_07030	80864_03925	WP_002857486.1	WP_012006650.1
hxlR	hxlR;	transcriptional regulator	YP_002344918.1	50520408_05900	80512_02790	80864_04770	WP_002855295.1	WP_002867086.1
group_1106		Cytochrome C;cytochrome C oxidase Cbb3;cytochrome C		50520408_03440				WP_014517010.1
kpsM~~~tagG	kpsM;tagG	capsule polysaccharide ABC transporter permease;capsule biosynthesis protein;capsule polysaccharide transporter KpsM	YP_002344830.1	50520408_06370	80512_02315	80864_05250	WP_002818958.1	WP_014517119.1
group_1102		periplasmic protein;Putative periplasmic protein	YP_002343627.1	50520408_06975	80512_07485	80864_06930	WP_002851904.1	WP_002851904.1
thiD	thiD	phosphomethylpyrimidine kinase;bifunctional hydroxymethylpyrimidine kinase/phosphomethylpyrimidine kinase	YP_002344475.1	50520408_00565	80512_01360	80864_00280	WP_002869047.1	WP_002877760.1
hydD~~~hybD	hydD;hybD	hydrogenase maturation protease;hydrogenase expression/formation protein	YP_002344655.1	50520408_01475	80512_04320	80864_03265	WP_002869086.1	WP_002876768.1
group_1100		DUF2920 domain-containing protein;carbonic anhydrase;DUF2920 family protein;hypothetical protein	YP_002344700.1	50520408_01680	80512_08740		WP_009882883.1	WP_012006746.1
rplV	rplV	50S ribosomal protein L22	YP_002345068.1	50520408_04265	80512_07715	80864_07575	WP_002855723.1	WP_002877012.1
group_1099		lysine transporter LysE;LysE family transporter protein	YP_002344444.1	50520408_00395	80512_01190	80864_00440	WP_009882664.1	WP_002866082.1
group_1097		hypothetical protein	YP_002343761.1	50520408_05295	80512_06545	80864_04400	WP_002868751.1	WP_002866658.1
dut	dut	dUTPase	YP_002344833.1	50520408_06355	80512_02330	80864_05235	WP_002869184.1	WP_002867018.1
ribD	ribD	riboflavin-specific deaminase/reductase;bifunctional diaminohydroxyphosphoribosylaminopyrimidine deaminase/5-amino-6-(5-phosphoribosylamino)uracil reductase RibD	YP_002344991.1	50520408_04700	80512_06245	80864_06205	WP_011812810.1	WP_002866599.1
obgE	obgE	GTPase ObgE	YP_002343556.1	50520408_07595	80512_05605	80864_08110	WP_002857785.1	WP_002866722.1
group_1094		hypothetical protein;highly acidic protein	YP_002344569.1	50520408_01050	80512_03900	80864_03685	WP_002852900.1	WP_002866190.1
modC	;modC	sulfate/molybdate ABC transporter ATP-binding protein;molybdenum ABC transporter ATP-binding protein	YP_002343738.1	50520408_05180	80512_08130	80864_04515	WP_002854406.1	WP_004308379.1
tcdA	tcdA;	tRNA cyclic N6-threonylcarbamoyladenosine(37) synthase TcdA;MoeB/ThiF family protein	YP_002343732.1	50520408_05165	80512_08160	80864_04545	WP_011812701.1	WP_079254200.1
group_1093		hypothetical protein	YP_002344215.1	50520408_03720	80512_08925	80864_01635	WP_002867958.1	WP_002865992.1
group_1092		hypothetical protein	YP_002344831.1	50520408_06365	80512_02320	80864_05245	WP_002818956.1	WP_002867017.1
thiE	thiE	thiamine phosphate synthase;thiamin-phosphate pyrophosphorylase	YP_002344474.1	50520408_00560	80512_01355	80864_00285	WP_002856400.1	WP_002877759.1
group_1089	pseH	N-acetyltransferase;UDP-4-amino-46-dideoxy-N-acetyl-beta-L-altrosamine N-acetyltransferase	YP_002344703.1	50520408_01695	80512_08755	80864_03015	WP_002781802.1	CJM1cam_RS06395
cynX	;cynX	hypothetical protein;MFS transporter CP family cyanate transporter;MFS transporter;MFS transport protein	YP_002344435.1	50520408_00330				WP_002866071.1
fliK	fliK	flagellar hook-length control protein FliK	YP_002343512.1	50520408_08090	80512_05860	80864_08360	WP_079254174.1	WP_072238625.1
group_1086		ABC-type transport auxiliary lipoprotein component;lipoprotein	YP_002345018.1	50520408_04565	80512_06385	80864_06070	WP_002868880.1	WP_002866846.1
pstS	pstS	phosphate-binding protein;phosphate ABC transporter substrate-binding protein	YP_002344043.1	50520408_02270	80512_03825	80864_01980	WP_002868908.1	WP_002825033.1
group_1085		fumarylacetoacetase;fumarylacetoacetate (FAA) hydrolase family protein	YP_002343493.1	50520408_04025	80512_07970	80864_07825	WP_002858817.1	WP_014516878.1
group_1084		hypothetical protein;membrane protein	YP_002344110.1	50520408_02680	80512_05050	80864_05640	WP_002852050.1	WP_002876954.1
slyD	;slyD	peptidylprolyl isomerase	YP_002343575.1	50520408_07500	80512_05510	80864_08015	WP_002868762.1	WP_012006622.1
gmhB	gmhB	D-glycero-alpha-D-manno-heptose-17-bisphosphate 7-phosphatase	YP_002344543.1	50520408_00930	80512_01705	80864_03810	WP_002869010.1	WP_002877124.1
rhaT	rhaT;	EamA/RhaT family transporter;integral membrane protein	YP_002344916.1	50520408_05910	80512_02780	80864_04780	WP_002869215.1	WP_002858902.1
tupB	;tupB	anion-uptake ABC transporter permease;Tungstate uptake system permease protein TupB	YP_002344911.1	50520408_05935	80512_02755	80864_04805	WP_002851481.1	WP_014517129.1
chuA~~~cirA	chuA;cirA	hemin uptake system outer membrane receptor;TonB-dependent receptor	YP_002344983.1	50520408_04760	80512_06185	80864_06265	WP_002868835.1	WP_002866591.1
group_1082		2-oxoglutarate translocator		50520408_08135	80512_05820	80864_08315
group_1081		TIGR00730 family Rossman fold protein;lysine decarboxylase family protein	YP_002343518.1	50520408_08145	80512_05810	80864_08305	WP_002868775.1	WP_002866619.1
group_1078		Protein-disulfide isomerase;periplasmic protein;disulfide bond formation protein DsbA	YP_002344271.1	50520408_03460	80512_00230	80864_01365	WP_002857195.1	WP_002865934.1
group_1077		hypothetical protein;Small hydrophobic protein	YP_002345080.1	50520408_04205	80512_07775	80864_07635	WP_002869298.1	WP_002877006.1
blc	blc;	biotin transporter BioY;lipocalin family protein	YP_002344919.1	50520408_05895	80512_02795	80864_04765	WP_002851461.1	WP_002867087.1
group_1074		hypothetical protein;periplasmic protein	YP_002344838.1	50520408_06330	80512_02355	80864_05200	WP_004315270.1	CJM1cam_RS06960
porA	porA;	major outer membrane protein	YP_002344650.1	50520408_01450	80512_04295	80864_03290	WP_009882848.1	WP_014517074.1
cfa	cfa;	cyclopropane-fatty-acyl-phospholipid synthase;SAM-dependent methyltransferase	YP_002344574.1	50520408_01075	80512_03925	80864_03660	WP_009882805.1	WP_002866194.1
kpsC	kpsC;	capsule polysaccharide modification protein;capsular polysaccharide biosynthesis protein	YP_002344797.1	50520408_06790	80512_02200	80864_07420	WP_002869136.1	CJM1cam_RS06800
purQ	purQ	phosphoribosylformylglycinamidine synthase I	YP_002343946.1	50520408_01780	80512_03290	80864_02485
ciaC	;ciaC	hypothetical protein;invasion antigen CiaC	YP_002344633.1	50520408_01370	80512_04215	80864_03370	WP_002866237.1	WP_002866237.1
group_1072		response regulator transcription factor;hypothetical protein;two-component regulator	YP_002344871.1		80512_02525	80864_05030	WP_002855907.1	WP_002855907.1
hslR	hslR;	S4 domain-containing protein	YP_002344090.1	50520408_02505	80512_05185	80864_05475	WP_002860004.1	WP_002860004.1
group_1071		ATP/GTP-binding protein;ATP-binding protein	YP_002343868.1	50520408_05810	80512_07080	80864_03875	WP_002869242.1	WP_002877269.1
group_1069		type II secretion system GspH family protein;periplasmic protein	YP_002344731.1	50520408_06445	80512_01840	80864_07060	WP_002869328.1	WP_002877326.1
bioF	;bioF	8-amino-7-oxononanoate synthase	YP_002343744.1	50520408_05210	80512_08100	80864_04485	WP_002859850.1	WP_014516937.1
group_1068		hypothetical protein	YP_002344420.1	50520408_00255	80512_01055	80864_00565	WP_002869126.1	WP_002877704.1
group_1067		highly acidic protein	YP_002343693.1	50520408_07300	80512_07135	80864_06560	WP_009881966.1	WP_002851965.1
rluA	;rluA	RNA pseudouridine synthase;pseudouridine synthase	YP_002343494.1	50520408_04020	80512_07975	80864_07830	WP_010891825.1	WP_038401995.1
metC	metC;	cystathionine beta-lyase;Putative cystathionine beta-lyase N-terminus		50520408_06690	80512_02100		WP_002855396.1	WP_002866696.1
group_1065		periplasmic protein;DUF1090 domain-containing protein	YP_002344789.1	50520408_06750	80512_02160	80864_07380	WP_002927400.1	WP_002855539.1
hypF	hypF	carbamoyltransferase HypF;carbamoyltransferase	YP_002344052.1	50520408_02310	80512_03870	80864_01935	WP_002869361.1	WP_002876677.1
dgkA	dgkA	diacylglycerol kinase	YP_002343699.1	50520408_07330	80512_07105	80864_06530	WP_002857432.1	WP_014516916.1
ansA	ansA;	L-asparaginase	YP_002343501.1	50520408_03985	80512_08010	80864_07865	WP_002868978.1	WP_038401996.1
group_1062		PepSY-like domain-containing protein;periplasmic protein	YP_002344399.1	50520408_00145	80512_00945	80864_00675	WP_002856369.1	WP_002853760.1
group_1061		FapA family protein;hypothetical protein	YP_002343515.1	50520408_08105	80512_05845	80864_08345	WP_002893372.1	WP_002866623.1
msrQ	;msrQ	ferric reductase-like transmembrane protein;ferric reductase	YP_002343815.1	50520408_05560	80512_06815	80864_04135	WP_002857273.1	WP_002877509.1
group_1060		Putative periplasmic protein;hypothetical protein	YP_002345047.1	50520408_04405	80512_07610	80864_07470	WP_079254198.1	WP_072238638.1
hisS	hisS	histidine--tRNA ligase	YP_002344172.1	50520408_03935	80512_08465	80864_01850	WP_002856972.1	WP_014516987.1
feoA	feoA;	Putative Fe(2+) transport protein A;FeoA domain-containing protein;ferrous iron transport protein	YP_002344780.1	50520408_06705	80512_02115	80864_07335	WP_250491586.1	WP_002779147.1
group_1059	dsbI	protein-disulfide oxidoreductase DsbI	YP_002344272.1	50520408_03455	80512_00235	80864_01360	WP_002869425.1	WP_002872103.1
group_1058		hypothetical protein;MBL fold metallo-hydrolase	YP_002344167.1	50520408_03960	80512_08495	80864_01875	WP_002869342.1	WP_014516986.1
grpE	grpE	nucleotide exchange factor GrpE;heat shock protein GrpE	YP_002344165.1	50520408_03970	80512_08530	80864_01885	WP_009882420.1	WP_002865982.1
group_1057		hypothetical protein;Osmosensitive K+ channel His kinase sensor domain protein;DUF4118 domain-containing protein;sensor histidine kinase KdpD		50520408_02550	80512_05120		WP_002868847.1	WP_002877682.1
dapE	dapE	succinyl-diaminopimelate desuccinylase	YP_002344443.1	50520408_00390	80512_01185	80864_00445	WP_002869118.1	WP_014517035.1
group_1056		exporting protein;Exporting protein	YP_002343928.1	50520408_07735			WP_002868785.1	WP_002857548.1
mqnE	mqnE;	aminofutalosine synthase MqnE;hypothetical protein	YP_002344756.1	50520408_06585	80512_01995	80864_07190	WP_002869146.1	WP_002862042.1
group_1053		hypothetical protein;membrane protein	YP_002344455.1	50520408_00450	80512_01255	80864_00385	WP_002869114.1	WP_002869114.1
group_1051		peptide ABC transporter substrate-binding protein	YP_002344953.1	50520408_04920	80512_06035	80864_06410	WP_002869222.1	WP_002877559.1
flgL	flgL;	flagellar hook-associated protein FlgL;flagellin	YP_002344286.1	50520408_03395	80512_00315	80864_01280	WP_002869100.1	WP_012006694.1
dcuC	dcuC;	C4-dicarboxylate transporter DcuC;C4-dicarboxylate ABC transporter		50520408_06685	80512_02095		WP_002869129.1	WP_002866697.1
group_1044		hypothetical protein	YP_002344154.1	50520408_02905			WP_002869375.1	WP_002878240.1
group_1043		Methyltransf-11 domain-containing protein;hypothetical protein;methyltransferase	YP_002344803.1	50520408_02600	80512_02230		WP_002869141.1
group_1041		HTH domain-containing protein;YafY family transcriptional regulator;transcriptional regulator	YP_002344001.1	50520408_02050		80864_02200		WP_002866450.1
cstA	cstA	Peptide transporter CstA;integral membrane protein	YP_002344315.1		80512_00475	80864_01125	WP_002869163.1	WP_002865904.1
group_1038		MFS transporter;Major Facilitator Superfamily		50520408_00065				WP_002866034.1
group_1036		HTH merR-type domain-containing protein;transcriptional regulator	YP_002344932.1	50520408_05820	80512_02860	80864_04705	WP_002851141.1	WP_002825971.1
group_1035		Permuted papain-like amidase enzyme YaeF/YiiX C92 family;membrane protein;integral membrane protein	YP_002343659.1	50520408_07105	80512_07330	80864_06765	WP_002825721.1	WP_002922696.1
tonB2	;tonB2	Periplasmic protein TonB;energy transducer TonB;TonB transport protein	YP_002344999.1	50520408_04660		80864_06165	WP_002856357.1	WP_002866604.1
group_1031		2OG-Fe(II) oxygenase;oxidoreductase	YP_002344590.1	50520408_01155	80512_04005	80864_03580	WP_002868864.1
rsmB	;rsmB	NOL1/NOP2/sun family protein;16S rRNA methyltransferase RsmB/F	YP_002344065.1	50520408_02370	80512_05330	80864_05330	WP_011812724.1	WP_002866496.1
group_1026		hypothetical protein;periplasmic protein	YP_002344472.1	50520408_00550	80512_01345	80864_00295	WP_002869049.1	WP_002877757.1
group_1024		Sensor histidine kinase;HAMP domain-containing histidine kinase;sensory trasnduction histidine kinase	YP_002344288.1	50520408_03375		80864_01260	WP_002869171.1	WP_014517013.1
fabD	fabD	ACP S-malonyltransferase;malonyl CoA-acyl carrier protein transacylase	YP_002343576.1	50520408_07495	80512_05505	80864_08010	WP_024088246.1	WP_002866732.1
group_1023		hypothetical protein;lipoprotein	YP_002344769.1	50520408_06645	80512_02055	80864_07255	WP_002869378.1	WP_002866702.1
group_1022		lipoprotein;EexN family lipoprotein	YP_002344021.1	50520408_02160	80512_03710	80864_02090	WP_079005306.1	WP_072238629.1
group_1021		hypothetical protein;Small hydrophobic protein	YP_002344299.1	50520408_03320	80512_00395	80864_01205	WP_011812746.1	WP_011812746.1
group_1020		ankyrin repeat domain-containing protein;ankyrin repeat-containing protein	YP_002344241.1	50520408_03610	80512_00085		WP_002868809.1	WP_002877184.1
group_1019		hypothetical protein;Periplasmic protein;periplasmic protein	YP_002344153.1		80512_04835	80864_05860
group_1018		hypothetical protein	YP_002343696.1	50520408_07315	80512_07120	80864_06545	WP_079254179.1	WP_072238665.1
group_1017		MetQ/NlpA family ABC transporter substrate-binding protein;NLPA family lipoprotein	YP_002344177.1	50520408_03910	80512_08440	80864_01825	WP_002856768.1	CJM1cam_RS03710
group_1013		Phytase-like domain-containing protein;hypothetical protein;periplasmic protein	YP_002344146.1	50520408_02860	80512_04870		WP_002869028.1	WP_014516982.1
group_1012		Lipoprotein putative;lipoprotein	YP_002343812.1	50520408_05545	80512_06800	80864_04150	WP_011812706.1	WP_002854442.1
rlmH	;rlmH	hypothetical protein;Ribosomal RNA large subunit methyltransferase H	YP_002343586.1	50520408_07445	80512_05455	80864_07960	WP_002857335.1	WP_002857335.1
lpxH	lpxH;	UDP-23-diacylglucosamine hydrolase;hypothetical protein	YP_002343727.1	50520408_05135	80512_08220	80864_04580	WP_072223323.1	WP_079254206.1
group_1011		hypothetical protein;periplasmic protein	YP_002344306.1	50520408_03285	80512_00430	80864_01170	WP_002869164.1	WP_002867455.1
group_1009		lipoprotein;hypothetical protein	YP_002343634.1	50520408_07005	80512_07455	80864_06890	WP_011812694.1	WP_011812694.1
group_1008		deacylase;Purine nucleoside phosphorylase;periplasmic protein	YP_002344733.1	50520408_06455		80864_07070	WP_002869326.1	WP_002877328.1
group_1007		Transporter YdfJ;MFS transport protein	YP_002343777.1	50520408_05375		80864_04320		WP_002866652.1
proP~~~kgtP	proP;kgtP	alpha-ketoglutarate permease	YP_002344988.1	50520408_04735	80512_06210	80864_06240	WP_002851199.1	WP_002877783.1
yckC	;yckC	integral membrane protein;RDD family	YP_002343675.1	50520408_07210	80512_07220	80864_06650	WP_002854288.1	WP_002866373.1
clpX	clpX	ATP-dependent protease ATP-binding subunit ClpX;ATP-dependent Clp protease ATP-binding subunit ClpX	YP_002343717.1	50520408_05085	80512_08270	80864_04630	WP_002860329.1	WP_002864582.1
tatB	tatB	Sec-independent translocase TatB;Sec-independent protein translocase protein TatB	YP_002344009.1	50520408_02100	80512_03650	80864_02150	WP_002855100.1	WP_002855100.1
cipA	cipA;	invasion protein CipA;Invasion phenotype protein;invasion protein	YP_002344103.1	50520408_02645	80512_05090		WP_011812728.1	WP_012006677.1
mviM	;mviM	oxidoreductase;gfo/Idh/MocA family oxidoreductase	YP_002343936.1	50520408_01730	80512_03240	80864_02535	WP_002855142.1	WP_002866400.1
ridA	ridA;	Enamine deaminase RidA house cleaning of reactive enamine intermediates YjgF/YER057c/UK114 family;endoribonuclease L-PSP family protein	YP_002343765.1	50520408_05315	80512_06565	80864_04380	WP_002868753.1	WP_002866655.1
fliA	fliA	RNA polymerase sigma factor FliA;flagellar biosynthesis RNA polymerase sigma factor	YP_002343525.1	50520408_08160	80512_05765	80864_08270	WP_002851943.1	WP_002876929.1
group_1002		putative membrane transporter protein;integral membrane protein	YP_002344850.1	50520408_06270	80512_02415	80864_05140	WP_002855301.1	WP_002867032.1
ppk2	;ppk2	Polyphosphate kinase;polyphosphate kinase 2;polyphosphate kinase	YP_002344034.1	50520408_02225		80864_02025		WP_002855028.1
group_1001		apolipoprotein N-acyltransferase	YP_002344488.1	50520408_00630	80512_01425	80864_00215	WP_002856545.1	WP_002877769.1
group_1000	;glnQ	amino acid ABC transporter ATP-binding protein;glutamine ABC transporter ATP-binding protein	YP_002343903.1	50520408_07830	80512_03055	80864_02730
group_998		CopG family transcriptional regulator;ribbon-helix-helix domain-containing protein;hypothetical protein	YP_002344616.1	50520408_01275	80512_04125	80864_03460	WP_002853192.1	CJM1cam_RS08630
lptB	;lptB	ABC transporter ATP-binding protein;LPS export ABC transporter ATP-binding protein	YP_002344092.1	50520408_02515	80512_05175	80864_05485	WP_002855252.1	WP_002855252.1
skfB	;skfB	radical SAM domain-containing protein;radical SAM protein	YP_002344987.1	50520408_04740	80512_06205	80864_06245	WP_002855782.1	WP_002877785.1
cysQ	cysQ	3'(2')5'-bisphosphate nucleotidase CysQ	YP_002345048.1	50520408_04400	80512_07615	80864_07475	WP_002869282.1	WP_002866832.1
group_997		membrane protein;hypothetical protein	YP_002343888.1	50520408_07905	80512_02980	80864_02805	WP_002867617.1	WP_002855018.1
group_996		hypothetical protein;HP0268 domain-containing protein	YP_002343893.1	50520408_07880	80512_03005	80864_02780	WP_002851103.1	WP_002851103.1
group_995		GTP-binding protein;lipoprotein	YP_002343891.1	50520408_07890	80512_02995	80864_02790	WP_002868794.1	WP_032603127.1
group_994		DUF4878 domain-containing protein		50520408_07110	80512_07325	80864_06760		WP_002866358.1
group_993		serine/threonine protein phosphatase	YP_002343642.1	50520408_07020	80512_07415	80864_06850	WP_002854511.1	WP_014516910.1
ycfL	ycfL;	DUF1425 domain-containing protein;lipoprotein	YP_002343550.1	50520408_07625	80512_05635	80864_08140	WP_002857767.1	WP_002866719.1
group_992		hypothetical protein	YP_002343994.1	50520408_02015	80512_03535	80864_02245	WP_010790923.1
rpsU	rpsU	30S ribosomal protein S21	YP_002343807.1	50520408_05520	80512_06775	80864_04175	WP_002780697.1	WP_002780697.1
group_991		periplasmic protein;Potassium-transporting ATPase subunit F	YP_002344095.1	50520408_02530	80512_05160	80864_05500
group_990		membrane protein;DUF4492 domain-containing protein	YP_002343542.1	50520408_07665	80512_05675	80864_08180	WP_002851632.1	WP_002851632.1
yajC	yajC;	preprotein translocase subunit YajC;hypothetical protein;protein translocase subunit YajC	YP_002344487.1	50520408_00625	80512_01420	80864_00220	WP_002786346.1	WP_002786346.1
yidD	;yidD	membrane protein insertion efficiency factor;membrane protein insertion efficiency factor YidD	YP_002344357.1	50520408_02955	80512_00725	80864_00875	WP_002853937.1	WP_002865962.1
group_987		iron-binding protein	YP_002343516.1	50520408_08110	80512_05840	80864_08340		WP_002866622.1
folP	folP	dihydropteroate synthase	YP_002344015.1	50520408_02130	80512_03680	80864_02120	WP_002855124.1	WP_002866458.1
peb2	peb2	AcfC family adhesin PEB2	YP_002344185.1	50520408_03870	80512_08400	80864_01785	WP_002856943.1	WP_032603643.1
pnp	pnp	polyribonucleotide nucleotidyltransferase;polynucleotide phosphorylase	YP_002344644.1	50520408_01425	80512_04270	80864_03315	WP_002869081.1	WP_002876783.1
group_986		hypothetical protein;histidine phosphotransferase	YP_002344749.1	50520408_06555	80512_01960	80864_07155	WP_002783915.1	WP_002783915.1
nrfH	nrfH	cytochrome c nitrite reductase small subunit	YP_002344746.1	50520408_06535	80512_01925	80864_07140	WP_010891930.1	WP_010891930.1
group_985		membrane protein;DUF2165 domain-containing protein	YP_002344551.1	50520408_00960	80512_01735	80864_03775	WP_002855871.1	WP_002853472.1
group_984		MFS transporter;MFS transport protein	YP_002344257.1	50520408_03530	80512_00165	80864_01430	WP_002868816.1	WP_002877194.1
nlpA	;nlpA	NLPA family lipoprotein;ABC transporter substrate-binding protein	YP_002344591.1	50520408_01160	80512_04010	80864_03575	WP_002868573.1	WP_014517072.1
mltG	;mltG	aminodeoxychorismate lyase family protein;Endolytic transglycosylase MltG terminates peptidoglycan polymerization	YP_002343960.1	50520408_01840	80512_03360	80864_02420	WP_002880964.1	WP_002880964.1
ruvC	ruvC	Holliday junction resolvase;crossover junction endodeoxyribonuclease RuvC	YP_002345096.1	50520408_04125	80512_07870	80864_07725	WP_011812818.1	WP_010891952.1
ylxR	;ylxR	hypothetical protein;YlxR domain-containing protein	YP_002343595.1	50520408_07400	80512_05410	80864_07915	WP_002859353.1	WP_002870410.1
ccmA	;ccmA	hypothetical protein;Polymer-forming cytoskeletal family protein	YP_002344479.1	50520408_00585	80512_01380	80864_00260	WP_002868630.1	WP_002868630.1
group_983		hypothetical protein;membrane protein	YP_002344407.1	50520408_00190	80512_00990	80864_00630	WP_024088204.1	WP_072238654.1
group_979		periplasmic protein	YP_002344865.1	50520408_06190	80512_02495	80864_05060	WP_002858872.1	WP_002858872.1
rpmJ	rpmJ	50S ribosomal protein L36	YP_002344960.1				WP_002781429.1	WP_002781429.1
group_972		hypothetical protein	YP_002343782.1				WP_002854718.1	WP_002866648.1
group_969		serine protease		50520408_07165	80512_07265	80864_06695
rpmH	rpmH	50S ribosomal protein L34	YP_002344359.1	50520408_02945	80512_00735	80864_00865	WP_002776864.1	WP_002776864.1
rpmF	rpmF	50S ribosomal protein L32	YP_002343768.1	50520408_05330	80512_06580	80864_04365	WP_002858674.1	WP_002858674.1
rpmG	rpmG	50S ribosomal protein L33	YP_002343905.1	50520408_07800	80512_03085	80864_02700	WP_002793551.1	WP_002793551.1
group_962		periplasmic protein	YP_002345001.1	50520408_04650	80512_06300	80864_06155	WP_002778908.1	WP_002778908.1
dba	dba	disulfide bond formation protein	YP_002343490.1	50520408_04040	80512_07955	80864_07810	WP_002779270.1	WP_002779270.1
group_955		hypothetical protein	YP_002344452.1	50520408_00435	80512_01240	80864_00400	WP_002853034.1	WP_002853034.1
group_954		lipoprotein	YP_002344373.1	50520408_00025	80512_00820	80864_00800	WP_002855981.1	WP_002866028.1
group_953		hypothetical protein	YP_002344193.1	50520408_03830	80512_08360	80864_01745	WP_002852615.1	WP_002859817.1
secE	secE	protein translocase subunit SecE	YP_002343906.1			80864_02690	WP_002854985.1	WP_002854985.1
group_950		hypothetical protein	YP_002345025.1	50520408_04530	80512_06420	80864_06035	WP_002856010.1	WP_002856010.1
rpmC	rpmC	50S ribosomal protein L29	YP_002345065.1	50520408_04280	80512_07700	80864_07560	WP_002851566.1	WP_002851566.1
rpsN	rpsN	30S ribosomal protein S14	YP_002345060.1	50520408_04305	80512_07675	80864_07535	WP_002851478.1	WP_002851478.1
group_949		hypothetical protein	YP_002344142.1	50520408_02840	80512_04890	80864_05800	WP_002825403.1	WP_002776553.1
group_948		hypothetical protein	YP_002344891.1	50520408_06045	80512_02635	80864_04920	WP_002851537.1	WP_002851537.1
group_947		integral membrane protein	YP_002344594.1				WP_002868861.1	WP_002852856.1
thiS	thiS	thiamine biosynthesis protein	YP_002344442.1	50520408_00365	80512_01180	80864_00450	WP_002853007.1	WP_002853007.1
group_946		periplasmic protein	YP_002344416.1	50520408_00235	80512_01035	80864_00585	WP_002853004.1	WP_002853004.1
rpmI	rpmI	50S ribosomal protein L35	YP_002343686.1	50520408_07265	80512_07165	80864_06595	WP_002777995.1	WP_002777995.1
group_945		heavy-metal-associated domain-containing protein	YP_002344553.1	50520408_00970	80512_01745	80864_03765	WP_002856180.1	WP_002870481.1
rpmB	rpmB	50S ribosomal protein L28	YP_002343884.1	50520408_07925	80512_02960	80864_02825	WP_002854974.1	WP_002854974.1
flgM	flgM	flagellar biosynthesis protein FlgM	YP_002344846.1	50520408_06290	80512_02395	80864_05160	WP_002869195.1	WP_002779262.1
group_944		hypothetical protein	YP_002344314.1	50520408_03245	80512_00470	80864_01130	WP_002867452.1	WP_002867452.1
group_943		hypothetical protein	YP_002344246.1	50520408_03585	80512_00110	80864_01485	WP_002856855.1	WP_002856855.1
rpmE	rpmE	50S ribosomal protein L31	YP_002343615.1	50520408_06910	80512_07550	80864_06995	WP_002851603.1	WP_002851603.1
group_938		hypothetical protein	YP_002345039.1	50520408_04435	80512_06515	80864_05945	WP_002869278.1	WP_002839177.1
group_937		hypothetical protein	YP_002344607.1	50520408_01230	80512_04080	80864_03505	WP_002859287.1	WP_002853612.1
group_935		cbb3-type cytochrome oxidase maturation protein	YP_002344545.1	50520408_00940	80512_01715	80864_03800	WP_002852798.1	WP_002877126.1
group_934		membrane protein	YP_002344384.1	50520408_00070	80512_00870	80864_00750	WP_002853356.1	WP_002853356.1
group_933		tautomerase family protein	YP_002343712.1	50520408_05060	80512_08295	80864_04655	WP_002857551.1	WP_002857551.1
group_932		Integral membrane protein TerC family		50520408_07025	80512_07410	80864_06845	WP_002857271.1	WP_002857271.1
group_925		hypothetical protein	YP_002344204.1	50520408_03775	80512_08870	80864_01690	WP_002852622.1	WP_002852622.1
group_924		hypothetical protein	YP_002343883.1	50520408_07930	80512_02955	80864_02830	WP_002855201.1	WP_002855201.1
infA	infA	translation initiation factor IF-1	YP_002344959.1	50520408_04870	80512_06070	80864_06380	WP_002781436.1	WP_002781436.1
moaD	moaD	molybdopterin converting factor subunit 1	YP_002344895.1	50520408_06025	80512_02655	80864_04900	WP_002779488.1	WP_002867061.1
group_919		periplasmic protein	YP_002344866.1	50520408_06185	80512_02500	80864_05055	WP_002858873.1	WP_072224426.1
rpoZ	rpoZ	DNA-directed RNA polymerase subunit omega	YP_002344664.1	50520408_01520	80512_04365	80864_03220	WP_002853464.1	WP_002853464.1
group_914		hypothetical protein	YP_002344944.1	50520408_04965	80512_05990	80864_06455	WP_002824979.1	WP_002824979.1
group_913		hypothetical protein	YP_002344880.1	50520408_06105	80512_02575	80864_04980	WP_002851188.1	WP_002867050.1
group_912		periplasmic protein	YP_002344560.1	50520408_01005	80512_01780	80864_03730	WP_002822505.1	WP_002822505.1
csrA	csrA	carbon storage regulator	YP_002344496.1	50520408_00670	80512_01465	80864_00175	WP_002852854.1	WP_002852854.1
rpsP	rpsP	30S ribosomal protein S16	YP_002344128.1	50520408_02770	80512_04960	80864_05730	WP_002852274.1	WP_002852274.1
group_906		hypothetical protein	YP_002344099.1	50520408_02560	80512_05110	80864_05580	WP_002852327.1	WP_002852327.1
rplX	rplX	50S ribosomal protein L24	YP_002345062.1	50520408_04295	80512_07685	80864_07545	WP_002779437.1	WP_002779437.1
acpP	acpP	acyl carrier protein	YP_002343878.1	50520408_07960	80512_02915	80864_02870	WP_002854831.1	WP_002854831.1
tatA	tatA	Sec-independent protein translocase	YP_002344567.1	50520408_01040	80512_01815	80864_03695	WP_002852866.1	WP_002877135.1
group_901		non-specific DNA binding protein	YP_002343483.1	50520408_04075	80512_07920	80864_07775	WP_002855574.1	WP_002853093.1
group_898		hypothetical protein	YP_002344280.1	50520408_03425	80512_00285	80864_01310	WP_002857162.1	WP_002852415.1
group_897		hypothetical protein	YP_002344129.1	50520408_02775	80512_04955	80864_05735	WP_002852144.1	WP_002852144.1
group_896		hypothetical protein	YP_002344100.1	50520408_02565	80512_05105	80864_05585	WP_002854947.1	WP_002854947.1
purS	purS	phosphoribosylformylglycinamidine synthase	YP_002343945.1	50520408_01775	80512_03285	80864_02490	WP_002857003.1	WP_002866405.1
fdxB	fdxB	ferredoxin	YP_002343792.1	50520408_05445	80512_06700	80864_04250	WP_002854647.1	WP_002854647.1
group_892		hypothetical protein	YP_002344194.1	50520408_03825	80512_08355	80864_01740	WP_002859818.1	WP_002859818.1
rpsQ	rpsQ	30S ribosomal protein S17	YP_002345064.1	50520408_04285	80512_07695	80864_07555	WP_002851549.1	WP_002851549.1
group_890		hypothetical protein	YP_002344431.1	50520408_00310	80512_01110	80864_00510	WP_002853000.1	WP_002853000.1
group_889		hypothetical protein	YP_002343801.1	50520408_05490	80512_06745	80864_04205	WP_002857293.1	WP_002857293.1
rpmA	rpmA	50S ribosomal protein L27	YP_002343555.1	50520408_07600	80512_05610	80864_08115	WP_002800974.1	WP_002800974.1
groES	groES	co-chaperonin GroES	YP_002344611.1	50520408_01250	80512_04100	80864_03485	WP_002825273.1	WP_002825273.1
rpsR	rpsR	30S ribosomal protein S18	YP_002344465.1	50520408_00515	80512_01310	80864_00330	WP_002853032.1	WP_002853032.1
rpsT	rpsT	30S ribosomal protein S20	YP_002344980.1	50520408_04775	80512_06170	80864_06280	WP_002856547.1	WP_002856547.1
group_884		hypothetical protein	YP_002344555.1	50520408_00980	80512_01755	80864_03755	WP_002831611.1	WP_002866179.1
group_883		hypothetical protein	YP_002343970.1	50520408_01890	80512_03410	80864_02370	WP_002854834.1	WP_002854834.1
group_882		hypothetical protein	YP_002343695.1	50520408_07310	80512_07125	80864_06550	WP_002869152.1	WP_002857480.1
ccoQ	ccoQ	cytochrome c oxidase cbb3-type CcoQ subunit	YP_002344868.1	50520408_06175	80512_02510	80864_05045	WP_002804842.1	WP_002851307.1
fliQ	fliQ	flagellar biosynthesis protein FliQ	YP_002345043.1	50520408_04415	80512_06535	80864_05925	WP_002851290.1	WP_002851290.1
group_876		NifU protein	YP_002345008.1	50520408_04615	80512_06335	80864_06120	WP_002858971.1	WP_002866611.1
rpsO	rpsO	30S ribosomal protein S15	YP_002344284.1	50520408_03405	80512_00305	80864_01290	WP_002852579.1	WP_002852579.1
group_873		hypothetical protein	YP_002343981.1	50520408_01945	80512_03465	80864_02315	WP_002776186.1	WP_002866430.1
rplW	rplW	50S ribosomal protein L23	YP_002345071.1	50520408_04250	80512_07730	80864_07590	WP_002856384.1	WP_002856384.1
rpsS	rpsS	30S ribosomal protein S19	YP_002345069.1	50520408_04260	80512_07720	80864_07580	WP_002851509.1	WP_002851509.1
group_869		hypothetical protein	YP_002344255.1	50520408_03540	80512_00155	80864_01440	WP_002852641.1	WP_002852641.1
group_868		integral membrane protein	YP_002344251.1	50520408_03560	80512_00135	80864_01460	WP_002852501.1	WP_002866947.1
hypC	hypC	hydrogenase isoenzymes formation protein	YP_002344054.1	50520408_02320	80512_03880	80864_01925	WP_002776342.1	WP_002776342.1
gatC	gatC	glutamyl-tRNA(Gln) amidotransferase subunit C	YP_002343835.1	50520408_05655	80512_06915	80864_04035	WP_002854550.1	WP_002854550.1
fdxA	fdxA	ferredoxin	YP_002343771.1	50520408_05345	80512_06595	80864_04350	WP_002854354.1	WP_002866653.1
clpS	clpS	ATP-dependent Clp protease adaptor protein	YP_002344500.1	50520408_00690	80512_01485	80864_00155	WP_002856038.1	WP_002856038.1
group_863		hypothetical protein	YP_002343942.1	50520408_01760	80512_03270	80864_02505	WP_002859054.1	WP_002855280.1
group_862		hypothetical protein	YP_002343832.1	50520408_05640	80512_06900	80864_04050	WP_011812708.1	WP_002858698.1
nuoK	nuoK	NADH-quinone oxidoreductase I subunit K	YP_002344938.1	50520408_04995	80512_05960	80864_06485	WP_002851490.1	WP_002858466.1
hupB	hupB	DNA-binding protein HU	YP_002344311.1	50520408_03260	80512_00455	80864_01145	WP_002859562.1	WP_002859562.1
fliE	fliE	flagellar hook-basal body protein FliE	YP_002343957.1	50520408_01825	80512_03345	80864_02435	WP_002856884.1	WP_002856884.1
group_859		cytochrome C	YP_002344544.1	50520408_00935	80512_01710	80864_03805	WP_002852762.1	WP_002852762.1
ctsT	ctsT	periplasmic protein	YP_002344470.1	50520408_00540	80512_01335	80864_00305	WP_002855822.1	WP_002877750.1
group_855		multidrug resistance protein	YP_002344565.1	50520408_01030	80512_01805	80864_03705	WP_002777309.1	WP_002780599.1
fliN	fliN	flagellar motor switch protein	YP_002343789.1	50520408_05430	80512_06685	80864_04265	WP_002824739.1	WP_002824739.1
rplU	rplU	50S ribosomal protein L21	YP_002343554.1	50520408_07605	80512_05615	80864_08120	WP_002778820.1	WP_002778820.1
rpsJ	rpsJ	30S ribosomal protein S10	YP_002345074.1	50520408_04235	80512_07745	80864_07605	WP_002779353.1	WP_002779353.1
group_853		nucleoid-associated protein	YP_002345011.1	50520408_04600	80512_06350	80864_06105	WP_002851172.1	WP_002851172.1
oorD	oorD	2-oxoglutarate-acceptor oxidoreductase subunit OorD	YP_002343966.1	50520408_01870	80512_03390	80864_02390	WP_002854819.1	WP_002854819.1
group_851		hypothetical protein	YP_002344772.1	50520408_06660	80512_02070	80864_07270	WP_002855637.1	WP_002855637.1
group_850		efflux protein	YP_002343747.1	50520408_05225	80512_08085	80864_04470	WP_002859852.1	WP_002872042.1
trxA	trxA	thioredoxin	YP_002343607.1	50520408_06870	80512_07590	80864_07035	WP_002778629.1	WP_002778629.1
group_847		hypothetical protein	YP_002344855.1	50520408_06240	80512_02445	80864_05110	WP_002855438.1	WP_002862131.1
group_846		rhodanese-like domain-containing protein	YP_002343951.1	50520408_01805	80512_03315	80864_02460	WP_002854907.1	WP_002866409.1
folB	folB	dihydroneopterin aldolase	YP_002343794.1	50520408_05455	80512_06710	80864_04240	WP_002857609.1	WP_002854273.1
group_841		hypothetical protein	YP_002343511.1	50520408_08085	80512_05865	80864_08365	WP_002824650.1	WP_002824650.1
group_840		fibosomal silencing factor RsfS	YP_002344788.1	50520408_06745	80512_02155	80864_07375	WP_002825802.1	WP_002855339.1
rnpA	rnpA	ribonuclease P protein component	YP_002344358.1	50520408_02950	80512_00730	80864_00870	WP_002856541.1	WP_002853349.1
group_838		integral membrane protein	YP_002344259.1	50520408_03520	80512_00175	80864_01420	WP_002852414.1	WP_002852414.1
group_837		ArsC family protein	YP_002344135.1	50520408_02805	80512_04925	80864_05765	WP_002854966.1	WP_002854966.1
group_834		hypothetical protein	YP_002344623.1	50520408_01315	80512_04165	80864_03420	WP_002853180.1	WP_002853180.1
group_833		membrane protein	YP_002344324.1	50520408_03190	80512_00520	80864_01080	WP_002853247.1	WP_002853247.1
group_830		hypothetical protein	YP_002343864.1	50520408_05790	80512_07060	80864_03895	WP_002859498.1	WP_002859498.1
group_827		hypothetical protein	YP_002344736.1	50520408_06470	80512_01870	80864_07085	WP_002855905.1	WP_002855905.1
atpE	atpE	ATP synthase subunit C	YP_002344334.1	50520408_03140	80512_00570	80864_01030	WP_002853683.1	WP_002853683.1
napD	napD	nitrate reductase assembly protein NapD	YP_002344192.1	50520408_03835	80512_08365	80864_01750	WP_002852435.1	WP_002866912.1
group_826		efflux protein	YP_002343748.1	50520408_05230	80512_08080	80864_04465	WP_002783219.1	WP_002872043.1
group_825		hypothetical protein	YP_002343608.1	50520408_06875	80512_07585	80864_07030	WP_002851874.1	WP_002851874.1
flgJ	flgJ	flagellar biosynthesis protein FlgJ	YP_002344845.1	50520408_06295	80512_02390	80864_05165	WP_002869194.1	WP_002784057.1
group_823		multidrug resistance protein	YP_002344564.1	50520408_01025	80512_01800	80864_03710	WP_002831625.1	WP_014517067.1
group_822		hypothetical protein	YP_002344168.1	50520408_03955	80512_08490	80864_01870	WP_002857179.1	WP_002865985.1
group_821		monoheme cytochrome C	YP_002343476.1	50520408_04105	80512_07890	80864_07745	WP_002855595.1	WP_002853099.1
group_818		2-oxoglutarate translocator		50520408_08120		80864_08330		WP_002878094.1
hypA	hypA	hydrogenase nickel incorporation protein HypA	YP_002344057.1	50520408_02335	80512_03895	80864_01910	WP_002866489.1	WP_002876687.1
acpS	acpS	holo-ACP synthase	YP_002344792.1	50520408_06765	80512_02175	80864_07395	WP_002825806.1	WP_002825806.1
group_817		periplasmic protein	YP_002344261.1	50520408_03510	80512_00185	80864_01410	WP_002852485.1
group_816		periplasmic protein	YP_002343658.1	50520408_07100	80512_07335	80864_06770	WP_002867117.1	WP_002851849.1
group_814		integral membrane protein	YP_002344448.1	50520408_00420	80512_01220	80864_00420	WP_002869116.1	WP_002866087.1
rplQ	rplQ	50S ribosomal protein L17	YP_002344965.1	50520408_04845	80512_06095	80864_06355	WP_002851332.1	WP_002851332.1
group_810		hypothetical protein	YP_002343769.1	50520408_05335	80512_06585	80864_04360	WP_002859434.1	WP_002854546.1
rplT	rplT	50S ribosomal protein L20	YP_002343687.1	50520408_07270	80512_07160	80864_06590	WP_002851731.1	WP_002866382.1
rplR	rplR	50S ribosomal protein L18	YP_002345057.1	50520408_04320	80512_07660	80864_07520	WP_002785535.1	WP_002785535.1
rplS	rplS	50S ribosomal protein L19	YP_002344132.1	50520408_02790	80512_04940	80864_05750	WP_002854824.1	WP_002854824.1
group_809		integral membrane protein	YP_002343526.1	50520408_08165	80512_05760	80864_08265	WP_002868772.1	WP_002854547.1
group_807		methionine sulfoxide reductase B	YP_002344505.1	50520408_00715	80512_01510	80864_00130	WP_002853613.1	WP_002826104.1
group_805		endoribonuclease L-PSP	YP_002344776.1	50520408_06680	80512_02090	80864_07290	WP_002779137.1	WP_002779137.1
group_804		histidine triad (HIT) family protein	YP_002343856.1	50520408_05750	80512_07020	80864_03935	WP_002857306.1	WP_002857306.1
rbfA	rbfA	ribosome-binding factor A	YP_002343597.1	50520408_07390	80512_05400	80864_07905	WP_002868935.1	WP_002778650.1
group_803		hypothetical protein	YP_002343585.1	50520408_07450	80512_05460	80864_07965	WP_002851949.1	WP_002851949.1
rpsM	rpsM	30S ribosomal protein S13	YP_002344961.1	50520408_04865	80512_06075	80864_06375	WP_002856177.1	WP_002800121.1
group_799		histidine triad (HIT) family protein	YP_002344297.1	50520408_03330	80512_00385	80864_01215	WP_002857192.1	WP_002857192.1
flaG	flaG	flagellar protein FlaG	YP_002343978.1	50520408_01930	80512_03450	80864_02330	WP_002776146.1	WP_002776146.1
rplN	rplN	50S ribosomal protein L14	YP_002345063.1	50520408_04290	80512_07690	80864_07550	WP_002779438.1	WP_002779438.1
crcB	crcB	fluoride ion transporter CrcB	YP_002343949.1	50520408_01795	80512_03305	80864_02470	WP_002858490.1	WP_002859058.1
secG	secG	protein translocase subunit SecG	YP_002343678.1	50520408_07225	80512_07205	80864_06635	WP_002851915.1	WP_002851915.1
hspR	hspR	heat shock transcriptional regulator	YP_002344621.1	50520408_01305	80512_04155	80864_03430	WP_002869071.1	WP_002861924.1
group_795		acyl-CoA thioester hydrolase	YP_002344363.1	50520408_02925	80512_00755	80864_00845	WP_002853874.1	WP_002853400.1
group_794		hypothetical protein	YP_002343930.1	50520408_07725	80512_03205	80864_02570	WP_002857358.1	WP_002866971.1
rpsF	rpsF	30S ribosomal protein S6	YP_002344463.1	50520408_00505	80512_01300	80864_00340	WP_002812868.1	WP_002853062.1
rplL	rplL	50S ribosomal protein L7/L12	YP_002343911.1	50520408_07770	80512_03115	80864_02665	WP_002854820.1	WP_002854820.1
group_792		hypothetical protein	YP_002344337.1	50520408_03085	80512_00590	80864_01010	WP_002853267.1	WP_002853267.1
group_790		7-cyano-7-deazaguanine reductase	YP_002345090.1	50520408_04135	80512_07835	80864_07700	WP_002834281.1	WP_002834281.1
group_789		hypothetical protein	YP_002344842.1	50520408_06310	80512_02375	80864_05180	WP_002858858.1	WP_002826012.1
group_788		Holliday junction resolvase-like protein	YP_002344064.1	50520408_02365	80512_05335	80864_05325	WP_002869355.1	WP_002852281.1
ctb	ctb	group 3 truncated hemoglobin	YP_002343899.1	50520408_07850	80512_03035	80864_02750	WP_002868790.1	WP_002866981.1
group_787		hypothetical protein	YP_002343865.1	50520408_05795	80512_07065	80864_03890	WP_002857569.1	WP_002857569.1
fliS	fliS	flagellar protein FliS	YP_002343980.1	50520408_01940	80512_03460	80864_02320	WP_002869304.1	WP_002854990.1
rpsL	rpsL	30S ribosomal protein S12	YP_002343925.1	50520408_07755	80512_03180	80864_02595	WP_002782934.1	WP_002866973.1
exbD2	exbD2	ExbD/TolR family transport protein	YP_002344998.1	50520408_04665	80512_06280	80864_06170	WP_002856059.1	WP_002851470.1
nuoA	nuoA	NADH-quinone oxidoreductase subunit A	YP_002344948.1	50520408_04945	80512_06010	80864_06435	WP_002851275.1	WP_002824972.1
rpsI	rpsI	30S ribosomal protein S9	YP_002344859.1	50520408_06220	80512_02465	80864_05090	WP_002851459.1	WP_002851459.1
group_784		flagellar assembly protein FliW	YP_002344468.1	50520408_00530	80512_01325	80864_00315	WP_002852982.1	WP_002852982.1
group_783		integral membrane protein	YP_002343975.1	50520408_01915	80512_03435	80864_02345	WP_002854991.1	WP_002866426.1
exbD3	exbD3	ExbD/TolR family transport protein	YP_002343570.1	50520408_07525	80512_05535	80864_08040	WP_002866730.1	WP_002866730.1
atpC	atpC	ATP synthase subunit epsilon	YP_002343568.1	50520408_07535	80512_05545	80864_08050	WP_002851752.1	WP_002866728.1
rplO	rplO	50S ribosomal protein L15	YP_002345055.1	50520408_04330	80512_07650	80864_07510	WP_002851292.1	WP_002856121.1
rpsK	rpsK	30S ribosomal protein S11	YP_002344962.1	50520408_04860	80512_06080	80864_06370	WP_002779544.1	WP_002779544.1
cheY	cheY	chemotaxis protein CheY	YP_002344511.1	50520408_00745	80512_01540	80864_00100	WP_002866134.1	WP_002866134.1
rpsH	rpsH	30S ribosomal protein S8	YP_002345059.1	50520408_04310	80512_07670	80864_07530	WP_002851353.1	WP_002851353.1
nusB	nusB	transcription antitermination protein NusB	YP_002343819.1	50520408_05575	80512_06835	80864_04115	WP_002854405.1	WP_002854405.1
group_777		bacteriohemerythrin	YP_002343684.1	50520408_07255	80512_07175	80864_06605	WP_009881923.1	WP_002851900.1
group_776		glycoprotease family protein	YP_002343593.1	50520408_07410	80512_05420	80864_07925	WP_011812688.1	WP_002851789.1
group_774		ATP/GTP-binding protein	YP_002344091.1	50520408_02510	80512_05180	80864_05480	WP_002854905.1	WP_002854905.1
group_773		integral membrane protein	YP_002343617.1	50520408_06920	80512_07540	80864_06985	WP_002851635.1	CJM1cam_RS00790
ybeY	ybeY	rRNA maturation RNase YbeY	YP_002343581.1	50520408_07470	80512_05480	80864_07985	WP_009881779.1	WP_002866735.1
group_771		transcriptional regulator	YP_002344283.1	50520408_03410	80512_00300	80864_01295	WP_002852609.1	WP_002852609.1
group_770		pyridoxamine 5'-phosphate oxidase	YP_002343873.1	50520408_07985	80512_02890	80864_02895	WP_010790856.1	WP_072238622.1
perR	perR	peroxide stress regulator	YP_002343760.1	50520408_05290	80512_08020	80864_04405	WP_002854244.1	WP_002876900.1
group_769		acyl-CoA thioesterase	YP_002344313.1	50520408_03250	80512_00465	80864_01135	WP_002853544.1	WP_002853544.1
group_768		CoA-binding domain-containing protein	YP_002344236.1	50520408_03635	80512_00060	80864_01540	WP_002868805.1
group_767		5-hydroxyisourate hydrolase	YP_002344133.1	50520408_02795	80512_04935	80864_05755	WP_002852246.1	WP_002852246.1
ndk	ndk	nucleoside diphosphate kinase	YP_002343770.1	50520408_05340	80512_06590	80864_04355	WP_002859435.1	WP_002854376.1
group_765		membrane protein	YP_002344995.1	50520408_04680	80512_06265	80864_06185	WP_002856602.1	WP_002856602.1
group_763		integral membrane protein	YP_002344237.1	50520408_03630	80512_00065	80864_01535	WP_002856751.1	WP_002856751.1
group_760		membrane protein	YP_002344793.1	50520408_06770	80512_02180	80864_07400	WP_002862076.1	WP_002880391.1
group_759		periplasmic protein	YP_002344307.1	50520408_03280	80512_00435	80864_01165	WP_002856967.1	WP_002856967.1
cgb	cgb	single domain hemoglobin	YP_002344955.1	50520408_04890	80512_06045	80864_06400	WP_002862237.1	WP_002866873.1
group_756		hypothetical protein	YP_002343788.1	50520408_05425	80512_06680	80864_04270	WP_002854524.1	WP_002854524.1
group_755		hypothetical protein	YP_002343721.1	50520408_05105	80512_08250	80864_04610	WP_002851686.1	WP_014516925.1
group_754		hypothetical protein	YP_002343598.1	50520408_07385	80512_05395	80864_07900	WP_002868934.1	WP_014516900.1
rplP	rplP	50S ribosomal protein L16	YP_002345066.1	50520408_04275	80512_07705	80864_07565	WP_002779441.1	WP_002779441.1
exbB2	exbB2	ExbB/TolQ family transport protein	YP_002344997.1	50520408_04670	80512_06275	80864_06175	WP_002868890.1	WP_002851166.1
rplM	rplM	50S ribosomal protein L13	YP_002344860.1	50520408_06215	80512_02470	80864_05085	WP_002779321.1	WP_002779321.1
group_752		acetyltransferase	YP_002344458.1	50520408_00465	80512_01270	80864_00370	WP_002777060.1	WP_002777060.1
rplK	rplK	50S ribosomal protein L11	YP_002343908.1	50520408_07785	80512_03100	80864_02680	WP_002779452.1	WP_002779452.1
group_751		heme-binding lipoprotein	YP_002343618.1	50520408_06925	80512_07535	80864_06980	WP_002854243.1	WP_002866332.1
group_750	atpF'	ATP synthase subunit B'	YP_002343562.1	50520408_07565	80512_05575	80864_08080	WP_002857723.1	WP_002857723.1
group_748		hypothetical protein	YP_002344877.1	50520408_06125	80512_02555	80864_05000	WP_002797496.1	WP_002867049.1
flgB	flgB	flagellar basal body rod protein FlgB	YP_002343959.1	50520408_01835	80512_03355	80864_02425	WP_002854879.1	WP_002854879.1
group_743		hypothetical protein	YP_002344847.1	50520408_06285	80512_02400	80864_05155	WP_002779263.1	WP_002826016.1
group_742		cytochrome C	YP_002344415.1	50520408_00230	80512_01030	80864_00590	WP_002853959.1	WP_002853959.1
group_741		lipoprotein	YP_002344348.1	50520408_02995	80512_00680	80864_00920	WP_002853321.1	WP_002866888.1
group_740		membrane protein	YP_002343952.1	50520408_01810	80512_03320	80864_02455	WP_002856797.1	WP_014516951.1
group_737		periplasmic protein	YP_002345034.1	50520408_04480	80512_06470	80864_05990	WP_002868868.1	WP_002866839.1
group_736		hypothetical protein	YP_002344493.1	50520408_00655	80512_01450	80864_00190	WP_002852822.1	WP_002866121.1
rpiB	rpiB	ribose 5-phosphate isomerase	YP_002344323.1	50520408_03195	80512_00515	80864_01085	WP_002856024.1	WP_002856024.1
group_735		hypothetical protein	YP_002344101.1	50520408_02570	80512_05100	80864_05590	WP_002868845.1	WP_002852324.1
group_734		EexN family lipoprotein	YP_002344022.1	50520408_02165	80512_03715	80864_02085	WP_002868898.1	WP_002866465.1
rnhA	rnhA	ribonuclease H	YP_002345005.1	50520408_04630	80512_06320	80864_06135	WP_002851277.1	WP_002851277.1
fabZ	fabZ	3-hydroxyacyl-ACP dehydratase	YP_002343715.1	50520408_05075	80512_08280	80864_04640	WP_002857452.1	WP_002851782.1
rpsE	rpsE	30S ribosomal protein S5	YP_002345056.1	50520408_04325	80512_07655	80864_07515	WP_002779428.1	WP_002779428.1
group_732		nucleotide phosphoribosyltransferase	YP_002344758.1	50520408_06595	80512_02005	80864_07200	WP_002869334.1	WP_002866713.1
rplI	rplI	50S ribosomal protein L9	YP_002344088.1	50520408_02495	80512_05195	80864_05465	WP_002854980.1	WP_002866518.1
group_731		GatB/Yqey family protein	YP_002344003.1	50520408_02070	80512_03610	80864_02180	WP_002854867.1	WP_002852081.1
group_730		integral membrane protein	YP_002343779.1	50520408_05385	80512_06640	80864_04310	WP_002859441.1	WP_002866650.1
moaE	moaE	molybdopterin converting factor subunit 2	YP_002344896.1	50520408_06020	80512_02660	80864_04895	WP_002855371.1	WP_002867062.1
group_729		acetyltransferase	YP_002343668.1	50520408_07175	80512_07255	80864_06685	WP_002857401.1	WP_002857401.1
group_726		bacterioferritin	YP_002344906.1	50520408_05960	80512_02730	80864_04830	WP_002851546.1	WP_002867076.1
group_725		hypothetical protein	YP_002344642.1	50520408_01415	80512_04260	80864_03325	WP_002855813.1	WP_002855813.1
smpB	smpB	SsrA-binding protein	YP_002344498.1	50520408_00680	80512_01475	80864_00165	WP_002852861.1	WP_002852861.1
group_724		periplasmic protein	YP_002344308.1	50520408_03275	80512_00440	80864_01160	WP_002857165.1	WP_002865908.1
ogt	ogt	methylated-DNA--protein-cysteine methyltransferase	YP_002344243.1	50520408_03600	80512_00095	80864_01500	WP_002868811.1	WP_002866952.1
group_723		integral membrane protein	YP_002343799.1	50520408_05480	80512_06735	80864_04215	WP_002857597.1	WP_002866637.1
accB	accB	acetyl-CoA carboxylase biotin carboxyl carrier protein	YP_002344681.1	50520408_01615	80512_04725	80864_03125	WP_002866271.1	WP_002866271.1
group_721		phosphotyrosine protein phosphatase	YP_002344649.1	50520408_01445	80512_04290	80864_03295	WP_002869083.1	WP_002853170.1
group_720		bacterioferritin comigratory protein	YP_002343713.1	50520408_05065	80512_08290	80864_04650	WP_002857542.1	WP_002851665.1
nlpC	nlpC	NlpC/P60 family	YP_002345022.1	50520408_04545	80512_06405	80864_06050	WP_002868876.1	WP_002866843.1
group_717		OstA family protein	YP_002344078.1	50520408_02435	80512_05265	80864_05395	WP_002852252.1	WP_002852252.1
ilvH	ilvH	acetolactate synthase small subunit	YP_002344005.1	50520408_02080	80512_03620	80864_02170	WP_002852211.1	WP_002852211.1
ribH	ribH	67-dimethyl-8-ribityllumazine synthase	YP_002343820.1	50520408_05580	80512_06840	80864_04110	WP_002854278.1	WP_002854278.1
group_712		tRNA (cytidine(34)-2'-O)-methyltransferase	YP_002344303.1	50520408_03300	80512_00415	80864_01185	WP_002857075.1	WP_002865912.1
group_711		ankyrin repeat-containing protein	YP_002344774.1	50520408_06670	80512_02080	80864_07280	WP_002855628.1	WP_002866699.1
group_710		integral membrane protein	YP_002344139.1	50520408_02825	80512_04905	80864_05785	WP_002869031.1	WP_002858582.1
group_709		RNA pyrophosphohydrolase	YP_002344011.1	50520408_02110	80512_03660	80864_02140	WP_002854797.1	WP_002854797.1
rpsG	rpsG	30S ribosomal protein S7	YP_002343926.1	50520408_07750	80512_03185	80864_02590	WP_002779471.1	WP_002779471.1
lspA	lspA	lipoprotein signal peptidase	YP_002343798.1	50520408_05475	80512_06730	80864_04220	WP_002857354.1	WP_002877495.1
fur	fur	ferric uptake regulator	YP_002343837.1	50520408_05665	80512_06925	80864_04025	WP_002854230.1	WP_002854230.1
moaC	moaC	cyclic pyranopterin monophosphate synthase accessory protein	YP_002343694.1	50520408_07305	80512_07130	80864_06555	WP_009881967.1	WP_002878143.1
folK	folK	2-amino-4-hydroxy-6-hydroxymethyldihydropteridine pyrophosphokinase	YP_002343529.1	50520408_08180	80512_05745	80864_08250	WP_002851803.1	WP_002851803.1
coaD	coaD	phosphopantetheine adenylyltransferase	YP_002344174.1	50520408_03925	80512_08455	80864_01840	WP_002852633.1	WP_002852633.1
group_708		acetyltransferase	YP_002344360.1	50520408_02940	80512_00740	80864_00860	WP_002853404.1	WP_002853404.1
rplJ	rplJ	50S ribosomal protein L10	YP_002343910.1	50520408_07775	80512_03110	80864_02670	WP_002858610.1	WP_002866976.1
group_707		hypothetical protein	YP_002343691.1	50520408_07290	80512_07145	80864_06570	WP_002854628.1	WP_002854628.1
aroQ	aroQ	3-dehydroquinate dehydratase	YP_002343530.1	50520408_08185	80512_05740	80864_08245	WP_002852001.1	WP_002852001.1
ppi	ppi	peptidyl-prolyl cis-trans isomerase	YP_002344562.1	50520408_01015	80512_01790	80864_03720	WP_002822502.1	WP_002869004.1
group_706		lipoprotein	YP_002344249.1	50520408_03570	80512_00125	80864_01470	WP_002859520.1	WP_002877189.1
group_705		histidine triad (HIT) family protein	YP_002343933.1	50520408_07710	80512_03220	80864_02555	WP_002857290.1	WP_012006654.1
greA	greA	transcription elongation factor GreA	YP_002343728.1	50520408_05140	80512_08215	80864_04575	WP_002854578.1	WP_002858660.1
group_702		thiredoxin	YP_002345032.1	50520408_04490	80512_06460	80864_06000	WP_002868869.1	WP_002851267.1
group_701		periplasmic protein	YP_002344291.1	50520408_03360	80512_00355	80864_01245	WP_002856886.1	WP_002856886.1
group_700		HAD-superfamily hydrolase	YP_002344076.1	50520408_02425	80512_05275	80864_05385	WP_002855194.1	WP_002866504.1
fldA	fldA	flavodoxin FldA	YP_002344770.1	50520408_06650	80512_02060	80864_07260	WP_002855629.1	WP_002855629.1
group_697		hypothetical protein	YP_002344388.1	50520408_00090	80512_00890	80864_00730	WP_002856534.1	WP_002853412.1
mobB	mobB	molybdopterin-guanine dinucleotide biosynthesis protein	YP_002344248.1	50520408_03575	80512_00120	80864_01475	WP_002856787.1	WP_002856787.1
group_696		hypothetical protein	YP_002344195.1	50520408_03820	80512_08350	80864_01735	WP_002856776.1	WP_002866913.1
group_695		membrane protein	YP_002344109.1	50520408_02675	80512_05055	80864_05635	WP_002852223.1	WP_002855147.1
group_694		nucleotide-binding protein	YP_002343811.1	50520408_05540	80512_06795	80864_04155	WP_002857249.1	WP_002854188.1
group_692		hypothetical protein	YP_002344638.1	50520408_01395	80512_04240	80864_03345	WP_002869076.1	WP_002866244.1
group_691		S-ribosylhomocysteine lyase	YP_002344589.1	50520408_01150	80512_04000	80864_03585	WP_002868865.1	WP_002860433.1
group_690		PAS domain-containing signal-transduction sensor protein	YP_002344582.1	50520408_01115	80512_03965	80864_03620	WP_002855880.1	WP_002855880.1
group_689		integral membrane protein	YP_002344556.1	50520408_00985	80512_01760	80864_03750	WP_002853757.1	WP_002853757.1
purE	purE	5-(carboxyamino)imidazole ribonucleotide mutase	YP_002344120.1	50520408_02730	80512_05000	80864_05690	WP_002854813.1	WP_002866547.1
group_688		integral membrane protein	YP_002344080.1	50520408_02445	80512_05255	80864_05405	WP_002855248.1	WP_002857018.1
flgC	flgC	flagellar basal body rod protein FlgC	YP_002343958.1	50520408_01830	80512_03350	80864_02430	WP_002856822.1	WP_014516952.1
cetB	cetB	bipartate energy taxis response protein CetB	YP_002344580.1	50520408_01105	80512_03955	80864_03630	WP_002777340.1	WP_014517070.1
mrsA	mrsA	methionine sulfoxide reductase A	YP_002344066.1	50520408_02375	80512_05325	80864_05335	WP_002855174.1	WP_002866497.1
aroK	aroK	shikimate kinase	YP_002343824.1	50520408_05600	80512_06860	80864_04090	WP_011812707.1	WP_002865893.1
group_687		hypothetical protein	YP_002343623.1	50520408_06950	80512_07510	80864_06955	WP_002854663.1	WP_002854663.1
pal	pal	peptidoglycan associated lipoprotein	YP_002343573.1	50520408_07510	80512_05520	80864_08025	WP_002851617.1	WP_002851617.1
group_686		hypothetical protein	YP_002345019.1	50520408_04560	80512_06390	80864_06065	WP_009883121.1	WP_002877873.1
pgpA	pgpA	phosphatidylglycerophosphatase	YP_002344979.1	50520408_04780	80512_06165	80864_06285	WP_002868833.1	WP_002858951.1
group_684		lipoprotein thiredoxin	YP_002345033.1	50520408_04485	80512_06465	80864_05995	WP_002867533.1	WP_002851157.1
nuoB	nuoB	NADH-quinone oxidoreductase subunit B	YP_002344947.1	50520408_04950	80512_06005	80864_06440	WP_002851253.1	WP_002777888.1
petA	petA	ubiquinol-cytochrome C reductase iron-sulfur subunit	YP_002344577.1	50520408_01090	80512_03940	80864_03645	WP_002852880.1	WP_002852880.1
group_683		integral membrane protein	YP_002344258.1	50520408_03525	80512_00170	80864_01425	WP_011812741.1	WP_014517005.1
cft	cft	ferritin	YP_002344042.1	50520408_02265	80512_03820	80864_01985	WP_002852256.1	WP_002852256.1
group_682		integral membrane protein	YP_002344417.1	50520408_00240	80512_01040	80864_00580	WP_002852919.1	WP_002852919.1
lolA	lolA	outer-membrane lipoprotein carrier protein	YP_002344341.1	50520408_03030	80512_00645	80864_00955	WP_002853753.1	WP_002866880.1
group_679		integral membrane protein	YP_002343708.1	50520408_05040	80512_08315	80864_04675	WP_002854624.1	WP_002864577.1
group_678		lipoprotein	YP_002344483.1	50520408_00605	80512_01400	80864_00240	WP_002852685.1	WP_002860199.1
group_677		phosphoglycerate/bisphosphoglycerate mutase	YP_002344397.1	50520408_00135	80512_00935	80864_00685	WP_002853673.1	WP_002853673.1
atpF	atpF	ATP synthase subunit B	YP_002343563.1	50520408_07560	80512_05570	80864_08075	WP_002851681.1	WP_002851681.1
group_675		lipoprotein	YP_002344421.1	50520408_00260	80512_01060	80864_00560	WP_002852972.1	WP_002866062.1
group_674		membrane protein	YP_002344077.1	50520408_02430	80512_05270	80864_05390	WP_002855039.1	WP_002866505.1
group_673		periplasmic protein	YP_002343622.1	50520408_06945	80512_07515	80864_06960	WP_002851715.1	WP_002851715.1
nuoJ	nuoJ	NADH-quinone oxidoreductase subunit J	YP_002344939.1	50520408_04990	80512_05965	80864_06480	WP_002864418.1	WP_002866859.1
group_672		periplasmic protein	YP_002344876.1	50520408_06130	80512_02550	80864_05005	WP_002855458.1	WP_002851265.1
ppa	ppa	inorganic pyrophosphatase	YP_002344067.1	50520408_02380	80512_05320	80864_05340	WP_002855031.1	WP_002855031.1
infC	infC	translation initiation factor IF-3	YP_002343665.1	50520408_07135	80512_07300	80864_06735	WP_002851726.1	WP_002851726.1
group_670		membrane protein	YP_002344992.1	50520408_04695	80512_06250	80864_06200	WP_002934257.1	WP_002862267.1
group_669		lipoprotein	YP_002344863.1	50520408_06200	80512_02485	80864_05070	WP_002851150.1	WP_002877447.1
cheW	cheW	chemotaxis protein	YP_002343724.1	50520408_05120	80512_08235	80864_04595	WP_002826355.1	WP_002826355.1
group_668		hydrolase	YP_002343579.1	50520408_07480	80512_05490	80864_07995	WP_002868758.1	WP_002785057.1
atpH	atpH	ATP synthase subunit delta	YP_002343564.1	50520408_07555	80512_05565	80864_08070	WP_002851861.1	WP_002866726.1
napB	napB	nitrate reductase small subunit	YP_002344190.1	50520408_03845	80512_08375	80864_01760	WP_079254186.1	WP_010891887.1
glpG	glpG	rhomboid family intramembrane serine protease	YP_002344398.1	50520408_00140	80512_00940	80864_00680	WP_002853517.1	WP_014517029.1
group_664		Membrane protein		50520408_07900	80512_02985	80864_02800	WP_002868796.1	WP_002858498.1
group_662		nuclease	YP_002344374.1	50520408_00030	80512_00825	80864_00795	WP_002855917.1
tpx	tpx	2-Cys peroxiredoxin	YP_002344186.1	50520408_03865	80512_08395	80864_01780	WP_002856712.1	WP_002856712.1
def	def	peptide deformylase	YP_002343649.1	50520408_07055	80512_07380	80864_06815	WP_002869061.1	WP_002851936.1
group_661		acetyltransferase	YP_002345081.1	50520408_04170	80512_07800	80864_07660	WP_009883153.1	WP_002783539.1
group_660		integral membrane protein	YP_002343709.1	50520408_05045	80512_08310	80864_04670	WP_002851753.1	WP_002858737.1
nusG	nusG	transcription termination/antitermination protein NusG	YP_002343907.1	50520408_07790	80512_03095	80864_02685	WP_002851098.1	WP_002851098.1
group_657		hypothetical protein	YP_002345078.1	50520408_04215	80512_07765	80864_07625	WP_002869296.1	WP_002877007.1
rplF	rplF	50S ribosomal protein L6	YP_002345058.1	50520408_04315	80512_07665	80864_07525	WP_002851302.1	WP_002851302.1
fliL	fliL	flagellar basal body-associated protein FliL	YP_002344791.1	50520408_06760	80512_02170	80864_07390	WP_002855429.1	WP_002855429.1
pgsA	pgsA	CDP-diacylglycerol--glycerol-3-phosphate 3-phosphatidyltransferase	YP_002344460.1	50520408_00485	80512_01285	80864_00355	WP_002812871.1	WP_002877743.1
group_656		hypothetical protein	YP_002344121.1	50520408_02735	80512_04995	80864_05695	WP_002852251.1	WP_002852251.1
group_655		hypothetical protein	YP_002344013.1	50520408_02120	80512_03670	80864_02130	WP_002855029.1	WP_002866457.1
group_654		exporting protein	YP_002343971.1	50520408_01895	80512_03415	80864_02365	WP_002855217.1	WP_002855217.1
group_653		50S ribosomal protein L25/general stress protein Ctc	YP_002343749.1	50520408_05235	80512_08075	80864_04460	WP_002859854.1	WP_002791314.1
p19	p19	hypothetical protein	YP_002345027.1	50520408_04515	80512_06435	80864_06025	WP_002778842.1	WP_002778842.1
rimM	rimM	ribosome maturation factor RimM	YP_002344130.1	50520408_02780	80512_04950	80864_05740	WP_002855099.1	WP_002855099.1
group_651	bisC	formate dehydrogenase		50520408_06050	80512_02630	80864_04925
mogA	mogA	molybdenum cofactor biosynthesis protein MogA	YP_002344143.1	50520408_02845	80512_04885	80864_05805	WP_002842823.1	WP_002856854.1
hslV	hslV	ATP-dependent protease peptidase subunit	YP_002344087.1	50520408_02490	80512_05200	80864_05460	WP_002855129.1	WP_002855129.1
rplE	rplE	50S ribosomal protein L5	YP_002345061.1	50520408_04300	80512_07680	80864_07540	WP_002851453.1	WP_002851453.1
nadD	nadD	nicotinate-nucleotide adenylyltransferase	YP_002344787.1	50520408_06740	80512_02150	80864_07370	WP_002927405.1	WP_014517091.1
group_650		hypothetical protein	YP_002343840.1	50520408_05680	80512_06940	80864_04010	CJJ81176_RS01945	WP_002859481.1
pth	pth	peptidyl-tRNA hydrolase	YP_002343750.1	50520408_05240	80512_08070	80864_04455	WP_002857525.1	WP_002857525.1
apt	apt	adenine phosphoribosyltransferase	YP_002344325.1	50520408_03185	80512_00525	80864_01075	WP_002855863.1	WP_057036681.1
group_649		periplasmic protein	YP_002344083.1	50520408_02470	80512_05220	80864_05440	WP_002855032.1	WP_014516967.1
group_648		acetyltransferase	YP_002343672.1	50520408_07195	80512_07235	80864_06665	WP_002857575.1	WP_002851622.1
group_643		hypothetical protein	YP_002345009.1	50520408_04610	80512_06340	80864_06115	WP_002855727.1	WP_002855727.1
group_642		hypothetical protein	YP_002344875.1	50520408_06135	80512_02545	80864_05010	WP_002851269.1	WP_002851269.1
ssb	ssb	single-stranded DNA-binding protein	YP_002344464.1	50520408_00510	80512_01305	80864_00335	WP_002854048.1	WP_002877747.1
ruvA	ruvA	Holliday junction DNA helicase RuvA	YP_002344206.1	50520408_03765	80512_08880	80864_01680	WP_002856927.1	WP_002856927.1
maf	maf	Maf-like protein	YP_002343939.1	50520408_01745	80512_03255	80864_02520	WP_002855005.1	WP_002866403.1
group_641		integral membrane protein	YP_002344744.1	50520408_06525	80512_01915	80864_07130	WP_002855904.1	WP_002855904.1
cheB	cheB'	MCP protein-glutamate methylesterase	YP_002344322.1	50520408_03200	80512_00510	80864_01090	WP_002855874.1	WP_002865900.1
exbB3	exbB3	MotA/TolQ/ExbB proton channel family protein	YP_002343569.1	50520408_07530	80512_05540	80864_08045	WP_002868765.1	WP_002854361.1
group_637		integral membrane protein	YP_002344601.1	50520408_01200	80512_04050	80864_03535	WP_002868860.1	WP_002866215.1
group_636		lipoprotein thiredoxin	YP_002344598.1	50520408_01190	80512_04040	80864_03545	WP_002867374.1	WP_002866214.1
oorC	oorC	2-oxoglutarate-acceptor oxidoreductase subunit OorC	YP_002343969.1	50520408_01885	80512_03405	80864_02375	WP_002856866.1	WP_002866422.1
dcd	dcd	deoxycytidine triphosphate deaminase	YP_002344682.1	50520408_01620	80512_04730	80864_03120	WP_002856264.1	WP_002856264.1
gmhA	gmhA	phosphoheptose isomerase	YP_002344540.1	50520408_00915	80512_01690	80864_03825	WP_002869012.1	WP_002877119.1
group_634	ribA	GTP cyclohydrolase II	YP_002344391.1	50520408_00105	80512_00905	80864_00715	WP_002855920.1	WP_002854114.1
group_633		periplasmic protein	YP_002344309.1	50520408_03270	80512_00445	80864_01155	WP_002856825.1	WP_002865907.1
group_632		ATP/GTP-binding protein	YP_002344832.1	50520408_06360	80512_02325	80864_05240	WP_002867263.1	WP_002826203.1
group_631		3-polyprenyl-4-hydroxybenzoate decarboxylase	YP_002344175.1	50520408_03920	80512_08450	80864_01835	WP_002857001.1	WP_014516988.1
group_630		colicin V production protein	YP_002343836.1	50520408_05660	80512_06920	80864_04030	WP_002857472.1	WP_002865883.1
frr	frr	ribosome recycling factor	YP_002343677.1	50520408_07220	80512_07210	80864_06640	WP_079254178.1	WP_014516912.1
group_629		integral membrane protein	YP_002343626.1	50520408_06965	80512_07495	80864_06940	WP_002851996.1	WP_002851996.1
group_627		rRNA small subunit methyltransferase G	YP_002344392.1	50520408_00110	80512_00910	80864_00710	WP_002855974.1	WP_002877903.1
pabA	pabA	para-aminobenzoate synthase glutamine amidotransferase subunit II	YP_002344268.1	50520408_03475	80512_00215	80864_01380	WP_002868820.1
purN	purN	phosphoribosylglycinamide formyltransferase	YP_002343645.1	50520408_07035	80512_07400	80864_06835	WP_002869059.1	WP_002866343.1
group_626		periplasmic protein	YP_002344760.1	50520408_06605	80512_02015	80864_07210	WP_002869336.1	WP_002866711.1
thiJ	thiJ	4-methyl-5(beta-hydroxyethyl)-thiazole monophosphate synthesis protein	YP_002344298.1	50520408_03325	80512_00390	80864_01210	WP_002869165.1	WP_002865916.1
efp	efp	elongation factor P	YP_002343982.1	50520408_01955	80512_03475	80864_02305	WP_002855210.1	WP_002855210.1
cdtC	cdtC	cytolethal distending toxin C	YP_002343539.1	50520408_07680	80512_05690	80864_08195	WP_002851967.1	WP_002865971.1
group_625		two-component response regulator	YP_002344884.1	50520408_06085	80512_02595	80864_04960	WP_002869206.1	WP_002867054.1
recR	recR	recombination protein RecR	YP_002344654.1	50520408_01470	80512_04315	80864_03270	WP_002853446.1	WP_002855930.1
group_624		periplasmic protein	YP_002344393.1	50520408_00115	80512_00915	80864_00705	WP_009882621.1	WP_002853850.1
group_623		periplasmic protein	YP_002343857.1	50520408_05755	80512_07025	80864_03930	WP_002857612.1	WP_002866323.1
folE	folE	GTP cyclohydrolase I	YP_002343652.1	50520408_07070	80512_07365	80864_06800	WP_002854344.1	WP_002825654.1
rplC	rplC	50S ribosomal protein L3	YP_002345073.1	50520408_04240	80512_07740	80864_07600	WP_002779987.1	WP_002779987.1
mobA	mobA	molybdopterin-guanine dinucleotide biosynthesis protein	YP_002344738.1	50520408_06480	80512_01880	80864_07095	WP_002855734.1	WP_002866768.1
group_622		purine/pyrimidine phosphoribosyltransferase	YP_002344423.1	50520408_00270	80512_01070	80864_00550	WP_002853564.1	WP_002852959.1
rnhB	rnhB	ribonuclease HII	YP_002343482.1	50520408_04080	80512_07915	80864_07770	WP_002853153.1	WP_002857688.1
group_620		MdaB protein	YP_002344917.1	50520408_05905	80512_02785	80864_04775	WP_002851227.1	WP_002858903.1
group_619		hypothetical protein	YP_002344372.1	50520408_00020	80512_00815	80864_00805	WP_002854139.1	WP_002866027.1
tmk	tmk	thymidylate kinase	YP_002344173.1	50520408_03930	80512_08460	80864_01845	WP_002856897.1	WP_002867977.1
adk	adk	adenylate kinase	YP_002344068.1	50520408_02385	80512_05315	80864_05345	WP_002855137.1	WP_002855137.1
group_618		hypothetical protein	YP_002343834.1	50520408_05650	80512_06910	80864_04040	WP_009882129.1	WP_002865884.1
group_617		6-pyruvoyl-tetrahydropterin synthase	YP_002343619.1	50520408_06930	80512_07530	80864_06975	WP_002854192.1	WP_002851757.1
group_615		hypothetical protein	YP_002343866.1	50520408_05800	80512_07070	80864_03885	WP_009882169.1	WP_002866018.1
clpP	clpP	ATP-dependent Clp protease proteolytic subunit	YP_002343650.1	50520408_07060	80512_07375	80864_06810	WP_002869062.1	WP_002806309.1
group_614	hisH	imidazole glycerol phosphate synthase subunit HisH	YP_002344969.1	50520408_04825	80512_06115	80864_06335	WP_002868827.1	WP_002862245.1
group_613		membrane protein	YP_002344852.1	50520408_06255	80512_02430	80864_05125	WP_002851370.1	WP_002867036.1
pglD	pglD	UDP-N-acetylbacillosamine N-acetyltransferase	YP_002344516.1	50520408_00765	80512_01560	80864_00075	WP_002853531.1	WP_002853531.1
group_612		integral membrane protein	YP_002344326.1	50520408_03180	80512_00530	80864_01070	WP_002854047.1	WP_002854047.1
engB	engB	GTP-binding protein EngB	YP_002344079.1	50520408_02440	80512_05260	80864_05400	WP_002869353.1	WP_002866506.1
nssR	nssR	transcriptional regulator	YP_002343900.1	50520408_07845	80512_03040	80864_02745	WP_002868789.1	WP_002866980.1
group_611		NUDIX hydrolase family protein	YP_002343881.1	50520408_07940	80512_02945	80864_02840	WP_002855131.1	WP_002866995.1
ahpC	ahpC	alkyl hydroperoxide reductase	YP_002343772.1	50520408_05350	80512_06600	80864_04345	WP_002854219.1	WP_002854219.1
group_608		iron-binding protein	YP_002344615.1	50520408_01270	80512_04120	80864_03465	WP_002855731.1	WP_002866222.1
group_607		DNA polymerase III subunit delta'	YP_002344014.1	50520408_02125	80512_03675	80864_02125	WP_002855117.1	WP_002855117.1
trpF	trpF	N-(5'-phosphoribosyl)anthranilate isomerase	YP_002343785.1	50520408_05410	80512_06665	80864_04285	WP_002868917.1	WP_002866645.1
leuD	leuD	3-isopropylmalate dehydratase small subunit	YP_002345082.1	50520408_04165	80512_07805	80864_07665	WP_002868998.1	WP_002853150.1
group_605		membrane protein	YP_002344864.1	50520408_06195	80512_02490	80864_05065	WP_002869204.1	WP_002851454.1
group_604		amidotransferase	YP_002344800.1	50520408_02585	80512_02215	80864_07435	WP_002860377.1	WP_002877673.1
group_603		Non-canonical purine NTP pyrophosphatase	YP_002344762.1	50520408_06615	80512_02025	80864_07220	WP_002853680.1	WP_002866708.1
group_602		integral membrane protein	YP_002344559.1	50520408_01000	80512_01775	80864_03735	WP_009882773.1	WP_002866182.1
pglC	pglC	undecaprenyl phosphate NN'-diacetylbacillosamine 1-phosphate transferase	YP_002344517.1	50520408_00770	80512_01565	80864_00070	WP_002853498.1	WP_002853498.1
group_601		thioredoxin	YP_002344499.1	50520408_00685	80512_01480	80864_00160	WP_002856169.1	WP_002856169.1
coaE	coaE	dephospho-CoA kinase	YP_002344902.1	50520408_05980	80512_02710	80864_04850	WP_002867071.1	WP_002867071.1
hisH	hisH	imidazole glycerol phosphate synthase subunit HisH	YP_002344705.1	50520408_01705	80512_08765	80864_03005	WP_011812786.1	WP_002866283.1
rdxA	rdxA	nitroreductase	YP_002344459.1	50520408_00480	80512_01280	80864_00360	WP_002853752.1	WP_014517040.1
group_600		thiamine-phosphate pyrophosphorylase	YP_002344438.1	50520408_00345	80512_01160	80864_00470	WP_002856006.1	WP_002866073.1
group_599		hypothetical protein	YP_002343808.1	50520408_05525	80512_06780	80864_04170	WP_002854351.1	WP_002866630.1
ctsP	ctsP	ATP/GTP-binding protein	YP_002344853.1	50520408_06250	80512_02435	80864_05120	WP_011812801.1	WP_002862129.1
group_597		hypothetical protein	YP_002344361.1	50520408_02935	80512_00745	80864_00855	WP_002853662.1	WP_002865963.1
group_596		glycerol-3-phosphate acyltransferase PlsY	YP_002343795.1	50520408_05460	80512_06715	80864_04235	WP_002857304.1	WP_002860289.1
pyrE	pyrE	orotate phosphoribosyltransferase	YP_002343676.1	50520408_07215	80512_07215	80864_06645	WP_002869259.1	WP_002866374.1
group_591	ribA	riboflavin synthase subunit alpha	YP_002344609.1	50520408_01240	80512_04090	80864_03495	WP_002856003.1	WP_002866219.1
rplD	rplD	50S ribosomal protein L4	YP_002345072.1	50520408_04245	80512_07735	80864_07595	WP_002791636.1	WP_002866817.1
group_589		recombination protein RecO	YP_002343580.1	50520408_07475	80512_05485	80864_07990	WP_002883441.1	WP_014516895.1
group_588		phosphatidylserine decarboxylase-like protein	YP_002344508.1	50520408_00730	80512_01525	80864_00115	WP_002868953.1	WP_002866132.1
group_587		hypothetical protein	YP_002344230.1	50520408_03665	80512_00030	80864_01570	WP_002856908.1	WP_002877171.1
group_584		HAD-superfamily hydrolase	YP_002344624.1	50520408_01320	80512_04170	80864_03415	WP_002854106.1	WP_002876800.1
hisI	hisI	bifunctional phosphoribosyl-AMP cyclohydrolase/phosphoribosyl-ATP pyrophosphatase	YP_002344973.1	50520408_04810	80512_06135	80864_06315	WP_002868829.1	WP_002866582.1
gmk	gmk	guanylate kinase	YP_002344568.1	50520408_01045	80512_01820	80864_03690	WP_002860253.1	WP_002866189.1
serB	serB	phosphoserine phosphatase	YP_002343723.1	50520408_05115	80512_08240	80864_04600	WP_009881982.1	WP_014516927.1
group_582		lipoprotein	YP_002343551.1	50520408_07620	80512_05630	80864_08135	WP_002857753.1	WP_002851945.1
thyX	thyX	thymidylate synthase	YP_002343498.1	50520408_04000	80512_07995	80864_07850	WP_002853111.1	WP_002853111.1
rpsD	rpsD	30S ribosomal protein S4	YP_002344963.1	50520408_04855	80512_06085	80864_06365	WP_002856574.1	WP_002856574.1
upp	upp	uracil phosphoribosyltransferase	YP_002344676.1	50520408_01590	80512_04700	80864_03150	WP_002831283.1	WP_014517076.1
group_581		5-formyltetrahydrofolate cyclo-ligase	YP_002344599.1				WP_002860439.1	WP_002860439.1
nth	nth	endonuclease III	YP_002344025.1	50520408_02180	80512_03730	80864_02070	WP_002857170.1	WP_014516958.1
group_577		hypothetical protein	YP_002345086.1	50520408_04145	80512_07825	80864_07685	WP_002853105.1	WP_002853105.1
hemD	hemD	uroporphyrinogen-III synthase	YP_002344473.1	50520408_00555	80512_01350	80864_00290	WP_002856298.1	WP_002877758.1
group_576		pantothenate kinase	YP_002343831.1	50520408_05635	80512_06895	80864_04055	WP_002854234.1	WP_002854234.1
pcm	pcm	protein-L-isoaspartate O-methyltransferase	YP_002343671.1	50520408_07190	80512_07240	80864_06670	WP_002851780.1	WP_002851780.1
group_573		periplasmic protein	YP_002344279.1	50520408_03430	80512_00280	80864_01315	WP_002858755.1	WP_014517011.1
group_572		hypothetical protein	YP_002344137.1	50520408_02815	80512_04915	80864_05775	WP_002855231.1	WP_002866558.1
group_571		integral membrane protein	YP_002344023.1	50520408_02170	80512_03720	80864_02080	WP_002852232.1	WP_002852232.1
cmeR	cmeR	transcriptional regulator CmeR	YP_002343805.1	50520408_05510	80512_06765	80864_04185	WP_002857627.1	WP_002866632.1
group_566		ABC transporter ATP-binding protein	YP_002344571.1	50520408_01060	80512_03910	80864_03675	WP_002852807.1	WP_012006736.1
group_565		hypothetical protein	YP_002343828.1	50520408_05620	80512_06880	80864_04070	WP_002859472.1	WP_002860276.1
cynT	cynT	carbonic anhydrase	YP_002343680.1	50520408_07235	80512_07195	80864_06625	WP_002851887.1	WP_002851887.1
marC	marC	MarC family protein	YP_002344504.1	50520408_00710	80512_01505	80864_00135	WP_002866128.1	WP_002866128.1
cysE	cysE	serine acetyltransferase	YP_002344170.1	50520408_03945	80512_08475	80864_01860	WP_002857174.1	WP_002866897.1
group_563		HAD-superfamily hydrolase	YP_002344151.1	50520408_02885	80512_04845	80864_05850	WP_002781807.1	WP_002854882.1
nuoI	nuoI	NADH-quinone oxidoreductase subunit I	YP_002344940.1	50520408_04985	80512_05970	80864_06475	WP_002851456.1	WP_002866860.1
fdhB	fdhB	formate dehydrogenase iron-sulfur subunit	YP_002344889.1	50520408_06060	80512_02620	80864_04935	WP_002851264.1	WP_002851264.1
group_561		hydrolase	YP_002344857.1	50520408_06230	80512_02455	80864_05100	WP_002869201.1	WP_002867040.1
dsbA	dsbA	hypothetical protein	YP_002344273.1	50520408_03445	80512_00260	80864_01335	WP_004297946.1	WP_002865931.1
mapA	mapA	outer membrane lipoprotein MapA	YP_002344424.1	50520408_00275	80512_01075	80864_00545	WP_002869124.1	WP_002852941.1
aat	aat	leucyl/phenylalanyl-tRNA--protein transferase	YP_002344502.1	50520408_00700	80512_01495	80864_00145	WP_002826100.1	WP_002826100.1
group_557		lipoprotein	YP_002344467.1	50520408_00525	80512_01320	80864_00320	WP_002852961.1	WP_014517044.1
group_556		hypothetical protein	YP_002344050.1	50520408_02300	80512_03860	80864_01945	WP_002869363.1	WP_002876672.1
rep	rep	ribulose-phosphate 3-epimerase	YP_002343885.1	50520408_07920	80512_02965	80864_02820	WP_002857466.1	WP_002859889.1
group_555		poly(A) polymerase family protein	YP_002343509.1	50520408_08075	80512_05875	80864_08375	WP_002866317.1	WP_002860888.1
rrc	rrc	non-heme iron protein	YP_002343484.1	50520408_04070	80512_07925	80864_07780	WP_002853081.1	WP_014516877.1
ktrA	ktrA	K+ uptake protein	YP_002344674.1	50520408_01580	80512_04690	80864_03160	WP_002853664.1	WP_002853664.1
group_554		DNA/RNA non-specific endonuclease	YP_002344024.1	50520408_02175	80512_03725	80864_02075	WP_002857159.1	WP_002866466.1
group_553		ABC transporter ATP-binding protein	YP_002345031.1	50520408_04495	80512_06455	80864_06005	WP_002860103.1	WP_002860103.1
birA	birA	biotin--[acetyl-CoA-carboxylase] synthetase	YP_002343559.1	50520408_07580	80512_05590	80864_08095	WP_002857777.1	WP_002854541.1
group_551		hypothetical protein	YP_002344775.1	50520408_06675	80512_02085	80864_07285	WP_002855654.1	WP_002866698.1
group_550		amino acid ABC transporter permease	YP_002343902.1	50520408_07835	80512_03050	80864_02735	WP_002855264.1	WP_002861208.1
group_549		16S rRNA (uracil(1498)-N(3))-methyltransferase	YP_002343616.1	50520408_06915	80512_07545	80864_06990	WP_002854340.1	WP_002851903.1
group_548		hypothetical protein	YP_002343535.1	50520408_07700	80512_05710	80864_08215	WP_002857772.1	WP_002865968.1
group_547		integral membrane protein	YP_002344873.1	50520408_06145	80512_02535	80864_05020	WP_002856612.1	WP_002867047.1
group_546		amino acid ABC transporter permease	YP_002344317.1	50520408_03225	80512_00485	80864_01115	WP_002853290.1	WP_002853290.1
cgpA	cgpA	glycoprotein CpgA	YP_002345038.1	50520408_04440	80512_06510	80864_05950	WP_002869275.1	WP_014517144.1
kpsT	kpsT	capsule polysaccharide ABC transporter ATP-binding protein	YP_002344829.1	50520408_06375	80512_02310	80864_05255	WP_002818959.1	WP_014517118.1
group_544		membrane protein	YP_002344647.1	50520408_01435	80512_04280	80864_03305	WP_002853237.1	WP_002866250.1
group_543		periplasmic protein	YP_002344471.1	50520408_00545	80512_01340	80864_00300	WP_002866103.1	WP_002877751.1
flgA	flgA	flagellar basal body P-ring biosynthesis protein FlgA	YP_002344176.1	50520408_03915	80512_08445	80864_01830	WP_002869341.1	WP_014516989.1
sodB	sodB	superoxide dismutase	YP_002343628.1	50520408_06980	80512_07480	80864_06925	WP_002851662.1	WP_002851662.1
group_539		peptide ABC transporter ATP-binding protein	YP_002344949.1	50520408_04940	80512_06015	80864_06430	WP_002922489.1	WP_002876088.1
ccoO	ccoO	cbb3-type cytochrome c oxidase subunit II	YP_002344869.1	50520408_06170	80512_02515	80864_05040	WP_002851187.1	WP_002855439.1
group_538		ABC transporter ATP-binding protein	YP_002344668.1	50520408_01540	80512_04385	80864_03200	WP_002856386.1	WP_002856386.1
dccR	dccR	two-component regulator	YP_002344614.1	50520408_01265	80512_04115	80864_03470	WP_002853205.1	WP_002853205.1
uppS	uppS	UDP diphosphate synthase	YP_002344231.1	50520408_03660	80512_00035	80864_01565	WP_002852565.1	WP_002852565.1
group_535		MOSC-domain-containing protein	YP_002344032.1	50520408_02215	80512_03765	80864_02035	WP_002856871.1	WP_002856871.1
group_534		transcriptional regulator	YP_002343877.1	50520408_07965	80512_02910	80864_02875	WP_072225850.1	WP_072238621.1
ompR	ompR	DNA-binding response regulator	YP_002344289.1	50520408_03370	80512_00345	80864_01255	WP_002869170.1	WP_041176745.1
tpiA	tpiA	triosephosphate isomerase	YP_002344784.1	50520408_06725	80512_02135	80864_07355	WP_002871985.1	WP_014517090.1
group_533		hypothetical protein	YP_002344675.1	50520408_01585	80512_04695	80864_03155	WP_002854065.1	WP_002854065.1
racR	racR	two-component regulator	YP_002344652.1	50520408_01460	80512_04305	80864_03280	WP_002853168.1	WP_002861955.1
group_532		two-component regulator	YP_002343793.1	50520408_05450	80512_06705	80864_04245	WP_002857553.1	WP_002857553.1
rnc	rnc	ribonuclease III	YP_002345004.1	50520408_04635	80512_06315	80864_06140	WP_002856336.1	WP_002862275.1
group_531		two-component regulator	YP_002344618.1	50520408_01290	80512_04140	80864_03445	WP_002853196.1	WP_002777451.1
group_530		7-cyano-7-deazaguanine synthase	YP_002343488.1	50520408_04050	80512_07945	80864_07800	WP_002859730.1	WP_002779268.1
group_529		laccase domain-containing protein	YP_002344608.1	50520408_01235	80512_04085	80864_03500	WP_002868858.1	WP_002866218.1
atpB	atpB	ATP synthase subunit A	YP_002344595.1	50520408_01175	80512_04025	80864_03560	WP_002852750.1	WP_002858390.1
group_528		23S rRNA (guanosine(2251)-2'-O)-methyltransferase RlmB	YP_002343613.1	50520408_06900	80512_07560	80864_07005	WP_002857441.1	WP_002866330.1
rsmD	rsmD	16S rRNA (guanine(966)-N(2))-methyltransferase RsmD	YP_002344843.1	50520408_06305	80512_02380	80864_05175	WP_024088149.1	WP_002867028.1
group_527		endonuclease III	YP_002344476.1	50520408_00570	80512_01365	80864_00275	WP_002869046.1	WP_002866108.1
pfs	pfs	aminodeoxyfutalosine nucleosidase	YP_002343577.1	50520408_07490	80512_05500	80864_08005	WP_002860591.1	WP_002860591.1
group_525		hypothetical protein	YP_002344943.1	50520408_04970	80512_05985	80864_06460	WP_002922487.1	WP_002866863.1
hydC	hydC	Ni/Fe-hydrogenase B-type cytochrome subunit	YP_002344656.1	50520408_01480	80512_04325	80864_03260	WP_002855770.1	WP_002866258.1
group_524		membrane protein	YP_002343983.1	50520408_01960	80512_03480	80864_02300	WP_002856730.1	WP_002856730.1
plsC	plsC	1-acyl-SN-glycerol-3-phosphate acyltransferase	YP_002343948.1	50520408_01790	80512_03300	80864_02475	WP_002858620.1	WP_002866407.1
group_523		hypothetical protein	YP_002344771.1	50520408_06655	80512_02065	80864_07265	WP_002855633.1	WP_002866701.1
livF	livF	ABC transporter ATP-binding protein	YP_002344409.1	50520408_00200	80512_01000	80864_00620	WP_002869429.1	WP_002852965.1
group_522		hypothetical protein	YP_002344118.1	50520408_02720	80512_05010	80864_05680	WP_002858514.1	WP_002866545.1
group_521		integral membrane protein	YP_002343679.1	50520408_07230	80512_07200	80864_06630	WP_002851668.1	WP_002851668.1
ung	ung	uracil-DNA glycosylase	YP_002343546.1	50520408_07645	80512_05655	80864_08160	WP_002854281.1	WP_002876992.1
group_520		amino acid recemase	YP_002343545.1	50520408_07650	80512_05660	80864_08165	WP_002868768.1	WP_002895094.1
group_518		periplasmic protein	YP_002344759.1	50520408_06600	80512_02010	80864_07205	WP_002869335.1	WP_002866712.1
pseF	pseF	pseudaminic acid cytidylyltransferase	YP_002344701.1	50520408_01685	80512_08745	80864_03025	WP_002869384.1	WP_002866280.1
flgH	flgH	flagellar basal body L-ring protein	YP_002344105.1	50520408_02660	80512_05080	80864_05615	WP_002861373.1	WP_002864738.1
group_517		hypothetical protein	YP_002343647.1	50520408_07045	80512_07390	80864_06825	WP_002826913.1	WP_002826913.1
rpsC	rpsC	30S ribosomal protein S3	YP_002345067.1	50520408_04270	80512_07710	80864_07570	WP_002851138.1	WP_002851138.1
npdA	npdA	NAD-dependent protein deacetylase	YP_002344445.1	50520408_00400	80512_01195	80864_00435	WP_002856616.1	WP_014517036.1
group_514		methyltransferase domain-containing protein	YP_002343929.1	50520408_07730	80512_03200	80864_02575	WP_002857282.1	WP_002866972.1
rplA	rplA	50S ribosomal protein L1	YP_002343909.1	50520408_07780	80512_03105	80864_02675	WP_002854928.1	WP_002854928.1
group_513		amino acid ABC transporter permease	YP_002343901.1	50520408_07840	80512_03045	80864_02740	WP_002854841.1	WP_014516948.1
group_512		periplasmic protein	YP_002343505.1	50520408_08055	80512_05895	80864_08395	WP_002868973.1	WP_002872991.1
trmD	trmD	tRNA (guanine-N(1)-)-methyltransferase	YP_002344131.1	50520408_02785	80512_04945	80864_05745	WP_002868040.1
group_510		periplasmic protein	YP_002343850.1	50520408_05730	80512_06990	80864_03960	WP_009882158.1	WP_002865878.1
group_508		transcriptional regulator	YP_002344563.1	50520408_01020	80512_01795	80864_03715	WP_002787769.1	WP_002866185.1
ubiE	ubiE	ubiquinone/menaquinone biosynthesis methyltransferase	YP_002343762.1	50520408_05300	80512_06550	80864_04395	WP_002859428.1	WP_002854652.1
group_506		peptide ABC transporter ATP-binding protein	YP_002344950.1	50520408_04935	80512_06020	80864_06425	WP_002922491.1	WP_002866868.1
group_505		periplasmic protein	YP_002344768.1	50520408_06640	80512_02050	80864_07250	WP_002855861.1	WP_002866703.1
group_504		tRNA (cmo5U34)-methyltransferase	YP_002344020.1	50520408_02155	80512_03705	80864_02095	WP_079254181.1	WP_079254201.1
purC	purC	phosphoribosylaminoimidazolesuccinocarboxamide synthase	YP_002343944.1	50520408_01770	80512_03280	80864_02495	WP_002854922.1	WP_002854922.1
group_503		hypothetical protein	YP_002344892.1	50520408_06040	80512_02640	80864_04915	WP_024088174.1	WP_012006785.1
group_502		integral membrane protein	YP_002344834.1	50520408_06350	80512_02335	80864_05230	WP_002819467.1	WP_014517120.1
group_500		hypothetical protein	YP_002344124.1	50520408_02750	80512_04980	80864_05710	WP_002856929.1	WP_002856929.1
pyrH	pyrH	uridylate kinase	YP_002344665.1	50520408_01525	80512_04370	80864_03215	WP_002854049.1	WP_002854049.1
group_497		arginyl-tRNA--protein transferase	YP_002344430.1	50520408_00305	80512_01105	80864_00515	WP_002869122.1	WP_002866068.1
group_496		hydrolase	YP_002344203.1	50520408_03780	80512_08865	80864_01695	WP_002867950.1	WP_002866925.1
group_495		TerC family integral membrane protein	YP_002343644.1	50520408_07030	80512_07405	80864_06840	WP_002851673.1	WP_002851673.1
iamA	iamA	ABC transporter ATP-binding protein	YP_002345016.1	50520408_04575	80512_06375	80864_06080	WP_002868882.1	WP_002866848.1
group_492		inositol monophosphatase family protein	YP_002343588.1	50520408_07435	80512_05445	80864_07950	WP_002866740.1	WP_014516897.1
cdsA	cdsA	phosphatidate cytidylyltransferase	YP_002344735.1	50520408_06465	80512_01865	80864_07080	WP_002869324.1	WP_002866765.1
group_488		exporting protein	YP_002344605.1	50520408_01220	80512_04070	80864_03515	WP_002853792.1	WP_002853792.1
truA	truA	tRNA pseudouridine synthase A	YP_002344234.1	50520408_03645	80512_00050	80864_01550	WP_011812739.1	WP_002852636.1
group_487		hypothetical protein	YP_002344123.1	50520408_02745	80512_04985	80864_05705	WP_002854814.1	WP_002866550.1
frdB	frdB	fumarate reductase iron-sulfur subunit	YP_002343847.1	50520408_05715	80512_06975	80864_03975	WP_002854302.1	WP_002854302.1
pssA	pssA	CDP-diacylglycerol--serine O-phosphatidyltransferase	YP_002344507.1	50520408_00725	80512_01520	80864_00120	WP_002855972.1	WP_002859122.1
pebC	pebC	amino acid ABC transporter ATP-binding protein	YP_002344320.1	50520408_03210	80512_00500	80864_01100	WP_002865902.1	WP_002865902.1
glnQ	glnQ	glutamine transporter ATP-binding protein	YP_002344301.1	50520408_03310	80512_00405	80864_01195	WP_002856856.1	WP_002877347.1
group_485		oxidoreductase subunit	YP_002343851.1	50520408_05735	80512_06995	80864_03955	WP_002857555.1	WP_002865877.1
dapB	dapB	4-hydroxy-tetrahydrodipicolinate reductase	YP_002343655.1	50520408_07085	80512_07350	80864_06785	WP_002851754.1	WP_002854461.1
proC	proC	pyrroline-5-carboxylate reductase	YP_002344469.1	50520408_00535	80512_01330	80864_00310	WP_002869050.1	WP_002859150.1
bax	bax	mannosyl-glycoprotein endo-beta-N-acetylglucosamidase	YP_002344904.1	50520408_05970	80512_02720	80864_04840	WP_002868022.1	WP_002877301.1
hisA	hisA	1-(5-phosphoribosyl)-5-[(5-phosphoribosylamino)methylideneamino]imidazole-4-carboxamide isomerase	YP_002344970.1	50520408_04820	80512_06120	80864_06330	WP_002868828.1	WP_002866580.1
group_483		periplasmic protein	YP_002344342.1	50520408_03025	80512_00650	80864_00950	WP_002868960.1	WP_002866881.1
fliP	fliP	flagellar biosynthesis protein FliP	YP_002344227.1	50520408_03680	80512_00015	80864_01585	WP_002868800.1	WP_002852529.1
group_482		regulatory protein	YP_002344886.1	50520408_06075	80512_02605	80864_04950	WP_002822570.1	WP_002855349.1
tatC	tatC	Sec-independent protein translocase TatC	YP_002344008.1	50520408_02095	80512_03645	80864_02155	WP_002856930.1	WP_002866455.1
group_481		allophanate hydrolase subunit 1	YP_002344914.1	50520408_05920	80512_02770	80864_04790	WP_002851148.1	WP_002867083.1
cmeE	cmeE	mutlidrug efflux system membrane fusion protein	YP_002344427.1	50520408_00290	80512_01090	80864_00530	WP_002855808.1	WP_002866064.1
group_480		hypothetical protein	YP_002344379.1	50520408_00055	80512_00850	80864_00770	WP_002856021.1	WP_014517026.1
napG	napG	quinol dehydrogenase periplasmic subunit	YP_002344188.1	50520408_03855	80512_08385	80864_01770	WP_002866909.1	WP_002866909.1
pstB	pstB	phosphate ABC transporter ATP-binding protein	YP_002344046.1	50520408_02285	80512_03840	80864_01965	WP_002776307.1	WP_002776307.1
group_479		oxidoreductase iron-sulfur subunit	YP_002343537.1	50520408_07690	80512_05700	80864_08205	WP_002857727.1	WP_002859761.1
group_478		hypothetical protein	YP_002344996.1	50520408_04675	80512_06270	80864_06180	WP_002856273.1	WP_002866602.1
group_477		amino acid ABC transporter permease	YP_002344300.1	50520408_03315	80512_00400	80864_01200	WP_002865915.1	WP_002865915.1
hypB	hypB	hydrogenase isoenzymes formation protein	YP_002344053.1	50520408_02315	80512_03875	80864_01930	WP_002785900.1	WP_002876679.1
fabG	fabG	3-oxoacyl-ACP reductase	YP_002343872.1	50520408_07990	80512_02885	80864_02900	WP_002855091.1	WP_002867003.1
motB	motB	flagellar motor protein MotB	YP_002343774.1	50520408_05360	80512_06610	80864_04335	WP_002854333.1	WP_002854333.1
group_476		7-carboxy-7-deazaguanine synthase	YP_002343620.1	50520408_06935	80512_07525	80864_06970	WP_002857378.1	WP_002866333.1
group_475	hisF	imidazole glycerol phosphate synthase subunit HisF	YP_002344704.1	50520408_01700	80512_08760	80864_03010	WP_002786691.1	WP_002866282.1
dapF	dapF	diaminopimelate epimerase	YP_002344903.1	50520408_05975	80512_02715	80864_04845	WP_002855997.1	WP_002867072.1
group_473		oxidoreductase	YP_002344240.1	50520408_03615	80512_00080	80864_01520	WP_002868808.1	WP_002866956.1
flaC	flaC	flagellin C	YP_002344138.1	50520408_02820	80512_04910	80864_05780	WP_002869032.1	WP_002854849.1
trpA	trpA	tryptophan synthase subunit alpha	YP_002343787.1	50520408_05420	80512_06675	80864_04275	WP_002868918.1	WP_002854645.1
mreC	mreC	rod shape-determining protein MreC	YP_002343719.1	50520408_05095	80512_08260	80864_04620	WP_002868732.1	WP_014516923.1
murI	murI	glutamate racemase	YP_002345021.1	50520408_04550	80512_06400	80864_06055	WP_002868877.1	WP_002826386.1
group_472		periplasmic protein	YP_002344990.1	50520408_04725	80512_06220	80864_06230	WP_002856158.1	WP_002866598.1
group_471		amino acid ABC transporter permease	YP_002344318.1	50520408_03220	80512_00490	80864_01110	WP_002853332.1	WP_002853332.1
group_470		pseudouridine synthase	YP_002344126.1	50520408_02760	80512_04970	80864_05720	WP_002855240.1	WP_002866553.1
peb3	peb3	major antigenic peptide PEB3	YP_002343730.1	50520408_05150	80512_08190	80864_04565	WP_002886243.1	WP_002854295.1
group_467		pyridoxamine 5'-phosphate oxidase	YP_002344982.1	50520408_04765	80512_06180	80864_06270	WP_002868834.1	WP_002866590.1
ceuD	ceuD	enterochelin uptake ATP-binding protein	YP_002344742.1	50520408_06500	80512_01900	80864_07115	WP_002856278.1	WP_002866772.1
hisJ	hisJ	histidine-binding protein	YP_002344152.1	50520408_02890	80512_04840	80864_05855	WP_002867836.1	WP_002854837.1
group_466		hypothetical protein	YP_002343578.1	50520408_07485	80512_05495	80864_08000	WP_002868759.1	WP_002866734.1
proB	proB	glutamate 5-kinase	YP_002343557.1	50520408_07590	80512_05600	80864_08105	WP_002851769.1	WP_002851769.1
map	map	methionine aminopeptidase	YP_002345020.1	50520408_04555	80512_06395	80864_06060	WP_002868878.1	WP_002877875.1
exoA	exoA	exodeoxyribonuclease	YP_002343697.1	50520408_07320	80512_07115	80864_06540	WP_002869154.1
group_465		pseudouridine synthase	YP_002345075.1	50520408_04230	80512_07750	80864_07610	WP_002869293.1	WP_002853086.1
group_464		methyltransferase	YP_002344802.1	50520408_02595	80512_02225	80864_07445	WP_024088040.1	WP_002877671.1
group_463		sugar nucleotidyltransferase	YP_002344799.1	50520408_02580	80512_02210	80864_07430	WP_002869138.1	WP_002877674.1
group_462		ATP/GTP-binding protein	YP_002344477.1	50520408_00575	80512_01370	80864_00270	WP_002856328.1	WP_002856328.1
group_461		hypothetical protein	YP_002344385.1	50520408_00075	80512_00875	80864_00745	WP_011812755.1	WP_010891900.1
tlyA	tlyA	hemolysin	YP_002344018.1	50520408_02145	80512_03695	80864_02105	WP_002868894.1	WP_002866462.1
group_458		hypothetical protein	YP_002344849.1	50520408_06275	80512_02410	80864_05145		WP_002877433.1
hisF	hisF	imidazole glycerol phosphate synthase subunit HisF	YP_002344972.1	50520408_04815	80512_06130	80864_06320	WP_002856484.1	WP_002866581.1
group_456		LamB/YcsF family protein	YP_002344913.1	50520408_05925	80512_02765	80864_04795	WP_002851457.1	WP_002867082.1
fliR	fliR	flagellar biosynthesis protein FliR	YP_002344570.1	50520408_01055	80512_03905	80864_03680	WP_002855878.1	WP_002855878.1
group_455		4-diphosphocytidyl-2C-methyl-D-erythritol kinase	YP_002344497.1	50520408_00675	80512_01470	80864_00170	WP_002869041.1	WP_002877773.1
group_454		CorA-like Mg2+ transporter protein	YP_002344406.1	50520408_00180	80512_00980	80864_00640	WP_002855755.1	WP_002866051.1
group_453		HAD-superfamily hydrolase	YP_002343753.1	50520408_05255	80512_08055	80864_04440	WP_002867748.1	WP_002866666.1
polC	polC	3'-5' exonuclease	YP_002343886.1	50520408_07915	80512_02970	80864_02815	WP_002857363.1	WP_002866993.1
livG	livG	ABC transporter ATP-binding protein	YP_002344410.1	50520408_00205	80512_01005	80864_00615	WP_002869430.1	WP_002853599.1
group_452		DnaJ-like protein	YP_002344352.1	50520408_02980	80512_00700	80864_00900	WP_002853334.1	WP_002853334.1
group_451		NLPA family lipoprotein	YP_002344178.1	50520408_03905	80512_08435	80864_01820	WP_002857015.1	WP_014516993.1
group_448		NLPA family lipoprotein	YP_002344179.1	50520408_03900	80512_08430	80864_01815	WP_002857086.1	WP_014516994.1
dprA	dprA	DNA processing protein A	YP_002344063.1	50520408_02360	80512_05340	80864_05320	WP_002857196.1	WP_002866495.1
murB	murB	UDP-N-acetylenolpyruvoylglucosamine reductase	YP_002345044.1	50520408_04410	80512_06540	80864_05920	WP_002856370.1	WP_002866834.1
chuC	chuC	hemin uptake ABC transporter ATP-binding protein	YP_002344985.1	50520408_04750	80512_06195	80864_06255	WP_002856079.1	WP_002866594.1
group_446		integral membrane protein	YP_002344557.1	50520408_00990	80512_01765	80864_03745	WP_009882768.1	WP_002866180.1
thiG	thiG	thiazole synthase	YP_002344440.1	50520408_00355	80512_01170	80864_00460	WP_002856549.1	WP_002866076.1
group_445		processing peptidase	YP_002344232.1	50520408_03655	80512_00040	80864_01560	WP_002868803.1	WP_002868803.1
trpC	trpC	Indole-3-glycerol phosphate synthase	YP_002343932.1	50520408_07715	80512_03215	80864_02560	WP_002868783.1	WP_002854779.1
motA	motA	flagellar motor protein MotA	YP_002343775.1	50520408_05365	80512_06615	80864_04330	WP_002859438.1	WP_002854170.1
surE	surE	5'-nucleotidase SurE	YP_002343731.1	50520408_05160	80512_08165	80864_04550	WP_009881995.1	WP_014516931.1
peb1A	peb1A	bifunctional adhesin/ABC transporter aspartate/glutamate-binding protein	YP_002344319.1	50520408_03215	80512_00495	80864_01105	WP_002865903.1	WP_002865903.1
group_444		oxidoreductase	YP_002344214.1	50520408_03725	80512_08920	80864_01640	WP_002852476.1	WP_002865993.1
group_443		ABC transporter permease	YP_002344149.1	50520408_02875	80512_04855	80864_05840	WP_002781812.1	WP_002878002.1
group_442		periplasmic protein	YP_002343571.1	50520408_07520	80512_05530	80864_08035	WP_002868764.1	WP_002876984.1
nit2	nit2	carbon-nitrogen hydrolase family protein	YP_002344451.1	50520408_00430	80512_01235	80864_00405	WP_002853489.1	WP_002866089.1
fdhD	fdhD	formate dehydrogenase accessory protein	YP_002344887.1	50520408_06070	80512_02610	80864_04945	WP_002869208.1	WP_002867056.1
napH	napH	quinol dehydrogenase membrane subunit	YP_002344189.1	50520408_03850	80512_08380	80864_01765	WP_079254185.1	WP_072238685.1
frdC	frdC	fumarate reductase cytochrome B subunit	YP_002343845.1	50520408_05705	80512_06965	80864_03985	WP_002854660.1	WP_002854660.1
glnP	glnP	glutamine transporter permease	YP_002344338.1	50520408_03045	80512_00630	80864_00970	WP_002853965.1	WP_012006708.1
group_437		integral membrane protein	YP_002343781.1	50520408_05395	80512_06650	80864_04300	WP_002858695.1	WP_002854334.1
group_436		ParA family protein	YP_002343560.1	50520408_07575	80512_05585	80864_08090	WP_002851697.1	WP_002851697.1
pdxJ	pdxJ	pyridoxine 5'-phosphate synthase	YP_002344629.1	50520408_01345	80512_04195	80864_03390	WP_002856096.1	WP_002866232.1
cheR	cheR	MCP protein methyltransferase	YP_002344321.1	50520408_03205	80512_00505	80864_01095	WP_002865901.1	WP_002865901.1
aroE	aroE	shikimate 5-dehydrogenase	YP_002343842.1	50520408_05690	80512_06950	80864_04000	WP_009882145.1	WP_002865881.1
rpsB	rpsB	30S ribosomal protein S2	YP_002344573.1	50520408_01070	80512_03920	80864_03665	WP_002853455.1	WP_002853455.1
flgG	flgG	flagellar basal body rod protein	YP_002344116.1	50520408_02710	80512_05020	80864_05670	WP_002852142.1	WP_002852142.1
lpxA	lpxA	acyl-[acyl-carrier-protein]--UDP-N-acetylglucosamine O-acyltransferase	YP_002343716.1	50520408_05080	80512_08275	80864_04635	WP_002857291.1	WP_002854387.1
group_431		peptide ABC transporter permease	YP_002344951.1	50520408_04930	80512_06025	80864_06420	WP_079254196.1	WP_002858931.1
nuoC	nuoC	NADH-quinone oxidoreductase subunit C	YP_002344946.1	50520408_04955	80512_06000	80864_06445	WP_002864416.1	WP_072238634.1
group_430		hypothetical protein	YP_002344525.1	50520408_00810	80512_01605	80864_00030	WP_002856546.1	WP_038402139.1
group_428		hypothetical protein	YP_002344506.1	50520408_00720	80512_01515	80864_00125	WP_002856030.1	WP_002866129.1
group_427		amidohydrolase family protein	YP_002343987.1	50520408_01980	80512_03500	80864_02280	WP_002855246.1	WP_002866434.1
group_426		transmembrane protein	YP_002343790.1	50520408_05435	80512_06690	80864_04260	WP_002868919.1	WP_002876919.1
cdtB	cdtB	cytolethal distending toxin B	YP_002343540.1	50520408_07675	80512_05685	80864_08190	WP_002851847.1	WP_002865972.1
ksgA	ksgA	rRNA small subunit methyltransferase A	YP_002345077.1	50520408_04220	80512_07760	80864_07620	WP_002869295.1	WP_002855605.1
psd	psd	phosphatidylserine decarboxylase	YP_002344254.1	50520408_03545	80512_00150	80864_01445	WP_002868814.1	WP_002866944.1
moeB	moeB	thiamine biosynthesis protein ThiF	YP_002344441.1	50520408_00360	80512_01175	80864_00455	WP_002855700.1	WP_002853687.1
uppP	uppP	undecaprenyl-diphosphatase	YP_002343663.1	50520408_07125	80512_07310	80864_06745	WP_002854708.1	WP_002866361.1
group_425		ABC transporter permease	YP_002343601.1	50520408_07370	80512_05380	80864_07885	WP_002857348.1	WP_014516903.1
chuD	chuD	hemin uptake system substrate-binding protein	YP_002344986.1	50520408_04745	80512_06200	80864_06250	WP_002856411.1	WP_002866595.1
group_424		integral membrane protein	YP_002344667.1	50520408_01535	80512_04380	80864_03205	WP_002855793.1	WP_002853622.1
rbn	rbn	ribonuclease BN	YP_002344603.1	50520408_01210	80512_04060	80864_03525	WP_002852725.1	WP_002854134.1
group_423		periplasmic protein	YP_002344584.1	50520408_01125	80512_03975	80864_03610	WP_002860429.1	WP_002877100.1
group_422		adenylosuccinate lyase	YP_002344429.1	50520408_00300	80512_01100	80864_00520	WP_002852998.1
group_421		periplasmic protein	YP_002343611.1	50520408_06890	80512_07570	80864_07015	WP_002857300.1	WP_002921317.1
cdtA	cdtA	cytolethal distending toxin A	YP_002343541.1	50520408_07670	80512_05680	80864_08185	WP_002852021.1	WP_002854626.1
group_420		periplasmic protein	YP_002344912.1	50520408_05930	80512_02760	80864_04800	WP_002851335.1	WP_002877290.1
group_418		type I phosphodiesterase/nucleotide pyrophosphatase	YP_002344147.1	50520408_02865	80512_04865	80864_05830	WP_072224772.1	WP_072238619.1
flgG2	flgG2	flagellar basal-body rod protein	YP_002344115.1	50520408_02705	80512_05025	80864_05665	WP_002868838.1	WP_002854829.1
group_417		hypothetical protein	YP_002344679.1	50520408_01605	80512_04715	80864_03135	WP_009882865.1	WP_002856474.1
group_416		DNA methylase	YP_002344140.1	50520408_02830	80512_04900	80864_05790	WP_002855085.1	WP_002866560.1
group_415		TatD-related deoxyribonuclease	YP_002344073.1	50520408_02410	80512_05290	80864_05370	WP_002856820.1	WP_002866502.1
lgt	lgt	prolipoprotein diacylglyceryl transferase	YP_002343844.1	50520408_05700	80512_06960	80864_03990	WP_009882152.1	WP_002854600.1
kdsA	kdsA	2-dehydro-3-deoxyphosphooctonate aldolase	YP_002343821.1	50520408_05585	80512_06845	80864_04105	WP_009882115.1	WP_002877513.1
truB	truB	tRNA pseudouridine synthase B	YP_002344495.1	50520408_00665	80512_01460	80864_00180	WP_002856304.1	WP_002866123.1
group_413		hypothetical protein	YP_002344355.1	50520408_02965	80512_00715	80864_00885	WP_002853389.1	WP_014517022.1
thiL	thiL	thiamine monophosphate kinase	YP_002344840.1	50520408_06320	80512_02365	80864_05190	WP_002869189.1	WP_012006780.1
group_412		peptidase M23 family protein	YP_002344626.1	50520408_01330	80512_04180	80864_03405	WP_002855938.1	WP_012006738.1
peb4cbf2	peb4cbf2	peptidyl-prolyl cis-trans isomerase	YP_002344026.1	50520408_02185	80512_03735	80864_02065	WP_002856774.1	WP_002876664.1
galU	galU	UTP-glucose-1-phosphate uridylyltransferase	YP_002344908.1	50520408_05950	80512_02740	80864_04820	WP_002851421.1	WP_002867078.1
fabI	fabI	enoyl-ACP reductase	YP_002344783.1	50520408_06720	80512_02130	80864_07350	WP_002780456.1	WP_002877376.1
pseG	pseG	UDP-24-diacetamido-246-trideoxy-beta-L-altropyranose hydrolase	YP_002344702.1	50520408_01690	80512_08750	80864_03020	WP_002790573.1	WP_002866281.1
purU	purU	formyltetrahydrofolate deformylase	YP_002344197.1	50520408_03810	80512_08340	80864_01725	WP_002857007.1	WP_002866915.1
group_410		periplasmic protein	YP_002343813.1	50520408_05550	80512_06805	80864_04145	WP_009882097.1	WP_002877506.1
group_409		rRNA small subunit methyltransferase I	YP_002343614.1	50520408_06905	80512_07555	80864_07000	WP_002857320.1	WP_002866331.1
tyrA	tyrA	prephenate dehydrogenase	YP_002343590.1	50520408_07425	80512_05435	80864_07940	WP_002860956.1	WP_002860956.1
rlpA	rlpA	Endolytic peptidoglycan transglycosylase RlpA	YP_002344075.1	50520408_02420	80512_05280	80864_05380	WP_002852227.1	WP_002852227.1
rplB	rplB	50S ribosomal protein L2	YP_002345070.1	50520408_04255	80512_07725	80864_07585	WP_002869292.1	WP_002825501.1
fliH	fliH	flagellar assembly protein FliH	YP_002343758.1	50520408_05280	80512_08030	80864_04415	WP_002854580.1	WP_002866661.1
ispH	ispH	4-hydroxy-3-methylbut-2-enyl diphosphate reductase	YP_002344293.1	50520408_03350	80512_00365	80864_01235	WP_002867459.1	WP_002857098.1
bioB	bioB	biotin synthase	YP_002345051.1	50520408_04385	80512_07630	80864_07490	WP_002869287.1	WP_002866830.1
group_408		transmembrane protein	YP_002343841.1	50520408_05685	80512_06945	80864_04005	WP_009882143.1	WP_002854542.1
group_407		chromosome-partitioning protein ParB	YP_002343561.1	50520408_07570	80512_05580	80864_08085	WP_002857730.1	WP_014516894.1
cjaA	cjaA	amino acid transporter substrate-binding protein	YP_002344377.1	50520408_00045	80512_00840	80864_00780	WP_002869157.1	WP_002861720.1
group_406		ABC transporter permease	YP_002344148.1	50520408_02870	80512_04860	80864_05835	WP_002869026.1	WP_002854833.1
fbp	fbp	fructose-16-bisphosphatase	YP_002344247.1	50520408_03580	80512_00115	80864_01480	WP_002856914.1	WP_002866948.1
accD	accD	acetyl-CoA carboxylase carboxyl transferase subunit beta	YP_002343587.1	50520408_07440	80512_05450	80864_07955	WP_002868940.1	WP_002857277.1
fliY	fliY	flagellar motor switch protein FliY	YP_002343523.1	50520408_08150	80512_05775	80864_08280	WP_002859752.1
ispA	ispA	geranyltranstransferase	YP_002345013.1	50520408_04590	80512_06360	80864_06095	WP_002868885.1	WP_002877869.1
prmA	prmA	50S ribosomal protein L11 methyltransferase	YP_002344510.1	50520408_00740	80512_01535	80864_00105	WP_002853953.1	WP_002866133.1
oorB	oorB	2-oxoglutarate-acceptor oxidoreductase subunit OorB	YP_002343968.1	50520408_01880	80512_03400	80864_02380	WP_002869309.1	WP_002866421.1
argB	argB	acetylglutamate kinase	YP_002343669.1	50520408_07180	80512_07250	80864_06680	WP_002859393.1	WP_072238664.1
group_404		ATP-dependent DNA ligase	YP_002345037.1	50520408_04445	80512_06505	80864_05955	WP_002869274.1	WP_002866837.1
metF	metF	methylenetetrahydrofolate reductase	YP_002344593.1	50520408_01170	80512_04020	80864_03565	WP_002868862.1	WP_002859283.1
lepP	lepP	signal peptidase I	YP_002344263.1	50520408_03500	80512_00195	80864_01400	WP_002852457.1	WP_002866938.1
folD	folD	bifunctional 510-methylene-tetrahydrofolate dehydrogenase/ 510-methylene-tetrahydrofolate cyclohydrolase	YP_002344262.1	50520408_03505	80512_00190	80864_01405	WP_002852542.1	WP_002852542.1
group_400		ATP/GTP-binding protein	YP_002344436.1	50520408_00335	80512_01150	80864_00480	WP_002855841.1	WP_014517034.1
ribF	ribF	bifunctional riboflavin kinase/FMN adenylyltransferase	YP_002344019.1	50520408_02150	80512_03700	80864_02100	WP_011812722.1	WP_002876662.1
group_397		ABC transporter ATP-binding protein	YP_002343602.1	50520408_07365	80512_05375	80864_07880	WP_009881802.1	WP_014516904.1
sdhC	sdhC	succinate dehydrogenase subunit C	YP_002343876.1	50520408_07970	80512_02905	80864_02880	WP_002857284.1	WP_002866999.1
group_395		hypothetical protein	YP_002343690.1	50520408_07285	80512_07150	80864_06575	WP_002922676.1	WP_002866385.1
group_394		hypothetical protein	YP_002345042.1	50520408_04420	80512_06530	80864_05930	WP_002860117.1	WP_002866835.1
pnk	pnk	NAD kinase	YP_002344070.1	50520408_02395	80512_05305	80864_05355	WP_002855276.1	WP_002866499.1
ccoP	ccoP	cbb3-type cytochrome C oxidase subunit III	YP_002344867.1	50520408_06180	80512_02505	80864_05050	WP_002851306.1	WP_002851306.1
glyQ	glyQ	glycine--tRNA ligase alpha subunit	YP_002344122.1	50520408_02740	80512_04990	80864_05700	WP_002852069.1	WP_002861386.1
ftsY	ftsY	signal recognition particle protein	YP_002344597.1	50520408_01185	80512_04035	80864_03550	WP_002856218.1	WP_002858085.1
group_392		ATP-binding protein	YP_002343527.1	50520408_08170	80512_05755	80864_08260	WP_002851985.1	WP_002854691.1
group_390		hypothetical protein	YP_002345000.1	50520408_04655	80512_06295	80864_06160	WP_009883110.1	WP_002866605.1
sucD	sucD	succinyl-CoA synthetase subunit alpha	YP_002343965.1	50520408_01865	80512_03385	80864_02395	WP_002855278.1	WP_002855278.1
miaA	miaA	tRNA dimethylallyltransferase	YP_002343625.1	50520408_06960	80512_07500	80864_06945	WP_002854240.1	WP_002866335.1
group_389		carbon-nitrogen hydrolase	YP_002344345.1	50520408_03010	80512_00665	80864_00935	WP_002853261.1	WP_002866885.1
era	era	GTPase Era	YP_002344085.1	50520408_02480	80512_05210	80864_05450	WP_002855233.1	WP_002866516.1
group_387		hypothetical protein	YP_002344030.1	50520408_02205	80512_03755	80864_02045	WP_002855258.1	WP_002866473.1
group_385		hypothetical protein	YP_002344199.1	50520408_03800	80512_08330	80864_01715	WP_011812736.1	WP_014516996.1
thrB	thrB	homoserine kinase	YP_002343594.1	50520408_07405	80512_05415	80864_07920	WP_002851909.1	WP_002881044.1
group_382		transcriptional regulator	YP_002344395.1	50520408_00125	80512_00925	80864_00695	WP_002855820.1	WP_002866043.1
ubiA	ubiA	4-hydroxybenzoate octaprenyltransferase	YP_002343624.1	50520408_06955	80512_07505	80864_06950	WP_002868927.1	WP_002866334.1
lpxC	lpxC	UDP-3-O-[3-hydroxymyristoyl] N-acetylglucosamine deacetylase	YP_002343592.1	50520408_07415	80512_05425	80864_07930	WP_009881794.1	WP_014516898.1
atpG	atpG	ATP synthase subunit gamma	YP_002343566.1	50520408_07545	80512_05555	80864_08060	WP_002868766.1	WP_002866727.1
flgD	flgD	flagellar hook assembly protein	YP_002343513.1	50520408_08095	80512_05855	80864_08355	WP_002805290.1	WP_002866625.1
group_379		two-component regulator	YP_002344977.1	50520408_04790	80512_06155	80864_06295	WP_002856314.1	WP_002866587.1
htrB	htrB	lipid A biosynthesis lauroyl acyltransferase	YP_002344527.1	50520408_00820	80512_01615	80864_00020	WP_002855840.1	WP_002801091.1
pyrB	pyrB	aspartate carbamoyltransferase	YP_002344491.1	50520408_00645	80512_01440	80864_00200	WP_002869044.1	WP_002866119.1
group_378		cation efflux family protein	YP_002344346.1	50520408_03005	80512_00670	80864_00930	WP_002853697.1	WP_002866886.1
group_377		ABC transporter substrate-binding protein	YP_002345017.1	50520408_04570	80512_06380	80864_06075	WP_002868881.1	WP_002866847.1
group_376		transcriptional regulator	YP_002344437.1	50520408_00340	80512_01155	80864_00475	WP_002852985.1	WP_002852985.1
group_375		tRNA (mo5U34)-methyltransferase	YP_002344371.1	50520408_00015	80512_00810	80864_00810	WP_010790601.1	WP_072238651.1
group_374		ABC transporter substrate-binding protein	YP_002343603.1	50520408_07360	80512_05370	80864_07875	WP_002858739.1	WP_014516905.1
cbpA	cbpA	curved-DNA binding protein	YP_002344620.1	50520408_01300	80512_04150	80864_03435	WP_002907589.1	WP_002876803.1
pglG	pglG	integral membrane protein	YP_002344512.1	50520408_00750	80512_01545	80864_00095	WP_002868951.1	WP_002866135.1
group_371		polyprenyl synthetase	YP_002343972.1	50520408_01900	80512_03420	80864_02360	WP_002864642.1	WP_002866423.1
group_370		sulfoxide reductase catalytic subunit	YP_002343816.1	50520408_05565	80512_06820	80864_04130	WP_002857634.1	WP_002857634.1
gpsA	gpsA	glycerol-3-phosphate dehydrogenase	YP_002344587.1	50520408_01140	80512_03990	80864_03595	WP_079254192.1	WP_075888380.1
livH	livH	branched-chain amino acid ABC transporter permease	YP_002344412.1	50520408_00215	80512_01015	80864_00605	WP_002869432.1	WP_002852952.1
group_368	dapA	4-hydroxy-tetrahydrodipicolinate synthase	YP_002344213.1	50520408_03730	80512_08915	80864_01645	WP_002867956.1	WP_002865994.1
pspA	pspA	protease	YP_002343532.1	50520408_08195	80512_05730	80864_08235	WP_002868771.1	WP_002854721.1
hisG	hisG	ATP phosphoribosyltransferase	YP_002344966.1	50520408_04840	80512_06100	80864_06350	WP_002868826.1	WP_002866577.1
group_367		lipoprotein	YP_002343843.1	50520408_05695	80512_06955	80864_03995	WP_009882150.1	WP_002861157.1
group_366		radical SAM domain-containing protein	YP_002344635.1	50520408_01380	80512_04225	80864_03360	WP_002869073.1	WP_002866239.1
group_365		peptidase	YP_002344480.1	50520408_00590	80512_01385	80864_00255	WP_011812759.1	WP_002866112.1
mdh	mdh	malate dehydrogenase	YP_002343963.1	50520408_01855	80512_03375	80864_02405	WP_002854883.1	WP_002866416.1
cfbpC	cfbpC	iron-uptake ABC transporter ATP-binding protein	YP_002343631.1	50520408_06990	80512_07470	80864_06905	WP_011812693.1	WP_072238660.1
group_363		integral membrane protein	YP_002344335.1	50520408_03095	80512_00580	80864_01020	WP_002853470.1	WP_012006707.1
group_362		binding-protein dependent transport system permease	YP_002344180.1	50520408_03895	80512_08425	80864_01810	WP_002856710.1	WP_004304137.1
napL	napL	periplasmic protein	YP_002344191.1	50520408_03840	80512_08370	80864_01755	WP_002857025.1	WP_002866911.1
pstC	pstC	phosphate ABC transporter permease	YP_002344044.1	50520408_02275	80512_03830	80864_01975	WP_002776292.1	WP_002784291.1
ilvE	ilvE	branched-chain amino acid aminotransferase	YP_002343711.1	50520408_05055	80512_08300	80864_04660	WP_002857493.1	WP_002857493.1
group_361		cytochrome C551 peroxidase	YP_002343492.1	50520408_04030	80512_07965	80864_07820	WP_002865312.1	WP_002865312.1
fmt	fmt	methionyl-tRNA formyltransferase	YP_002343558.1	50520408_07585	80512_05595	80864_08100	WP_002857720.1	WP_002866723.1
argF	argF	ornithine carbamoyltransferase	YP_002344389.1	50520408_00095	80512_00895	80864_00725	WP_002854006.1	WP_002866038.1
hemC	hemC	porphobilinogen deaminase	YP_002343976.1	50520408_01920	80512_03440	80864_02340	WP_002820769.1	WP_002866427.1
selD	selD	selenidewater dikinase	YP_002344883.1	50520408_06090	80512_02590	80864_04965
ldh	ldh	L-lactate dehydrogenase	YP_002344558.1	50520408_00995	80512_01770	80864_03740	WP_009882771.1	WP_002866181.1
group_357		tRNA-dihydrouridine synthase	YP_002343583.1	50520408_07460	80512_05470	80864_07975	WP_002868942.1	WP_002866737.1
hemH	hemH	ferrochelatase	YP_002343935.1	50520408_01725	80512_03235	80864_02540	WP_002869243.1	WP_012006658.1
pglI	pglI	GalNAc(5)-diNAcBac-PP-undecaprenol beta-13-glucosyltransferase	YP_002344521.1	50520408_00790	80512_01585	80864_00050	WP_002868945.1	WP_002866141.1
prsA	prsA	ribose-phosphate pyrophosphokinase	YP_002344316.1	50520408_03230	80512_00480	80864_01120	WP_002856539.1	WP_002856539.1
group_355		periplasmic protein	YP_002343992.1	50520408_02005	80512_03525	80864_02255	WP_009882286.1	WP_002866439.1
fdhC	fdhC	formate dehydrogenase cytochrome B subunit	YP_002344888.1	50520408_06065	80512_02615	80864_04940	WP_002851174.1	WP_002855824.1
group_353		integral membrane protein	YP_002343822.1	50520408_05590	80512_06850	80864_04100	WP_002854544.1	WP_002877515.1
group_352		pyridine nucleotide-disulfide oxidoreductase	YP_002343990.1	50520408_01995	80512_03515	80864_02265	WP_009882282.1	WP_002866437.1
group_351		2-hydroxyacid dehydrogenase	YP_002343810.1	50520408_05535	80512_06790	80864_04160	WP_002911284.1	WP_002866628.1
ceuC	ceuC	enterochelin uptake permease	YP_002344741.1	50520408_06495	80512_01895	80864_07110	WP_002869321.1	WP_002866771.1
group_350		rRNA small subunit methyltransferase H	YP_002344111.1	50520408_02685	80512_05045	80864_05645	WP_079254184.1	WP_072238617.1
accA	accA	acetyl-CoA carboxylase carboxyl transferase subunit alpha	YP_002343880.1	50520408_07950	80512_02925	80864_02860	WP_002869266.1	WP_002854780.1
group_349		membrane protein	YP_002343612.1	50520408_06895	80512_07565	80864_07010	WP_002857583.1	WP_002857583.1
trxB	trxB	thioredoxin reductase	YP_002343606.1	50520408_06865	80512_07595	80864_07040	WP_002857228.1	WP_014516909.1
group_347		hypothetical protein	YP_002344244.1	50520408_03595	80512_00100	80864_01495	WP_002868812.1	WP_002866951.1
group_346		peptide ABC transporter permease	YP_002344952.1	50520408_04925	80512_06030	80864_06415	WP_002911413.1	WP_002877562.1
kpsF	kpsF	D-arabinose 5-phosphate isomerase	YP_002344826.1	50520408_06390	80512_02295	80864_05270	WP_002869182.1	WP_014517115.1
group_345		periplasmic protein	YP_002343574.1	50520408_07505	80512_05515	80864_08020	WP_002851738.1	WP_002851738.1
group_343		hypothetical protein	YP_002344627.1	50520408_01335	80512_04185	80864_03400	WP_002869072.1	WP_002866230.1
group_342		cation transport protein	YP_002344554.1	50520408_00975	80512_01750	80864_03760	WP_002856089.1	WP_002866178.1
hldD	hldD	ADP-glyceromanno-heptose 6-epimerase	YP_002344542.1	50520408_00925	80512_01700	80864_03815	WP_002856483.1	WP_002877123.1
group_340		OmpA family membrane protein	YP_002344029.1	50520408_02200	80512_03750	80864_02050	WP_002854811.1	WP_002866472.1
group_339		integral membrane protein	YP_002343984.1	50520408_01965	80512_03485	80864_02295	WP_002854880.1	WP_002858607.1
cheV	cheV	chemotaxis protein	YP_002343726.1	50520408_05130	80512_08225	80864_04585	WP_002857365.1	WP_002857365.1
cadF	cadF	outer membrane fibronectin-binding protein	YP_002344858.1	50520408_06225	80512_02460	80864_05095	WP_002869202.1	WP_002867041.1
group_335		hypothetical protein	YP_002343890.1	50520408_07895	80512_02990	80864_02795	WP_002868795.1	WP_002866989.1
trpS	trpS	tryptophan--tRNA ligase	YP_002343825.1	50520408_05605	80512_06865	80864_04085	WP_002854553.1	WP_002877518.1
moaA	moaA	cyclic pyranopterin monophosphate synthase	YP_002343621.1	50520408_06940	80512_07520	80864_06965	WP_002868437.1	WP_002868437.1
group_334		allophanate hydrolase subunit 2	YP_002344915.1	50520408_05915	80512_02775	80864_04785	WP_002851496.1	WP_002867084.1
tilS	tilS	tRNA(Ile)-lysidine synthase	YP_002344835.1	50520408_06345	80512_02340	80864_05225	WP_002858852.1	WP_002867020.1
lpxD	lpxD	UDP-3-O-acylglucosamine N-acyltransferase	YP_002344006.1	50520408_02085	80512_03625	80864_02165	WP_002855215.1	WP_002866452.1
sdhB	sdhB	succinate dehydrogenase iron-sulfur protein	YP_002343875.1	50520408_07975	80512_02900	80864_02885	WP_002854950.1	WP_002854950.1
holA	holA	DNA polymerase III subunit delta	YP_002344059.1	50520408_02340	80512_05360	80864_05300	WP_002869358.1	WP_002919844.1
ceuB	ceuB	enterochelin uptake permease	YP_002344740.1	50520408_06490	80512_01890	80864_07105	WP_002869322.1	WP_002898677.1
group_333		pseudouridine synthase	YP_002344671.1	50520408_01555	80512_04400	80864_03185	WP_002856495.1	WP_002856495.1
secF	secF	protein translocase subunit SecF	YP_002344485.1	50520408_00615	80512_01410	80864_00230	WP_002853635.1	WP_002853635.1
group_331		nitrogen fixation protein NifU	YP_002343682.1	50520408_07245	80512_07185	80864_06615	WP_002840050.1	WP_002840050.1
hypE	hypE	hydrogenase isoenzymes formation protein	YP_002344056.1	50520408_02330	80512_03890	80864_01915	WP_002787379.1	WP_002787379.1
fabH	fabH	3-oxoacyl-ACP synthase III	YP_002343766.1	50520408_05320	80512_06570	80864_04375	WP_002858639.1	WP_002866654.1
gppA	gppA	exopolyphosphatase	YP_002344628.1	50520408_01340	80512_04190	80864_03395	WP_002855969.1	WP_002866231.1
group_329		peptidyl-arginine deiminase family protein	YP_002344347.1	50520408_03000	80512_00675	80864_00925	WP_002855829.1	WP_002866887.1
group_328		periplasmic protein	YP_002344305.1	50520408_03290	80512_00425	80864_01175	WP_002856863.1	WP_002865910.1
tal	tal	transaldolase	YP_002343722.1	50520408_05110	80512_08245	80864_04605	WP_002857444.1	WP_014516926.1
group_324		ATP-binding protein	YP_002345002.1	50520408_04645	80512_06305	80864_06150	WP_002856209.1	WP_002866607.1
hemB	hemB	delta-aminolevulinic acid dehydratase	YP_002344390.1	50520408_00100	80512_00900	80864_00720	WP_002859198.1	WP_002877904.1
corA	corA	magnesium and cobalt transport protein	YP_002344144.1	50520408_02850	80512_04880	80864_05810	WP_002869030.1	WP_002799370.1
group_323		periplasmic protein	YP_002345006.1	50520408_04625	80512_06325	80864_06130	WP_002868888.1	WP_002870200.1
gne	gne	UDP-GlcNAc/Glc 4-epimerase	YP_002344524.1	50520408_00805	80512_01600	80864_00035	WP_002869381.1	WP_014517050.1
alr	alr	alanine racemase	YP_002344304.1	50520408_03295	80512_00420	80864_01180	WP_002856795.1	WP_002865911.1
plsX	plsX	phosphate acyltransferase	YP_002343767.1	50520408_05325	80512_06575	80864_04370	WP_002868169.1	WP_002854249.1
group_322		membrane protein	YP_002343584.1	50520408_07455	80512_05465	80864_07970	WP_002868941.1	WP_002866738.1
purM	purM	phosphoribosylformylglycinamidine cyclo-ligase	YP_002344901.1	50520408_05985	80512_02705	80864_04855	WP_002855427.1	WP_002867070.1
group_320		ABC transporter ATP-binding protein	YP_002344150.1	50520408_02880	80512_04850	80864_05845	WP_002776579.1	WP_002831397.1
pldA	pldA	phospholipase	YP_002344739.1	50520408_06485	80512_01885	80864_07100	WP_002855844.1	WP_002866769.1
ceuE	ceuE	enterochelin uptake substrate-binding protein	YP_002344743.1	50520408_06505	80512_01905	80864_07120	WP_011812790.1	WP_002866773.1
pheS	pheS	phenylalanine--tRNA ligase subunit alpha	YP_002344296.1	50520408_03335	80512_00380	80864_01220	WP_002852567.1	WP_002852567.1
group_318		anion uptake ABC transporter ATP-binding protein	YP_002344910.1	50520408_05940	80512_02750	80864_04810	WP_002868367.1	WP_012006789.1
nuoH	nuoH	NADH-quinone oxidoreductase subunit H	YP_002344941.1	50520408_04980	80512_05975	80864_06470	WP_009883056.1	WP_002866861.1
gapA	gapA	glyceraldehyde 3-phosphate dehydrogenase	YP_002344786.1	50520408_06735	80512_02145	80864_07365	WP_002780453.1	WP_002877378.1
group_314		lipoprotein	YP_002343833.1	50520408_05645	80512_06905	80864_04045	WP_002857599.1	WP_002865885.1
fepD	fepD	iron ABC transporter	YP_002344984.1	50520408_04755	80512_06190	80864_06260	WP_002856526.1	WP_002856526.1
group_313		hypothetical protein	YP_002343985.1	50520408_01970	80512_03490	80864_02290	WP_002856937.1	WP_002866431.1
cfbpA	cfbpA	iron-uptake ABC transporter substrate-binding protein	YP_002343633.1	50520408_07000	80512_07460	80864_06895	WP_009881850.1	WP_002877159.1
ruvB	ruvB	Holliday junction DNA helicase RuvB	YP_002344750.1	50520408_06560	80512_01965	80864_07160	WP_002856258.1	WP_002866780.1
group_312		tRNA N6-adenosine threonylcarbamoyltransferase	YP_002344732.1	50520408_06450	80512_01845	80864_07065	WP_002869327.1	WP_002892992.1
group_311		nucleoside hydrolase	YP_002343778.1	50520408_05380	80512_06635	80864_04315	WP_002868914.1	WP_002866651.1
group_310		methionine ABC transporter ATP-binding protei	YP_002344181.1	50520408_03890	80512_08420	80864_01805	WP_002856849.1	WP_002893140.1
group_309		periplasmic protein	YP_002344040.1	50520408_02255	80512_03810	80864_01995	WP_002868906.1	WP_002866480.1
rpoA	rpoA	DNA-directed RNA polymerase subunit alpha	YP_002344964.1	50520408_04850	80512_06090	80864_06360	WP_002855748.1	WP_002855748.1
mnmA	mnmA	tRNA-specific 2-thiouridylase MnmA	YP_002343517.1	50520408_08140	80512_05815	80864_08310	WP_002892108.1	WP_002876927.1
group_308		Membrane protein putative	YP_002344017.1	50520408_02140	80512_03690	80864_02110	WP_024088100.1	WP_012006666.1
mutY	mutY	A/G-specific adenine glycosylase	YP_002344989.1	50520408_04730	80512_06215	80864_06235	WP_002868837.1	WP_002866597.1
flgS	flgS	signal transduction histidine kinase	YP_002344200.1	50520408_03795	80512_08325	80864_01710	WP_002859823.1	WP_002881726.1
ribA	ribA	34-dihydroxy-2-butanone-4-phosphate synthase	YP_002344002.1	50520408_02065	80512_03605	80864_02185	WP_002855088.1	WP_002852104.1
hemE	hemE	uroporphyrinogen decarboxylase	YP_002344634.1	50520408_01375	80512_04220	80864_03365	WP_002856507.1	WP_002866238.1
group_304		periplasmic protein	YP_002344183.1	50520408_03880	80512_08410	80864_01795	WP_009882434.1	WP_002866905.1
ilvC	ilvC	ketol-acid reductoisomerase	YP_002344061.1	50520408_02350	80512_05350	80864_05310	WP_002857064.1	WP_002866493.1
nrdF	nrdF	ribonucleotide-diphosphate reductase subunit beta	YP_002343674.1	50520408_07205	80512_07225	80864_06655	WP_002851758.1	WP_002851758.1
group_302		integral membrane protein	YP_002344233.1	50520408_03650	80512_00045	80864_01555	WP_002856798.1	WP_002856798.1
group_301		cytochrome C551 peroxidase	YP_002343796.1	50520408_05465	80512_06720	80864_04230	WP_002857587.1	WP_002857587.1
waaC	waaC	heptosyltransferase I	YP_002344526.1	50520408_00815	80512_01610	80864_00025	WP_002855693.1	WP_002866145.1
murG	murG	UDP-N-acetylglucosamine--N-acetylmuramyl-(pentapeptide) pyrophosphoryl-undecaprenol N-acetylglucosamine transferase	YP_002344434.1	50520408_00325	80512_01125	80864_00495	WP_002856115.1	WP_002866070.1
queA	queA	S-adenosylmethionine--tRNA ribosyltransferase-isomerase	YP_002344007.1	50520408_02090	80512_03640	80864_02160	WP_002854771.1	WP_002877276.1
fliG	fliG	flagellar motor switch protein	YP_002343757.1	50520408_05275	80512_08035	80864_04420	WP_002854670.1	WP_002854670.1
argC	argC	N-acetyl-gamma-glutamyl-phosphate reductase	YP_002343667.1	50520408_07170	80512_07260	80864_06690	WP_002869256.1	WP_002866368.1
recA	recA	recombinase A	YP_002345041.1	50520408_04425	80512_06525	80864_05935	WP_002851424.1	WP_002851424.1
pseI	pseI	pseudaminic acid synthase	YP_002344707.1	50520408_01715	80512_08775	80864_02995	WP_002855940.1	WP_002866285.1
asd	asd	aspartate-semialdehyde dehydrogenase	YP_002344418.1	50520408_00245	80512_01045	80864_00575	WP_002856173.1	WP_002866058.1
group_299		hypothetical protein	YP_002343533.1	50520408_08200	80512_05725	80864_08230	WP_002851763.1	WP_002851763.1
group_297		hypothetical protein	YP_002344905.1	50520408_05965	80512_02725	80864_04835	WP_002867075.1	WP_002867075.1
ddl	ddl	D-alanine--D-alanine ligase	YP_002344205.1	50520408_03770	80512_08875	80864_01685	WP_002869413.1	WP_014516999.1
mreB	mreB	rod shape-determining protein MreB	YP_002343718.1	50520408_05090	80512_08265	80864_04625	WP_002857495.1	WP_014516922.1
amaA	amaA	acid membrane antigen A	YP_002344751.1	50520408_06565	80512_01970	80864_07165	WP_002856044.1	WP_002862038.1
group_293		cytochrome C	YP_002343508.1	50520408_08070	80512_05880	80864_08380	WP_002860887.1	WP_002860887.1
flgI	flgI	flagellar basal body P-ring protein	YP_002344844.1	50520408_06300	80512_02385	80864_05170	WP_002869192.1	WP_002826014.1
group_292		hypothetical protein	YP_002344281.1	50520408_03420	80512_00290	80864_01305	WP_002857066.1	WP_002865928.1
group_291		substrate-binding protein	YP_002344145.1	50520408_02855	80512_04875	80864_05815	WP_002869029.1	WP_002878000.1
group_290		hypothetical protein	YP_002343896.1	50520408_07865	80512_03020	80864_02765	WP_002868792.1	WP_002866984.1
livM	livM	branched-chain amino acid ABC transporter permease	YP_002344411.1	50520408_00210	80512_01010	80864_00610	WP_002869431.1	WP_002878153.1
aroB	aroB	3-dehydroquinate synthase	YP_002344403.1	50520408_00165	80512_00965	80864_00655	WP_002855849.1	WP_002866048.1
hisB	hisB	bifunctional imidazole glycerol-phosphate dehydratase/histidinol phosphatase	YP_002344968.1	50520408_04830	80512_06110	80864_06340	WP_002855951.1	WP_002866579.1
pyrD	pyrD	dihydroorotate dehydrogenase 2	YP_002344211.1	50520408_03740	80512_08905	80864_01655	WP_002867955.1	WP_002872967.1
group_285		integral membrane protein	YP_002343751.1	50520408_05245	80512_08065	80864_04450	WP_002868747.1	WP_002854608.1
mraY	mraY	phospho-N-acetylmuramoyl-pentapeptide-transferase	YP_002343870.1	50520408_08000	80512_02875	80864_02910	WP_002855192.1	WP_002867005.1
xerD	xerD	DNA recombinase	YP_002344270.1	50520408_03465	80512_00225	80864_01370	WP_002856853.1	WP_002871813.1
fba	fba	fructose-bisphosphate aldolase	YP_002344027.1	50520408_02190	80512_03740	80864_02060	WP_002856965.1	WP_002866470.1
prfA	prfA	peptide chain release factor 1	YP_002344981.1	50520408_04770	80512_06175	80864_06275	WP_002858952.1	WP_002858952.1
group_284		coproporphyrinogen III oxidase	YP_002344010.1	50520408_02105	80512_03655	80864_02145	WP_002855221.1	WP_002877273.1
dnaN	dnaN	DNA polymerase III subunit beta	YP_002343474.1	50520408_04115	80512_07880	80864_07735	WP_009881324.1	WP_002855594.1
group_283		23S rRNA (adenine(2503)-C(2))-methyltransferase RlmN	YP_002345079.1	50520408_04210	80512_07770	80864_07630	WP_002869297.1	WP_002866814.1
dxr	dxr	1-deoxy-D-xylulose 5-phosphate reductoisomerase	YP_002344734.1	50520408_06460	80512_01860	80864_07075	WP_002869325.1	WP_002866764.1
group_281		hypothetical protein	YP_002344841.1	50520408_06315	80512_02370	80864_05185	WP_002855347.1	WP_002867027.1
tsf	tsf	elongation factor Ts	YP_002344572.1	50520408_01065	80512_03915	80864_03670	WP_002856144.1	WP_002866193.1
trmA	trmA	tRNA/tmRNA (uracil-C(5))-methyltransferase	YP_002344238.1	50520408_03625	80512_00070	80864_01530	WP_002868806.1	WP_002866957.1
ispG	ispG	4-hydroxy-3-methylbut-2-en-1-yl diphosphate synthase (flavodoxin)	YP_002344104.1	50520408_02655	80512_05085	80864_05610	WP_002854766.1	WP_014516976.1
group_280		DegT family aminotransferase	YP_002343937.1	50520408_01735	80512_03245	80864_02530	WP_002854835.1	WP_002933370.1
pheA	pheA	bifunctional chorismate mutase/prephenate dehydratase	YP_002343754.1	50520408_05260	80512_08050	80864_04435	WP_009882032.1	WP_002866665.1
leuB	leuB	3-isopropylmalate dehydrogenase	YP_002345084.1	50520408_04155	80512_07815	80864_07675	WP_002868996.1	WP_002866809.1
group_278		NADP-dependent alcohol dehydrogenase	YP_002344920.1	50520408_05890	80512_02800	80864_04760	WP_002851455.1	WP_002867088.1
serC	serC	3-phosphoserine/phosphohydroxythreonine aminotransferase	YP_002343764.1	50520408_05310	80512_06560	80864_04385	WP_002868752.1	WP_014516941.1
pglH	pglH	GalNAc-alpha-(1->4)-GalNAc-alpha-(1->3)-diNAcBac-PP-undecaprenol alpha-14-N-acetyl-D-galactosaminyltransferase	YP_002344522.1	50520408_00795	80512_01590	80864_00045	WP_011812762.1	WP_072238645.1
fliM	fliM	flagellar motor switch protein FliM	YP_002343524.1	50520408_08155	80512_05770	80864_08275	WP_002851710.1	WP_002851710.1
group_277		periplasmic protein	YP_002344062.1	50520408_02355	80512_05345	80864_05315	WP_002869356.1	WP_002876692.1
group_275		integral membrane protein	YP_002343988.1	50520408_01985	80512_03505	80864_02275	WP_009882278.1	WP_002866435.1
aroC	aroC	chorismate synthase	YP_002345003.1	50520408_04640	80512_06310	80864_06145	WP_002856130.1	WP_002866608.1
group_273		CinA-like protein	YP_002344457.1	50520408_00460	80512_01265	80864_00375	WP_002853490.1	WP_002861788.1
pstA	pstA	phosphate ABC transporter permease	YP_002344045.1	50520408_02280	80512_03835	80864_01970	WP_002868909.1	WP_002797470.1
nusA	nusA	transcription elongation factor NusA	YP_002343894.1	50520408_07875	80512_03010	80864_02775	WP_002858478.1	WP_002866986.1
group_272		transmembrane protein	YP_002343710.1	50520408_05050	80512_08305	80864_04665	WP_002854522.1	WP_002854522.1
group_271		2-nitropropane dioxygenase	YP_002344661.1	50520408_01505	80512_04350	80864_03235	WP_002856032.1	WP_002866264.1
hypD	hypD	hydrogenase isoenzymes formation protein	YP_002344055.1	50520408_02325	80512_03885	80864_01920	WP_002869360.1	WP_002785902.1
group_270		hypothetical protein	YP_002343714.1	50520408_05070	80512_08285	80864_04645	WP_002868731.1	WP_002865940.1
group_269		DNA modification methylase	YP_002343666.1	50520408_07140	80512_07295	80864_06730	WP_002854420.1	WP_002851979.1
group_268		periplasmic protein	YP_002345012.1	50520408_04595	80512_06355	80864_06100	WP_002862279.1	WP_057036682.1
pdxA	pdxA	4-hydroxythreonine-4-phosphate dehydrogenase	YP_002344630.1	50520408_01350	80512_04200	80864_03385	WP_002855914.1	WP_012006739.1
hisC	hisC	histidinol-phosphate aminotransferase	YP_002343755.1	50520408_05265	80512_08045	80864_04430	WP_002868749.1	WP_012006641.1
lpxB	lpxB	ipid-A-disaccharide synthase	YP_002343729.1	50520408_05145	80512_08210	80864_04570	WP_002872030.1	WP_014516928.1
prfB	prfB	peptide chain release factor 2	YP_002344837.1	50520408_06335	80512_02350	80864_05205	WP_002869186.1	WP_002867022.1
pglJ	pglJ	N-acetylgalactosamine-NN'-diacetylbacillosaminyl-diphospho-undecaprenol 4-alpha-N-acetylgalactosaminyltransferase	YP_002344520.1	50520408_00785	80512_01580	80864_00055	WP_002868946.1	WP_002866140.1
group_267		membrane protein	YP_002344394.1	50520408_00120	80512_00920	80864_00700	WP_002856085.1	WP_002876863.1
group_266		MCP-type signal transduction protein	YP_002343882.1	50520408_07935	80512_02950	80864_02835	WP_002857440.1	WP_002857440.1
mrdB	mrdB	rod shape-determining protein RodA	YP_002344672.1	50520408_01560	80512_04405	80864_03180	WP_002853654.1	WP_002853654.1
group_264		ribosome-binding ATPase	YP_002344328.1	50520408_03170	80512_00540	80864_01060	WP_002869161.1	WP_002866014.1
cmeA	cmeA	multidrug efflux pump protein CmeA	YP_002343804.1	50520408_05505	80512_06760	80864_04190	WP_002868923.1	WP_002866633.1
flhB	flhB	flagellar biosynthesis protein FlhB	YP_002343773.1	50520408_05355	80512_06605	80864_04340	WP_011812703.1	WP_002857279.1
mrp	mrp	ATP/GTP-binding protein	YP_002344975.1	50520408_04800	80512_06145	80864_06305	WP_002868831.1	WP_002866584.1
group_261		zinc metalloprotease	YP_002344461.1	50520408_00490	80512_01290	80864_00350	WP_002812870.1	WP_002877745.1
group_260		transmembrane protein	YP_002344084.1	50520408_02475	80512_05215	80864_05445	WP_074468912.1	WP_072238628.1
iamB	iamB	ABC transporter permease	YP_002345015.1	50520408_04580	80512_06370	80864_06085	WP_002868883.1	WP_002866849.1
livK	livK	branched-chain amino acid ABC transporter substrate-binding protein	YP_002344413.1	50520408_00220	80512_01020	80864_00600	WP_002853905.1	WP_014517030.1
ftsZ	ftsZ	cell division protein FtsZ	YP_002344114.1	50520408_02700	80512_05030	80864_05660	WP_002852071.1	WP_014516979.1
ispDF	ispDF	bifunctional 2-C-methyl-D-erythritol 4-phosphate cytidylyltransferase/2-C-methyl-D-erythritol 24-cyclodiphosphate synthase	YP_002344976.1	50520408_04795	80512_06150	80864_06300	WP_002856129.1	WP_002877789.1
livJ	livJ	branched-chain amino acid ABC transporter substrate-binding protein	YP_002344414.1	50520408_00225	80512_01025	80864_00595	WP_009882648.1	WP_002866056.1
group_256		integral membrane protein	YP_002345030.1	50520408_04500	80512_06450	80864_06010	WP_002868870.1	WP_002877031.1
carA	carA	carbamoyl phosphate synthase small subunit	YP_002344874.1	50520408_06140	80512_02540	80864_05015	WP_002851156.1	WP_002867048.1
truD	truD	tRNA pseudouridine synthase D	YP_002344839.1	50520408_06325	80512_02360	80864_05195	WP_002869188.1	WP_002867024.1
kpsE	kpsE	capsule polysaccharide ABC transporter permease	YP_002344828.1	50520408_06380	80512_02305	80864_05260	WP_002860355.1	WP_014517117.1
group_255		lipoprotein	YP_002344378.1	50520408_00050	80512_00845	80864_00775	WP_009882608.1	WP_002866031.1
cca	cca	poly(A) polymerase family protein	YP_002344196.1	50520408_03815	80512_08345	80864_01730	WP_011812735.1	WP_002893128.1
group_254		transglycosylase	YP_002344074.1	50520408_02415	80512_05285	80864_05375	WP_009882343.1	WP_014516963.1
group_252		integral membrane protein	YP_002344795.1	50520408_06780	80512_02190	80864_07410	WP_002869134.1	WP_014517094.1
tgt	tgt	queuine tRNA-ribosyltransferase	YP_002344405.1	50520408_00175	80512_00975	80864_00645	WP_002869233.1	WP_002866050.1
dnaJ	dnaJ	molecular chaperone DnaJ	YP_002344651.1	50520408_01455	80512_04300	80864_03285	WP_002864607.1	WP_002876774.1
petC	petC	ubiquinol-cytochrome C reductase cytochrome C subunit	YP_002344575.1	50520408_01080	80512_03930	80864_03655	WP_009882807.1	WP_014517068.1
group_250		metallophosphoesterase	YP_002344253.1	50520408_03550	80512_00145	80864_01450	WP_002856936.1	WP_002866945.1
oorA	oorA	2-oxoglutarate-acceptor oxidoreductase subunit OorA	YP_002343967.1	50520408_01875	80512_03395	80864_02385	WP_002857113.1	WP_002859072.1
cydB	cydB	cytochrome bd oxidase subunit II	YP_002343544.1	50520408_07655	80512_05665	80864_08170	WP_002851984.1	WP_002865974.1
group_249		hypothetical protein	YP_002343657.1	50520408_07095	80512_07340	80864_06775	WP_002869065.1	WP_002922699.1
pglA	pglA	NN'-diacetylbacillosaminyl-diphospho-undecaprenol alpha-13-N-acetylgalactosaminyltransferase	YP_002344518.1	50520408_00775	80512_01570	80864_00065	WP_002868947.1	WP_002866138.1
pseA	pseA	pseudaminic acid biosynthesis protein PseA	YP_002344706.1	50520408_01710	80512_08770	80864_03000	WP_002784894.1	WP_002866284.1
hydA	hydA	Ni/Fe-hydrogenase small subunit	YP_002344658.1	50520408_01490	80512_04335	80864_03250	WP_002856501.1	WP_002876767.1
thiH	thiH	thiamine biosynthesis protein ThiH	YP_002344439.1	50520408_00350	80512_01165	80864_00465	WP_002855889.1	WP_002873309.1
nhaA1	nhaA1	Na(+)/H(+) antiporter	YP_002345024.1	50520408_04535	80512_06415	80864_06040	WP_002855944.1	WP_002855944.1
group_247		carboxynorspermidine/carboxyspermidine decarboxylase	YP_002344893.1	50520408_06035	80512_02645	80864_04910	WP_009883017.1	WP_002877469.1
hipO	hipO	hippurate hydrolase	YP_002344380.1	50520408_00060	80512_00855	80864_00765	WP_002869228.1	WP_002866033.1
dfp	dfp	bifunctional phosphopantothenoylcysteine decarboxylase/phosphopantothenate synthase	YP_002344229.1	50520408_03670	80512_00025	80864_01575	WP_002868802.1	WP_002866965.1
kdtA	kdtA	3-deoxy-D-manno-octulosonic acid transferase	YP_002344125.1	50520408_02755	80512_04975	80864_05715	WP_002854826.1
group_244		sulfate adenylyltransferase	YP_002344978.1	50520408_04785	80512_06160	80864_06290	WP_002868832.1	WP_002866588.1
dapD	dapD	2345-tetrahydropyridine-26-dicarboxylate N-succinyltransferase	YP_002344974.1	50520408_04805	80512_06140	80864_06310	WP_002868830.1	WP_002866583.1
group_243		peptidase M23 family protein	YP_002344606.1	50520408_01225	80512_04075	80864_03510	WP_002868859.1	WP_002852845.1
pglE	pglE	UDP-N-acetylbacillosamine transaminase	YP_002344514.1	50520408_00760	80512_01555	80864_00085	WP_002868949.1	WP_002866137.1
moeA	moeA	molybdopterin biosynthesis protein	YP_002344264.1	50520408_03495	80512_00200	80864_01395	WP_002868817.1	WP_002866937.1
group_242		cell division/peptidoglycan biosynthesis protein	YP_002344433.1	50520408_00320	80512_01120	80864_00500	WP_002856578.1	WP_002866069.1
sucC	sucC	succinyl-CoA ligase subunit beta	YP_002343964.1	50520408_01860	80512_03380	80864_02400	WP_002869310.1	WP_002866417.1
xseA	xseA	exodeoxyribonuclease VII large subunit	YP_002343763.1	50520408_05305	80512_06555	80864_04390	WP_002859429.1	WP_002866657.1
group_238		hypothetical protein	YP_002343685.1	50520408_07260	80512_07170	80864_06600	WP_002882716.1	WP_002878300.1
nhaA	nhaA	Na(+)/H(+) antiporter NhaA	YP_002345023.1	50520408_04540	80512_06410	80864_06045	WP_002868875.1	WP_012006796.1
aspB	aspB	aspartate aminotransferase	YP_002344169.1	50520408_03950	80512_08480	80864_01865	WP_002857062.1	WP_002877257.1
group_237		glutathionylspermidine synthase	YP_002343809.1	50520408_05530	80512_06785	80864_04165	WP_002831077.1	WP_002866629.1
group_234		secretion protein HlyD	YP_002344036.1	50520408_02235	80512_03790	80864_02015	WP_002868903.1	WP_002866477.1
group_231		transmembrane transport protein	YP_002345050.1	50520408_04390	80512_07625	80864_07485	WP_002869286.1	WP_002866831.1
trmB	trmB	tRNA (guanine-N(7)-)-methyltransferase	YP_002344669.1	50520408_01545	80512_04390	80864_03195	WP_002856145.1	WP_002856145.1
pyrC2	pyrC2	dihydroorotase	YP_002344586.1	50520408_01135	80512_03985	80864_03600	WP_002856548.1	WP_002858139.1
group_230		hypothetical protein	YP_002344039.1	50520408_02250	80512_03805	80864_02000	WP_002868905.1	WP_002858547.1
trpB	trpB	tryptophan synthase subunit beta	YP_002343786.1	50520408_05415	80512_06670	80864_04280	WP_002854204.1	WP_002854204.1
group_229		type II secretion system F family protein		50520408_06265	80512_02420	80864_05135	WP_002869197.1	WP_014517122.1
iscS	iscS	cysteine desulfurase	YP_002343683.1	50520408_07250	80512_07180	80864_06610	WP_002882286.1	WP_002876816.1
group_227		recombination factor protein RarA	YP_002343656.1	50520408_07090	80512_07345	80864_06780	WP_002868214.1	WP_002866353.1
kpsS	kpsS	capsule polysaccharide modification protein	YP_002344796.1	50520408_06785	80512_02195	80864_07415	WP_002869135.1	WP_014517095.1
group_226		efflux pump protein	YP_002344648.1	50520408_01440	80512_04285	80864_03300	WP_002864610.1	WP_002876777.1
folC	folC	bifunctional folylpolyglutamate synthase/dihydrofolate synthase	YP_002344481.1	50520408_00595	80512_01390	80864_00250	WP_074468975.1	WP_072238646.1
group_224		integral membrane zinc-metalloprotease	YP_002344141.1	50520408_02835	80512_04895	80864_05795	WP_002857133.1	WP_002877997.1
group_223		MFS transport protein	YP_002343895.1	50520408_07870	80512_03015	80864_02770	WP_002868793.1	WP_002866985.1
argD	argD	acetylornithine aminotransferase	YP_002343670.1	50520408_07185	80512_07245	80864_06675	WP_079254176.1	WP_002866370.1
moeA2	moeA2	molybdopterin biosynthesis protein	YP_002344897.1	50520408_06015	80512_02665	80864_04890	WP_009883026.1	WP_002867063.1
group_221		periplasmic protein	YP_002344362.1	50520408_02930	80512_00750	80864_00850	WP_002854054.1	WP_041176746.1
ackA	ackA	acetate kinase	YP_002344107.1	50520408_02670	80512_05070	80864_05625	WP_009882368.1	WP_002876956.1
group_220		amidohydrolase	YP_002344035.1	50520408_02230	80512_03785	80864_02020	WP_002856742.1	WP_002866476.1
dccS	dccS	two-component system sensor histidine kinase DccS	YP_002344613.1	50520408_01260	80512_04110	80864_03475	WP_002868856.1	WP_002866221.1
group_219		peptidase M23 family protein	YP_002344666.1	50520408_01530	80512_04375	80864_03210	WP_002856100.1	WP_002866266.1
group_218		membrane protein	YP_002344636.1	50520408_01385	80512_04230	80864_03355	WP_002869074.1	WP_012006741.1
metK	metK	S-adenosylmethionine synthetase	YP_002344489.1	50520408_00635	80512_01430	80864_00210	WP_002869045.1	WP_002866117.1
group_217		periplasmic protein	YP_002343947.1	50520408_01785	80512_03295	80864_02480	WP_002869315.1	WP_002877649.1
group_216		MFS transport protein	YP_002344632.1	50520408_01365	80512_04210	80864_03375	WP_002856604.1	WP_002866236.1
tuf	tuf	elongation factor Tu	YP_002343904.1	50520408_07805	80512_03080	80864_02705	WP_002855271.1	WP_002855271.1
pgk	pgk	phosphoglycerate kinase	YP_002344785.1	50520408_06730	80512_02140	80864_07360	WP_002871986.1	WP_002783833.1
lysC	lysC	aspartatokinase	YP_002344012.1	50520408_02115	80512_03665	80864_02135	WP_002854935.1	WP_002854935.1
group_214		aminotransferase	YP_002343610.1	50520408_06885	80512_07575	80864_07020	WP_002857324.1	WP_002854656.1
group_213		periplasmic protein	YP_002343553.1	50520408_07610	80512_05620	80864_08125	WP_002868767.1	WP_002866721.1
tyrS	tyrS	tyrosine--tRNA ligase	YP_002344662.1	50520408_01510	80512_04355	80864_03230	WP_009882858.1	WP_002856563.1
group_211		permease	YP_002344339.1	50520408_03040	80512_00635	80864_00965	WP_002868958.1	WP_002866878.1
group_210		transmembrane transport protein	YP_002343640.1	50520408_07010	80512_07425	80864_06860	WP_002866340.1	WP_002866340.1
group_209		saccharopine dehydrogenase	YP_002343630.1	50520408_06985	80512_07475	80864_06910	WP_002869054.1	WP_002866336.1
group_206		inner membrane protein	YP_002344879.1	50520408_06110	80512_02570	80864_04985	WP_002856175.1	WP_002877467.1
murD	murD	UDP-N-acetylmuramoylalanine--D-glutamate ligase	YP_002343869.1	50520408_08005	80512_02870	80864_02915	WP_002869269.1	WP_002867006.1
lysA	lysA	diaminopimelate decarboxylase	YP_002343752.1	50520408_05250	80512_08060	80864_04445	WP_002868748.1	WP_002854538.1
tolB	tolB	translocation protein TolB	YP_002343572.1	50520408_07515	80512_05525	80864_08030	WP_002868763.1	WP_002860943.1
group_205	araJ	Bcr/CflA family drug resistance efflux transporter	YP_002343506.1	50520408_08060	80512_05890	80864_08390	WP_009881539.1	WP_038401998.1
group_204		two-component sensor	YP_002344872.1	50520408_06150	80512_02530	80864_05025	WP_002855360.1	WP_002932343.1
ilvA	ilvA	threonine dehydratase	YP_002344235.1	50520408_03640	80512_00055	80864_01545	WP_002865608.1	WP_002866959.1
fabF	fabF	3-oxoacyl-ACP synthase	YP_002343879.1	50520408_07955	80512_02920	80864_02865	WP_002854977.1	WP_002866997.1
pgi	pgi	glucose-6-phosphate isomerase	YP_002344907.1	50520408_05955	80512_02735	80864_04825	WP_002855462.1	WP_002867077.1
argG	argG	argininosuccinate synthase	YP_002344089.1	50520408_02500	80512_05190	80864_05470	WP_002854869.1	WP_002866519.1
group_202		zinc protease-like protein	YP_002343897.1	50520408_07860	80512_03025	80864_02760	WP_002858609.1	WP_002866983.1
group_199		serine/threonine transporter SstT	YP_002344490.1	50520408_00640	80512_01435	80864_00205	WP_002856259.1	WP_002866118.1
nuoD	nuoD	NADH-quinone oxidoreductase subunit D	YP_002344945.1	50520408_04960	80512_05995	80864_06450	WP_009883057.1	WP_002866864.1
group_198		integral membrane protein	YP_002343867.1	50520408_05805	80512_07075	80864_03880	WP_002869241.1	WP_002866017.1
group_197		hypothetical protein	YP_002343487.1	50520408_04055	80512_07940	80864_07795	WP_002853125.1	WP_002853125.1
group_195		amidohydrolase family protein	YP_002343531.1	50520408_08190	80512_05735	80864_08240	WP_002857754.1	WP_002867098.1
proA	proA	gamma-glutamyl phosphate reductase	YP_002343989.1	50520408_01990	80512_03510	80864_02270	WP_009882279.1	WP_002877596.1
group_193		malate oxidoreductase	YP_002344677.1	50520408_01595	80512_04705	80864_03145	WP_002854063.1	WP_002854063.1
group_192		fibronectin domain-containing lipoprotein	YP_002344670.1	50520408_01550	80512_04395	80864_03190	WP_079254193.1	WP_075888381.1
racS	racS	two-component sensor histidine kinase	YP_002344653.1	50520408_01465	80512_04310	80864_03275	WP_002857920.1	WP_002876769.1
serS	serS	serine--tRNA ligase	YP_002343826.1	50520408_05610	80512_06870	80864_04080	WP_009882121.1	WP_002865890.1
[truncated: 900 more rows]

## Sheet: Jejuni core and essential
Core essential gene list
[truncated: 412 more rows]

[truncated: 3 more sheets: coli core, coli core filtered, coli core and essential]
