# Supplementary material for: Application of TraDIS to define the core essential genome of Campylobacter jejuni and Campylobacter coli
Source: BMC Microbiol. 2023 Apr 6;23:97. doi: 10.1186/s12866-023-02835-8 (PMC10077673; doi:10.1186/s12866-023-02835-8)
Supplement: Supplementary file 5 — Additional file 5: Table S5. Output from core genome analysis across species. [file 12866_2023_2835_MOESM5_ESM.xlsx]

## Sheet: Sheet1
Table S5: Output from core genome analysis across species
GRP_ID	COLI	HYO	JEJUNI	LARI	NUM_SPECIES	NUM_GENES
1095	mtaB_1	Hyo_05920	group_189_1	Lari_05685	4	4
1817	group_405_1		group_376_1	Lari_07215	3	3
1948			group_985_1		1	1
706	rpsI_1	Hyo_03715	rpsI_1	Lari_04125	4	4
835	aroQ_1	Hyo_04435	aroQ_1	Lari_05180	4	4
2099			group_153_1	Lari_03075	2	2
1709	group_276_1	Hyo_05610,Hyo_08010	group_266_1	Lari_00220	4	5
791	rpmE_1	Hyo_04190	rpmE_1	Lari_00635	4	4
1142	rpiB_1	Hyo_06165	rpiB_1	Lari_05605	4	4
1735	yadS_1		group_571_1	Lari_01955	3	3
1882	group_263_1		kpsE_1	Lari_03430	3	3
307	clpP_1	Hyo_01460	clpP_1	Lari_01895	4	4
1501	fliL_1	Hyo_08250	fliL_1	Lari_03535	4	4
1393		Hyo_07610			1	1
1462	trmA_1	Hyo_08005	trmA_1	Lari_03945	4	4
322		Hyo_01555			1	1
554	tal_1	Hyo_02915	tal_1	Lari_05905	4	4
694	livF_1	Hyo_03645	livF_1	Lari_01445	4	4
1506		Hyo_08280			1	1
1875	group_1121_1		group_252_1	Lari_00840	3	3
2083			glnH~~~hisJ_1	Lari_02425	2	2
734		Hyo_03870			1	1
810	group_1171_1	Hyo_04305	group_407_1	Lari_03035	4	4
1318		Hyo_07185			1	1
826	pfs_1	Hyo_04385	pfs_1	Lari_02955	4	4
1389		Hyo_07560			1	1
1725			group_873_1		1	1
631		Hyo_03325			1	1
455		Hyo_02305			1	1
389		Hyo_01935			1	1
323	lspA_1	Hyo_01560	lspA_1	Lari_06955	4	4
138	group_196_1	Hyo_00430	group_188_1	Lari_02300	4	4
1916	group_1127_1		group_93_1	Lari_05785	3	3
1066	pnp_1	Hyo_05765	pnp_1	Lari_07170	4	4
1734			group_734_1		1	1
64	rpsF_1	Hyo_00020	rpsF_1	Lari_04035	4	4
272		Hyo_01230			1	1
1768	group_740_1		group_696_1		2	2
1380	group_403_1	Hyo_07515	group_371_1	Lari_01635	4	4
1923	group_1167_1		chuD_1		2	2
47	group_1112_1				1	1
2171				Lari_03865	1	1
1057		Hyo_05710			1	1
949	group_183_1	Hyo_05075	arsB_1		3	3
1341	group_885_1	Hyo_07315		Lari_05525	3	3
1407	rfaE1~~~hldE_1	Hyo_07685	hldE_1	Lari_06070	4	4
1094	group_98_1	Hyo_05915	group_96_1	Lari_06665	4	4
676	thiH_1	Hyo_00520,Hyo_03555	thiH_1	Lari_01280	4	5
530		Hyo_02775			1	1
414		Hyo_02065			1	1
961		Hyo_05160			1	1
488		Hyo_02515			1	1
1247	rpoD_1	Hyo_06760	rpoD_1	Lari_00270	4	4
287	panC_1	Hyo_01310			2	2
446		Hyo_02250			1	1
1724	group_830_1		group_783_1		2	2
1933	nhaA_1	Hyo_06550	nhaA1_1	Lari_01940	4	4
578	group_395_1	Hyo_03035	group_366_1	Lari_02805	4	4
273		Hyo_01235			1	1
1346	group_117_1	Hyo_07340	nuoM_1	Lari_00700	4	4
360	group_179_1	Hyo_01785		Lari_01480,Lari_06275	3	4
750	gltX_1	Hyo_03965	gltX_1	Lari_04755	4	4
1874	cypX_1		group_140_1	Lari_00845	3	3
515	group_1149_1	Hyo_02675	flgJ_1	Lari_04195	4	4
2090				Lari_02690	1	1
1700			group_485_1		1	1
58	group_1201_1				1	1
2176				Lari_03955	1	1
1552	group_397_1	Hyo_08590	rhaT_1		3	3
1911	group_582_1		group_539_1	Lari_00765	3	3
1061	guaA_1	Hyo_05730	guaA_1	Lari_07135	4	4
170	rplX_1	Hyo_00610	rplX_1	Lari_04965	4	4
209		Hyo_00825			1	1
454		Hyo_02300			1	1
1775	group_996_1		group_943_1		2	2
1690	group_781_1		group_730_1	Lari_06855	3	3
1410		Hyo_07705			1	1
169	rplN_1	Hyo_00605	rplN_1	Lari_04970	4	4
1302	group_180_1	Hyo_07090	group_175_1	Lari_02530	4	4
303	purN_1	Hyo_01435	purN_1	Lari_01860	4	4
141	murJ_1	Hyo_00450	group_118_1	Lari_02320	4	4
2283		Hyo_03830,Hyo_05440		Lari_06425	2	3
1825	group_581_1		group_543_1		2	2
891		Hyo_04765			1	1
379		Hyo_01885			1	1
735		Hyo_03875			1	1
806	proB_1	Hyo_04285	proB_1		3	3
2332				Lari_07600	1	1
1717	group_909_1		group_863_1		2	2
555	serB_1	Hyo_02920	serB_1	Lari_05910	4	4
695	livG_1	Hyo_03650	livG_1	Lari_01450	4	4
327		Hyo_01580			1	1
302	group_518_1	Hyo_01430	group_495_1	Lari_01855	4	4
1809	group_258_1		livJ_1	Lari_01470	3	3
1152		Hyo_06230			1	1
834	folK_1	Hyo_04425	folK_1	Lari_05190	4	4
1295	group_531_1	Hyo_07040	group_497_1	Lari_03585	4	4
1835	group_920_1		group_884_1	Lari_07225	3	3
1782	group_748_1		group_701_1	Lari_03225	3	3
726	group_558_1	Hyo_03820	group_525_1	Lari_00735	4	4
710	group_657_1	Hyo_03740	group_605_1	Lari_01140	4	4
2322				Lari_07510	1	1
1958	group_1156_1		group_1011_1		2	2
2299	cmeR_1	Hyo_00780	cmeR_1	Lari_06990	4	4
1542	group_722_1	Hyo_08485	napB_1	Lari_00300	4	4
546	sdhA_1	Hyo_02860,Hyo_08565	frdA_1	Lari_00905	4	5
2126				Lari_03640	1	1
1824			ctsT_1		1	1
1367	group_1197_1	Hyo_07445	group_630_1	Lari_06115	4	4
2290		Hyo_08545		Lari_06655	2	2
588		Hyo_03100			1	1
430	group_38_1	Hyo_02155	group_38_1	Lari_00915	4	4
514	flgI_1	Hyo_02670	flgI_1	Lari_04200	4	4
2113				Lari_03400	1	1
283	accA_1	Hyo_01290	accA_1	Lari_03455	4	4
229	argH_1	Hyo_00950	argH_1	Lari_03515	4	4
1101	himA_1	Hyo_05955,Hyo_07070	hupB_1	Lari_07445	4	5
1261	lysA_1	Hyo_06840	lysA_1	Lari_05885	4	4
1774	group_82_1		group_83_1	Lari_03940	3	3
1356	nuoB_1	Hyo_00805,Hyo_07390	nuoB_1	Lari_00755	4	5
1800	group_193_1		cjaB_1	Lari_05665	3	3
57	group_1185_1				1	1
1683	group_167_1	Hyo_01800	group_162_1	Lari_06505,Lari_06845	4	5
2131				Lari_03665	1	1
180	infA_1	Hyo_00660	infA_1	Lari_04530	4	4
6	group_769_1				1	1
1488	group_226_1	Hyo_08165	group_223_1	Lari_05620	4	4
1294	group_1181_1	Hyo_07035		Lari_03590	3	3
2136				Lari_03690	1	1
1257	fliF_1	Hyo_06820	fliF_1	Lari_05865	4	4
1834			group_945_1		1	1
1868	group_1196_1	Hyo_02735	group_523_1	Lari_04240	4	4
1047	group_616_1	Hyo_05660	group_572_1	Lari_01745	4	4
282	fabF_1	Hyo_01285	fabF_1	Lari_03460	4	4
48	group_1113_1				1	1
1351	nuoH_1	Hyo_07365	nuoH_1	Lari_00725	4	4
415		Hyo_02070			1	1
686	mrp_1	Hyo_03605	mrp_1	Lari_05260	4	4
1106		Hyo_05980			1	1
1266	typA_1	Hyo_06875	typA_1	Lari_02085	4	4
478		Hyo_02450			1	1
850		Hyo_04510			1	1
2198	group_402_1	Hyo_08070	group_377_1	Lari_04675	4	4
648	dksA_1	Hyo_03410	group_803_1	Lari_02920	4	4
2121	group_579_1		group_551_1	Lari_03510,Lari_03530	3	4
1699	group_394_1		group_367_1	Lari_00890	3	3
1419	group_437_1	Hyo_07775	fbp_1	Lari_06550	4	4
277	gpmI_1	Hyo_01260	pgm_1	Lari_03550	4	4
13	group_563_1				1	1
1973	flgQ_1		group_1068_1	Lari_01320	3	3
189	murE_1	Hyo_00705	murE_1	Lari_04640	4	4
2358				Lari_07845	1	1
1922	group_477_1	Hyo_04235	chuC_1		3	3
123	group_399_1	Hyo_00340	cbpA_1	Lari_01600	4	4
2224	group_1257_1			Lari_05060	2	2
1890			group_979_1		1	1
612	leuC_1	Hyo_03220	leuC_1		3	3
1230		Hyo_06675			1	1
2074				Lari_02125	1	1
216		Hyo_00865			1	1
1128		Hyo_06090			1	1
1191		Hyo_06435			1	1
220	group_1174_1	Hyo_00895	group_1018_1	Lari_06525	4	4
439		Hyo_02205			1	1
2200		Hyo_01400		Lari_04690	2	2
244	secE_1	Hyo_01040		Lari_06745	3	3
2160				Lari_03810	1	1
936	group_351_1	Hyo_05010	group_333_1	Lari_02210	4	4
1625		Hyo_08990			1	1
1932	group_1177_1		nlpC_1		2	2
107	nadE_1	Hyo_00255	nadE_1	Lari_02405	4	4
2268	group_453_1			Lari_05995	2	2
1609		Hyo_08895			1	1
122	degQ_1	Hyo_00335	htrA_1	Lari_01595	4	4
859	group_47_1	Hyo_04560	group_44_1	Lari_00100	4	4
2108				Lari_03370	1	1
1070	pheT_1	Hyo_05785	pheT_1	Lari_03245	4	4
613		Hyo_03225			1	1
1196		Hyo_06465			1	1
2234				Lari_05290	1	1
1220	frr_1	Hyo_06625	frr_1	Lari_02040	4	4
1138	pepA_1	Hyo_06145	pepA_1	Lari_05585	4	4
1553	group_4_1	Hyo_08595	putA_1	Lari_01055	4	4
904	group_362_1	Hyo_04835	kpsF_1	Lari_03420	4	4
1444		Hyo_07910			1	1
1635		Hyo_09095			1	1
1164		Hyo_06290			1	1
1204		Hyo_06515			1	1
925	group_56_1	Hyo_04955	amiA_1	Lari_02265	4	4
568	carB_1	Hyo_02985	carB_1	Lari_00510	4	4
492	group_274_1	Hyo_02545,Hyo_06910	pglJ_1	Lari_04360	4	5
29	exbD_1				1	1
263	cheY_1	Hyo_01170	cheY_1	Lari_04395	4	4
370		Hyo_01840			1	1
1624		Hyo_08985			1	1
1079	nrfH_1	Hyo_05835	nrfH_1	Lari_00260	4	4
1463		Hyo_08015			1	1
1392		Hyo_07575			1	1
1229		Hyo_06670			1	1
160	rplD_1	Hyo_00560	rplD_1	Lari_05015	4	4
2225				Lari_05070	1	1
2075				Lari_02130	1	1
1883	kpsT_1		kpsT_1	Lari_03435	3	3
1600		Hyo_08850			1	1
1143		Hyo_06170			1	1
2209				Lari_04810	1	1
1668	group_534_1		group_492_1		2	2
262	prmA_1	Hyo_01165	prmA_1	Lari_04400	4	4
46	group_1111_1				1	1
493	group_41_1	Hyo_02550	pglB_1	Lari_04365	4	4
2169				Lari_03855	1	1
1445		Hyo_07915			1	1
719	group_572_1	Hyo_03785	group_547_1	Lari_01105	4	4
2082				Lari_02395	1	1
657	plsY_1	Hyo_03455	group_596_1	Lari_03095	4	4
597	pyrB_1	Hyo_03145	pyrB_1	Lari_00115	4	4
1205		Hyo_06520			1	1
1165	group_690_1	Hyo_06295	group_637_1	Lari_03355	4	4
1634		Hyo_09085			1	1
1578		Hyo_08730			1	1
1899	group_331_1		group_318_1		2	2
1239	nth_1	Hyo_06720	nth_1	Lari_02480	4	4
2235			group_1107_1	Lari_05305	2	2
338	group_537_1	Hyo_01650	group_1162_1	Lari_05115	4	4
666	polA_1	Hyo_03505	polA_1	Lari_06840	4	4
2017				Lari_00820	1	1
971	group_218_1	Hyo_05210	group_217_1	Lari_06630	4	4
2112				Lari_03395	1	1
1985	group_329_1		pstS_1	Lari_01490	3	3
924	mnmC_1	Hyo_04950	mnmC_1	Lari_02270	4	4
539		Hyo_02825			1	1
1617		Hyo_08950			1	1
1543		Hyo_08490			1	1
1004	ilvN_1	Hyo_05405	ilvH_1	Lari_06230	4	4
1497		Hyo_08220			1	1
905	rnjA_1	Hyo_04840	group_52_1	Lari_05440	4	4
1454		Hyo_07960			1	1
940		Hyo_05030			1	1
127	tauE_1	Hyo_00360	group_1002_1	Lari_04170	4	4
2187			group_1065_1	Lari_04305	2	2
102		Hyo_00225			1	1
2068				Lari_02090	1	1
2034				Lari_01220	1	1
1270		Hyo_06895			1	1
1020	modA_1	Hyo_05510	modA_1	Lari_04700	4	4
1682	group_240_1		group_238_1	Lari_01925	3	3
200	group_97_1	Hyo_00760	cfbpB_1	Lari_05800	4	4
179	map_1	Hyo_00655	map_1	Lari_04505	4	4
245	tuf_1	Hyo_01055	tuf_1	Lari_06760	4	4
1178	msrA_1	Hyo_06365	mrsA_1	Lari_01560	4	4
1790	group_3_1	Hyo_08450	aas_1	Lari_02510	4	4
2000	bioC_1		bioC_1	Lari_06000	3	3
1675	labA_1		group_517_1	Lari_01875	3	3
759		Hyo_04025			1	1
369	murC_1	Hyo_01835	murC_1	Lari_01230	4	4
1972			group_1067_1		1	1
103	kdsB_1	Hyo_00230,Hyo_06490	kdsB_1	Lari_02420	4	5
341	group_62_1	Hyo_01670	group_63_1	Lari_02020	4	4
2348				Lari_07740	1	1
2024				Lari_00970	1	1
1565		Hyo_08665			1	1
2274				Lari_06240	1	1
617	eno_1	Hyo_03245	eno_1	Lari_06480	4	4
1030	group_1190_1	Hyo_05570	group_672_1	Lari_01090	4	4
1303	group_844_1	Hyo_07095	group_794_1	Lari_02525	4	4
1528	uppS_1	Hyo_08405	uppS_1	Lari_03900	4	4
33	group_851_1				1	1
256	serS_1	Hyo_01135	serS_1	Lari_02790	4	4
2311	group_633_1,group_560_1,group_651_1	Hyo_01510	group_608_1	Lari_07315,Lari_07325	4	7
1591		Hyo_08795			1	1
1039		Hyo_05620			1	1
2035				Lari_01235	1	1
2217				Lari_04865	1	1
1799	group_1188_1		group_954_1	Lari_02625	3	3
1984	group_406_1		group_1084_1	Lari_03150	3	3
2009				Lari_00330	1	1
267		Hyo_01200			1	1
2333				Lari_07605	1	1
2282	tatB_1	Hyo_00080	tatB_1	Lari_06405	4	4
1455		Hyo_07965			1	1
981		Hyo_05265			1	1
592	pptA_1	Hyo_03120			2	2
652	group_124_1	Hyo_03430	group_116_1	Lari_03115	4	4
468	group_215_1	Hyo_02390	group_211_1	Lari_01325	4	4
1005	ilvB_1	Hyo_05410	ilvI_1	Lari_06225	4	4
1279	bisC_1	Hyo_06950		Lari_01025	3	3
380	group_1243_1	Hyo_01890	group_1099_1	Lari_01250	4	4
1029	purA_1	Hyo_05560	purA_1	Lari_01080	4	4
1538	group_168_1	Hyo_08465	group_147_1	Lari_06965	4	4
1153	yihA_1	Hyo_06235	engB_1	Lari_06380	4	4
1564	gsp_1	Hyo_08660	group_237_1	Lari_07015	4	4
2025				Lari_00975	1	1
2275		Hyo_05125		Lari_06245	2	2
819	group_829_1	Hyo_04350	exbD3_1	Lari_02990	4	4
497	pglD_1	Hyo_02570	pglD_1	Lari_04380	4	4
2323				Lari_07535	1	1
1674	group_392_1	Hyo_06915	cfbpC_1,group_320_1	Lari_05805	4	5
653	group_940_1	Hyo_03435	fdxB_1	Lari_03110	4	4
593	lepA_1	Hyo_03125	lepA_1	Lari_01430	4	4
1783	group_516_1	Hyo_07590	group_477_1	Lari_02160	4	4
56	group_1178_1				1	1
1596		Hyo_08825			1	1
2316		Hyo_07845		Lari_07425	2	2
298	group_553_1	Hyo_01380		Lari_06015	3	3
128	atpB_1	Hyo_00365	atpB_1	Lari_03320	4	4
2177				Lari_04005	1	1
399	group_694_1	Hyo_01985	group_656_1	Lari_00360	4	4
871	leuS_1	Hyo_04635	leuS_1	Lari_00155	4	4
1280		Hyo_06955			1	1
1672	group_801_1		group_751_1		2	2
10	group_492_1				1	1
1241	fbaA_1	Hyo_06730	fba_1	Lari_02470	4	4
1975	group_1114_1		group_1071_1	Lari_07640	3	3
516		Hyo_02680			1	1
520	queC_1	Hyo_02705	group_530_1	Lari_07785	4	4
1401		Hyo_07650			1	1
1347	nuoL_1	Hyo_00835,Hyo_07345	nuoL_1	Lari_00705	4	5
1051	porB_1	Hyo_05680	oorB_1	Lari_06215	4	4
544	lgt_1	Hyo_02850	lgt_1	Lari_00895	4	4
1562	group_376_1	Hyo_06450,Hyo_08650	group_351_1	Lari_07020	4	5
1406	rfaD~~~hldD_1	Hyo_07680	hldD_1	Lari_06065	4	4
1056	group_1051_1	Hyo_05705	group_584_1	Lari_01620	4	4
1982	group_44_1		chuA~~~cirA_1		2	2
2115				Lari_03410	1	1
1246	flaC_1	Hyo_06755	flaC_1	Lari_02610	4	4
1119	mshL_1	Hyo_06045	ctsD_1	Lari_04150	4	4
2284	group_493_1	Hyo_07730	cysQ_1	Lari_06450,Lari_07745	4	5
684	uup_1	Hyo_03595	group_97_1	Lari_05300	4	4
1758			group_406_1		1	1
618	recA_1	Hyo_03250	recA_1	Lari_06475	4	4
1917	group_169_1		group_169_1	Lari_04520,Lari_04525	3	4
675	group_663_1	Hyo_03550	group_615_1	Lari_05285	4	4
1188		Hyo_06415			1	1
1067		Hyo_05770			1	1
1848	group_984_1		group_937_1		2	2
445	amt_1	Hyo_02245			2	2
1685	group_1193_1		group_679_1	Lari_00570	3	3
400	glyQ_1	Hyo_01990	glyQ_1	Lari_00365	4	4
781		Hyo_04140			1	1
1974	group_1065_1		group_1069_1	Lari_05760	3	3
804	rpmA_1	Hyo_04275	rpmA_1	Lari_03060	4	4
268		Hyo_01205			1	1
563	surE_1	Hyo_02960	surE_1	Lari_05980	4	4
59	group_1222_1				1	1
65	group_350_1	Hyo_00025	holA_1	Lari_04040	4	4
1811			group_946_1		1	1
825	fabD_1	Hyo_04380	fabD_1	Lari_02960	4	4
2272				Lari_06095	1	1
2022				Lari_00960	1	1
467	secA_1	Hyo_02385	secA_1	Lari_02830	4	4
959		Hyo_05145			1	1
1110	group_757_1	Hyo_06000	ogt_1	Lari_03925	4	4
1507		Hyo_08285			1	1
1833	group_994_1		group_935_1	Lari_06050	3	3
111	group_1134_1	Hyo_00275	group_178_1	Lari_02635	4	4
332		Hyo_01610			1	1
1293	pdxJ_1	Hyo_07030	pdxJ_1	Lari_02560	4	4
456		Hyo_02310			1	1
562	lpxB_1	Hyo_02955	lpxB_1	Lari_05940	4	4
498	galU_1	Hyo_02575	galU_1	Lari_05280	4	4
724	aspA_1	Hyo_03810	aspA_1	Lari_07300	4	4
1684	group_1225_1		group_882_1	Lari_06520	3	3
1773			group_763_1		1	1
836	group_203_1	Hyo_04440	group_195_1	Lari_05175	4	4
705	cadF_1	Hyo_03710	cadF_1	Lari_04130	4	4
1218	group_429_1	Hyo_06605			2	2
2032				Lari_01135	1	1
297	group_828_1	Hyo_01375,Hyo_04220	exbD2_1	Lari_06020	4	5
740	hemN_1	Hyo_03905	hemN_1	Lari_01365	4	4
1816	group_432_1		group_400_1	Lari_07220	3	3
1289		Hyo_07010			1	1
621	murB_1	Hyo_03265	murB_1	Lari_06460	4	4
2114				Lari_03405	1	1
1823	group_1145_1		group_752_1		2	2
1452		Hyo_07950			1	1
1002	dedA_1	Hyo_05395	group_602_1	Lari_07505	4	4
2285				Lari_06455	1	1
333	group_684_1	Hyo_01615	group_629_1		3	3
444	group_754_1	Hyo_02240	group_708_1	Lari_02685	4	4
1510	thiD_1	Hyo_08300	thiD_1	Lari_01400	4	4
919	aspS_1	Hyo_04925	aspS_1	Lari_06330	4	4
1267		Hyo_06880			1	1
1107	mltG_1	Hyo_05985	mltG_1	Lari_06190	4	4
1935	group_751_1		group_702_1	Lari_01190	3	3
420	trmD_1	Hyo_02095		Lari_00410	3	3
416	ffh_1	Hyo_02075	ffh_1	Lari_00390	4	4
1361	aroE_1	Hyo_07415	aroE_1	Lari_06145	4	4
674	ubiE_1	Hyo_03545	ubiE_1	Lari_06900	4	4
239	rplL_1	Hyo_01015	rplL_1	Lari_06720	4	4
151		Hyo_00510			1	1
1858	hyaA_1	Hyo_07215	hydA_1	Lari_06600	4	4
1256	fliG_1	Hyo_06815	fliG_1	Lari_05860	4	4
2137				Lari_03695	1	1
61	dnaJ_1	Hyo_00005	dnaJ_1	Lari_06150	4	4
685	dapD_1	Hyo_03600	dapD_1	Lari_05265	4	4
1748	group_1164_1		group_260_1		2	2
1632		Hyo_09030			1	1
1046	rseP_1	Hyo_05655	group_261_1	Lari_02280	4	4
2084				Lari_02445	1	1
771		Hyo_04090			1	1
1909	group_466_1		nuoC_1	Lari_00750	3	3
1357		Hyo_07395			1	1
1041		Hyo_05630			1	1
1394	uppP_1	Hyo_07615	uppP_1	Lari_05490	4	4
1925	group_723_1		group_670_1		2	2
500	group_777_1	Hyo_02585	group_726_1	Lari_05270	4	4
545	group_473_1	Hyo_02855	frdC_1	Lari_00900	4	4
1251		Hyo_06790			1	1
881		Hyo_04685			1	1
2127				Lari_03645	1	1
108	group_655_1	Hyo_00260	group_1141_1	Lari_02400	4	4
1366	fur_1	Hyo_07440	fur_1	Lari_06120	4	4
1080	group_735_1	Hyo_05840	group_677_1	Lari_07810	4	4
1622		Hyo_08975			1	1
12	group_882_1				1	1
1442	fliP_1	Hyo_07900	fliP_1	Lari_03880	4	4
556	cheW_1	Hyo_02925	cheW_1	Lari_05915	4	4
696	group_305_1	Hyo_03655	livM_1	Lari_01455	4	4
1089	speA_1	Hyo_05890	speA_1	Lari_01760	4	4
601	mnmA_1	Hyo_03165	mnmA_1	Lari_05230	4	4
1202		Hyo_06505			1	1
1162	group_107_1	Hyo_06280	recN_1	Lari_06340	4	4
1873	group_798_1		group_760_1	Lari_00850	3	3
2085		Hyo_01770		Lari_02485	2	2
567		Hyo_02980			1	1
1716	group_284_1		group_280_1	Lari_00025,Lari_03385	3	4
704		Hyo_03705			1	1
1934			group_950_1		1	1
49	group_1124_1				1	1
1723	group_925_1		group_883_1	Lari_01625	3	3
463	ftsZ_1	Hyo_02360	ftsZ_1	Lari_03175	4	4
1968	group_1216_1		feoA_1	Lari_03480	3	3
292	miaB_1	Hyo_01345	miaB_1	Lari_00865	4	4
2232		Hyo_04430		Lari_05185	2	2
1018	group_409_1	Hyo_05500	modC_1	Lari_04710	4	4
725	dcuA_1	Hyo_03815	dcuA_1	Lari_07295	4	4
1588		Hyo_08780			1	1
1900	tupA_1		group_420_1		2	2
1711	group_335_1	Hyo_01335	group_335_1	Lari_00875	4	4
337	group_862_1	Hyo_01645			2	2
190	panD_1	Hyo_00710			2	2
1093	mog_1	Hyo_05910	mogA_1	Lari_06660	4	4
1395	group_181_1	Hyo_07620	group_176_1	Lari_03605	4	4
824	group_676_1	Hyo_04375	slyD_1	Lari_02965	4	4
1924	mutY_1		mutY_1	Lari_07255	3	3
26	group_1033_1				1	1
840	group_445_1	Hyo_04460	tyrA_1	Lari_02900	4	4
2072				Lari_02115	1	1
293	group_942_1	Hyo_01350	group_996_1	Lari_00860	4	4
658		Hyo_03460			1	1
736	ribA_1	Hyo_03885	group_634_1	Lari_01380	4	4
598		Hyo_03150			1	1
805	obgE_1	Hyo_04280	obgE_1	Lari_03055	4	4
462	ftsA_1	Hyo_02355	ftsA_1	Lari_03170	4	4
1733	group_324_1		group_308_1		2	2
1519		Hyo_08355			1	1
2222				Lari_04890	1	1
2273				Lari_06170	1	1
2159				Lari_03805	1	1
2023				Lari_00965	1	1
1658	glpC_1		group_479_1	Lari_00805	3	3
1155		Hyo_06245			1	1
2016				Lari_00815	1	1
1832	group_88_1		pglK_1	Lari_04350	3	3
1785	group_1075_1		group_115_1	Lari_02165	3	3
1329	tsf_1	Hyo_07245	tsf_1	Lari_07380	4	4
1292		Hyo_07025			1	1
2325				Lari_07560	1	1
254	group_741_1	Hyo_01125	aroK_1	Lari_02780	4	4
665	motA_1	Hyo_03500	motA_1	Lari_06835	4	4
861	group_788_1	Hyo_04570	group_736_1	Lari_00105	4	4
2309				Lari_07305	1	1
2033		Hyo_02320		Lari_01155	2	2
1772	group_1150_1	Hyo_08400	group_445_1	Lari_03905	4	4
849	rimP_1	Hyo_04505	group_754_1	Lari_02865	4	4
1305		Hyo_07105			1	1
1003	lpxD_1	Hyo_05400	lpxD_1	Lari_06235	4	4
199	afuA_1	Hyo_00755	cfbpA_1	Lari_05795	4	4
1453		Hyo_07955			1	1
1822	xseB_1		group_955_1		2	2
30	group_513_1				1	1
2011	trpD_1,group_669_1	Hyo_05455	trpD_1	Lari_00455	4	5
1544	group_385_1	Hyo_08495	napL_1	Lari_00305	4	4
1339	tpiA_1	Hyo_07305	tpiA_1	Lari_04275	4	4
1990	group_1182_1	Hyo_06775	group_1097_1		3	3
328		Hyo_01585			1	1
2335				Lari_07645	1	1
1784	group_524_1	Hyo_00400,Hyo_02035,Hyo_07595	glnQ_1	Lari_02155	4	6
1999	group_1244_1	Hyo_03825	group_1145_1,group_1173_1	Lari_03330,Lari_06410,Lari_06415,Lari_06430	4	8
2258				Lari_05775	1	1
133		Hyo_00390			1	1
1673	group_739_1		group_687_1	Lari_00675	3	3
2048				Lari_01680	1	1
2324				Lari_07545	1	1
572	lpxA_1	Hyo_03005	lpxA_1	Lari_00530	4	4
1330	group_615_1	Hyo_07250	group_566_1	Lari_07385	4	4
230		Hyo_00960			1	1
483	waaC_1	Hyo_02485,Hyo_08635	waaC_1	Lari_04335	4	5
1563	group_682_1	Hyo_08655	group_631_1	Lari_01780	4	4
429	flgB_1	Hyo_02150	flgB_1	Lari_00055	4	4
926	yrpB_1	Hyo_04960	group_271_1	Lari_02260	4	4
1197		Hyo_06470			1	1
587		Hyo_03085			1	1
2300				Lari_07005	1	1
1154	lptA_1	Hyo_06240	group_717_1	Lari_06375	4	4
910		Hyo_04870			1	1
311		Hyo_01480			1	1
1545		Hyo_08500			1	1
132		Hyo_00385			1	1
477		Hyo_02435			1	1
2334				Lari_07630	1	1
647	group_1169_1	Hyo_03405	rlmH_1	Lari_02915	4	4
278		Hyo_01265			1	1
1320	group_1102_1	Hyo_07195	group_108_1	Lari_01525	4	4
1983	group_561_1		tupB_1		2	2
573	fabZ_1	Hyo_03010	fabZ_1	Lari_00535	4	4
28	tolQ_1				1	1
1478	tpd_1	Hyo_08110	p19_1	Lari_01165	4	4
482	ubiD_1	Hyo_02480	ubiD_1	Lari_01660	4	4
215		Hyo_00860			1	1
509		Hyo_02640			1	1
2150				Lari_03760	1	1
935	group_202_1	Hyo_05005	group_192_1	Lari_02215	4	4
1304	group_547_1	Hyo_07100	group_514_1	Lari_02520	4	4
1163	pnk_1	Hyo_06285	pnk_1	Lari_06335	4	4
1203		Hyo_06510			1	1
2211				Lari_04820	1	1
1872	rsfS_1		group_840_1	Lari_04295	3	3
32	actP_1				1	1
308	tig_1	Hyo_01465	tig_1	Lari_01900	4	4
1443		Hyo_07905			1	1
1597		Hyo_08830			1	1
2317				Lari_07450	1	1
1554		Hyo_08600			1	1
950		Hyo_05080			1	1
1722	sucD_1		sucD_1		2	2
2233				Lari_05235	1	1
1379	hemA_1	Hyo_07510	hemA_1	Lari_01640	4	4
255	trpS_1	Hyo_01130	trpS_1	Lari_02785	4	4
1092		Hyo_05905			1	1
664	motB_1	Hyo_03495	motB_1	Lari_06830	4	4
749	group_451_1	Hyo_03960	group_417_1	Lari_04760	4	4
1145	folD_1	Hyo_06180	folD_1	Lari_07095	4	4
1732	group_380_1		group_355_1		2	2
2073				Lari_02120	1	1
1885	group_833_1		group_789_1	Lari_04210	3	3
2223				Lari_04895	1	1
351		Hyo_01725			1	1
761		Hyo_04035			1	1
1465		Hyo_08025			1	1
2216				Lari_04850	1	1
2149				Lari_03755	1	1
1648	group_163_1	Hyo_04885	purB_1	Lari_05475	4	4
1611	comGF_1	Hyo_08905	group_197_1	Lari_05815	4	4
934	trmB_1	Hyo_05000	trmB_1	Lari_02220	4	4
2140				Lari_03710	1	1
1428		Hyo_07820			1	1
246	pyrF_1	Hyo_01085	pyrF_1	Lari_02745	4	4
487		Hyo_02510			1	1
1491	ruvA_1	Hyo_08185	ruvA_1	Lari_02330	4	4
529		Hyo_02765			1	1
288	rimO_1	Hyo_01315	group_159_1	Lari_05320	4	4
583		Hyo_03060			1	1
214		Hyo_00855			1	1
27	group_32_1				1	1
472	hpt1_1	Hyo_02410	group_732_1	Lari_07620	4	4
1633		Hyo_09035			1	1
137	group_401_1	Hyo_00425	group_368_1	Lari_02295	4	4
390		Hyo_01940			1	1
1370	group_328_1	Hyo_07465	group_314_1	Lari_06100	4	4
1555		Hyo_08605			1	1
642		Hyo_03380			1	1
2181				Lari_04145	1	1
1884	group_681_1		group_632_1	Lari_04265	3	3
1144	lepB_1	Hyo_06175	lepP_1	Lari_07100	4	4
409		Hyo_02040			1	1
1438	cdtA_1	Hyo_07875	cdtA_1	Lari_05955	4	4
2186				Lari_04300	1	1
1464		Hyo_08020			1	1
906	rsmA_1	Hyo_04845	ksgA_1	Lari_05445	4	4
582	group_172_1	Hyo_03055	flgR_1	Lari_02825	4	4
991	glyS_1	Hyo_05330	glyS_1	Lari_02175	4	4
2058				Lari_01920	1	1
1623		Hyo_08980			1	1
473	nCS2_1	Hyo_02415	group_1109_1	Lari_07615	4	4
577		Hyo_03030			1	1
1616		Hyo_08945			1	1
2248				Lari_05460	1	1
643		Hyo_03385			1	1
1496	group_450_1	Hyo_08215	group_412_1	Lari_02180	4	4
1765	group_483_1	Hyo_08305	group_448_1	Lari_06290	4	4
335	group_457_1	Hyo_01625,Hyo_04605	group_425_1	Lari_05130	4	5
1432	group_656_1	Hyo_07840	group_611_1	Lari_00215	4	4
779	purF_1	Hyo_04130	purF_1	Lari_00575	4	4
2242			group_191_1	Lari_05380	2	2
464	group_142_1	Hyo_02365	group_143_1		3	3
2310				Lari_07310	1	1
1590		Hyo_08790			1	1
911		Hyo_04875			1	1
703	group_609_1	Hyo_03700	group_561_1	Lari_04135	4	4
1944	group_618_1		group_577_1	Lari_06920	3	3
807	fmt_1	Hyo_04290	fmt_1	Lari_03050	4	4
2052				Lari_01790	1	1
159	rplC_1	Hyo_00555	rplC_1	Lari_05020	4	4
231	group_370_1	Hyo_00965	group_342_1		3	3
822	pal_1	Hyo_04365	pal_1	Lari_02975	4	4
310	fliI_1	Hyo_01475	fliI_1	Lari_01910	4	4
1853	group_758_1		group_692_1	Lari_07125	3	3
1422	group_365_1	Hyo_07790	group_347_1	Lari_06535	4	4
326	prfA_1	Hyo_01575	prfA_1	Lari_05420	4	4
1314	hypC_1	Hyo_07160	hypC_1	Lari_01540	4	4
565		Hyo_02970			1	1
294	nusA_1	Hyo_01355	nusA_1	Lari_00855	4	4
1743		Hyo_01775	group_556_1	Lari_01520	3	3
889		Hyo_04755			1	1
702	nifJ_1	Hyo_03695	group_3_1	Lari_04140	4	4
823	group_359_1	Hyo_04370	group_345_1	Lari_02970	4	4
727	group_1255_1	Hyo_03835,Hyo_05445		Lari_06420	3	4
673	xseA_1	Hyo_03540	xseA_1	Lari_06895	4	4
1583		Hyo_08755			1	1
2006		Hyo_08315		Lari_00230	2	2
1377		Hyo_07500			1	1
90	group_298_1	Hyo_00165	group_292_1	Lari_04090	4	4
1796	rpmH_1		rpmH_1		2	2
547	frdB_1	Hyo_02865	frdB_1	Lari_00910	4	4
1945	group_770_1		group_983_1		2	2
1271		Hyo_06900			1	1
443	group_843_1	Hyo_02225	group_795_1	Lari_02670	4	4
928	spoT_1	Hyo_04970	spoT_1	Lari_02250	4	4
1021		Hyo_05515			1	1
1098	rpoN_1	Hyo_05935	rpoN_1	Lari_01740	4	4
1764	group_486_1		group_451_1		2	2
1642		Hyo_09130			1	1
609	moaE_1	Hyo_03205	moaE_1	Lari_00990	4	4
1036		Hyo_05600			1	1
1738	group_236_1		group_230_1		2	2
2147				Lari_03745	1	1
1315		Hyo_07165			1	1
672	serC_1	Hyo_03535	serC_1	Lari_06890	4	4
1878			group_604_1		1	1
24	group_521_1				1	1
860		Hyo_04565			1	1
1599		Hyo_08840			1	1
2319				Lari_07470	1	1
442	group_774_1	Hyo_02220	group_724_1	Lari_01335	4	4
1031		Hyo_05575			1	1
1276		Hyo_06935			1	1
1026		Hyo_05540			1	1
687	thiC_1	Hyo_03610	thiC_1	Lari_00250	4	4
1728			group_313_1		1	1
276	mraY_1	Hyo_01255	mraY_1	Lari_03555	4	4
1791	group_838_1		group_792_1	Lari_01390	3	3
2001	group_1230_1		waaV_1	Lari_07550	3	3
1963	group_776_1		group_1026_1	Lari_04015	3	3
1013	group_799_1	Hyo_05475	group_756_1	Lari_03130	4	4
722		Hyo_03800			1	1
564	group_586_1	Hyo_02965	tcdA_1	Lari_05985	4	4
1601		Hyo_08855			1	1
295		Hyo_01360			1	1
2362				Lari_07905	1	1
707	rplM_1	Hyo_03720	rplM_1	Lari_04120	4	4
803	rplU_1	Hyo_04270	rplU_1	Lari_03065	4	4
1753	group_873_1		group_837_1	Lari_00430	3	3
1183	group_559_1	Hyo_06390	dut_1	Lari_04260	4	4
1843	cetA_1		cetA_1	Lari_03980,Lari_04605	3	4
391	katA_1	Hyo_01945	katA_1	Lari_03525	4	4
879	group_494_1	Hyo_04675	group_462_1		3	3
1472		Hyo_08075			1	1
306	def_1	Hyo_01450	def_1	Lari_01885	4	4
1954			ridA_1		1	1
990	group_272_1	Hyo_05325	group_269_1	Lari_05505	4	4
2042	group_268_1	Hyo_03665	livK_1	Lari_01465	4	4
1997	group_944_1		group_1133_1	Lari_05105	3	3
1865	group_502_1		ceuD_1		2	2
2252				Lari_05515	1	1
723		Hyo_03805			1	1
827	group_500_1	Hyo_04390	group_466_1	Lari_02950	4	4
802		Hyo_04265			1	1
789	rlmB_1	Hyo_04180	group_528_1	Lari_00625	4	4
465	group_154_1	Hyo_02370	group_149_1	Lari_02845	4	4
1485	group_420_1	Hyo_08150	group_389_1	Lari_02380	4	4
334		Hyo_01620			1	1
1606	htpG_1	Hyo_08880	htpG_1	Lari_06645	4	4
2195				Lari_04580	1	1
1199		Hyo_06485			1	1
1076	efp_1	Hyo_05815	efp_1	Lari_03215	4	4
2307		Hyo_05760		Lari_07165	2	2
1190		Hyo_06425			1	1
682		Hyo_03585			1	1
951		Hyo_05085			1	1
1226		Hyo_06655			1	1
119	group_189_1	Hyo_00320	group_182_1	Lari_07400	4	4
2201				Lari_04695	1	1
2161				Lari_03815	1	1
1778	group_79_1	Hyo_00145	pabB_1	Lari_00460	4	4
1213	dapF_1	Hyo_06580	dapF_1	Lari_05045	4	4
248	ribH_1	Hyo_01095	ribH_1	Lari_02755	4	4
543		Hyo_02845			1	1
1337	gap_1	Hyo_07295	gapA_1	Lari_04285	4	4
677	thiG_1	Hyo_03560	thiG_1	Lari_01275	4	4
286	prfB_1	Hyo_01305	prfB_1	Lari_05325	4	4
1828	group_611_1		marC_1	Lari_04020	3	3
447		Hyo_02255			1	1
1891	group_965_1		group_919_1	Lari_01130	3	3
1231		Hyo_06680			1	1
683		Hyo_03590			1	1
1896	group_1000_1		group_948_1		2	2
2194				Lari_04575	1	1
1236		Hyo_06705			1	1
629	miaA_1	Hyo_03315	miaA_1	Lari_00685	4	4
2157				Lari_03795	1	1
1652			group_293_1		1	1
92		Hyo_00175			1	1
2206		Hyo_03075		Lari_04795,Lari_04855	2	3
542	group_42_1	Hyo_02840,Hyo_05270	group_41_1	Lari_07540	4	5
1955	group_431_1		mviM_1	Lari_00030	3	3
2166				Lari_03840	1	1
1864	group_373_1		ceuC_1		2	2
2	group_442_1				1	1
1327		Hyo_07235			1	1
350		Hyo_01720			1	1
1071	aroA_1	Hyo_05790	aroA_1	Lari_03240	4	4
760		Hyo_04030			1	1
1838	group_1172_1		ldh_1		2	2
1298	group_214_1	Hyo_07060	group_205_1	Lari_04625	4	4
1484	fieF_1	Hyo_08145	group_378_1	Lari_02385	4	4
908	group_714_1	Hyo_04860	group_657_1	Lari_05450	4	4
1221		Hyo_06630			1	1
518	flgK_1	Hyo_02690	flgK_1	Lari_04180	4	4
584	flgP_1	Hyo_03065	group_675_1	Lari_01315	4	4
213		Hyo_00850			1	1
1801	hisJ_1		cjaA_1	Lari_05660	3	3
933	lolD_1	Hyo_04995	group_538_1	Lari_02225	4	4
2130				Lari_03660	1	1
1582	moeA_1	Hyo_08750	moeA2_1	Lari_00985	4	4
1124		Hyo_06070			1	1
2078				Lari_02145	1	1
126		Hyo_00355			1	1
2228	group_852_1	Hyo_01605	dgkA_1	Lari_05100	4	4
110	cmoB_1	Hyo_00270	group_375_1	Lari_02615	4	4
2291	group_343_1	Hyo_03465	fabH_1	Lari_04840,Lari_04860,Lari_06825	4	6
575	adhP_1	Hyo_03020	group_278_1	Lari_00950	4	4
1100	tsaE_1	Hyo_05945	group_774_1	Lari_01730	4	4
2354			peb2_1	Lari_07775	2	2
1643		Hyo_09135			1	1
1517		Hyo_08345			1	1
1260	group_1139_1	Hyo_06835	group_453_1	Lari_05880	4	4
1168	group_691_1	Hyo_06310	group_636_1	Lari_03345	4	4
212		Hyo_00845			1	1
41	group_1049_1				1	1
741		Hyo_03910			1	1
1087	tmk_1	Hyo_05880	tmk_1	Lari_01770	4	4
1208		Hyo_06545			1	1
769		Hyo_04075			1	1
485		Hyo_02500			1	1
359	group_1239_1	Hyo_01780	group_160_1	Lari_01515	4	4
2120	dcuC_1			Lari_03500	2	2
1448		Hyo_07930			1	1
932	group_455_1	Hyo_04990	group_424_1	Lari_02230	4	4
2296				Lari_06925	1	1
1134		Hyo_06120			1	1
1665	lpoB_1		group_582_1	Lari_03080	3	3
644		Hyo_03390			1	1
1962	group_1128_1		group_1023_1	Lari_04735	3	3
135	pgsA_1	Hyo_00415	pgsA_1	Lari_02285	4	4
2238				Lari_05340	1	1
1012	trpA_1	Hyo_05470	trpA_1		3	3
2264				Lari_05965	1	1
620	fliQ_1	Hyo_03260	fliQ_1	Lari_06465	4	4
616		Hyo_03240			1	1
2104	group_159_1	Hyo_00935	group_156_1	Lari_03275,Lari_03280	4	5
1350		Hyo_07360			1	1
474	mqnE_1	Hyo_02420	mqnE_1	Lari_07610	4	4
1806	group_675_1		group_624_1		2	2
1575		Hyo_08715			1	1
257	group_24_1	Hyo_01140	group_25_1	Lari_02795	4	4
1359	group_191_1	Hyo_07405	racS_1	Lari_06160	4	4
870	secF_1	Hyo_04625	secF_1	Lari_00145	4	4
1433	group_247_1	Hyo_07850	group_243_1	Lari_07420	4	4
458		Hyo_02330			1	1
662	ndk_1	Hyo_03485	ndk_1	Lari_06805	4	4
2355				Lari_07795	1	1
266	pglE_1	Hyo_01195	pglE_1	Lari_04385	4	4
2053				Lari_01800	1	1
1628		Hyo_09005			1	1
2129				Lari_03655	1	1
73		Hyo_00065			1	1
1691	group_197_1	Hyo_05450	trpE_1		3	3
1411	bioB_1	Hyo_07715	bioB_1	Lari_06440	4	4
2243			group_821_1	Lari_05385	2	2
521	group_176_1	Hyo_02710	group_168_1	Lari_06575	4	4
1125	group_782_1	Hyo_06075	group_731_1	Lari_02570	4	4
1109	acnB_1	Hyo_05995	acnB_1		3	3
1423	nssR_1	Hyo_07795	nssR_1	Lari_05640	4	4
1852	group_221_1		group_218_1		2	2
1269	group_1118_1	Hyo_06890	rnhB_1	Lari_04900	4	4
69	group_297_1	Hyo_00045	group_277_1	Lari_04055	4	4
2105				Lari_03335	1	1
55	group_1163_1				1	1
663	group_906_1	Hyo_03490	fdxA_1	Lari_06800	4	4
1696	group_447_1		group_410_1		2	2
2265				Lari_05970	1	1
1574	dnaE_1	Hyo_08710	dnaE_1	Lari_02370	4	4
1416		Hyo_07755			1	1
2139				Lari_03705	1	1
496	pglC_1	Hyo_00470,Hyo_02565	pglC_1	Lari_04375	4	5
780	dapB_1	Hyo_04135	dapB_1	Lari_00580	4	4
1638		Hyo_09110			1	1
401	group_526_1	Hyo_01995	group_487_1	Lari_00370	4	4
838	group_578_1	Hyo_04450	group_535_1	Lari_02440	4	4
1742	pstA_1		pstA_1	Lari_01500	3	3
1135		Hyo_06125			1	1
1907	nuoG_1		nuoG_1	Lari_00730	3	3
1664	group_147_1		group_139_1	Lari_03085	3	3
999		Hyo_05375			1	1
1340	fabI_1	Hyo_07310	fabI_1		3	3
1212	group_522_1	Hyo_06575	bax_1	Lari_05040	4	4
2038				Lari_01295	1	1
475	group_30_1	Hyo_02425	group_30_1	Lari_07685	4	4
134		Hyo_00395			1	1
645	ahpC_1	Hyo_03395	ahpC_1	Lari_06795	4	4
600		Hyo_03160			1	1
2064	group_814_1	Hyo_06615	yckC_1	Lari_02050	4	4
1525	ilvA_1	Hyo_08385	ilvA_1	Lari_03965	4	4
1287		Hyo_07000			1	1
1008	group_222_1	Hyo_05425	ackA_1	Lari_06285	4	4
1458		Hyo_07980			1	1
217		Hyo_00870			1	1
1381	group_717_1	Hyo_07520	group_654_1	Lari_01630	4	4
1706		Hyo_08555	sdhB_1		2	2
484	group_469_1	Hyo_02490	group_430_1	Lari_04340	4	4
2096				Lari_02860	1	1
937	group_273_1	Hyo_05015	mrdB_1	Lari_02205	4	4
2170				Lari_03860	1	1
418	group_943_1	Hyo_02085	group_897_1	Lari_00400	4	4
2278		Hyo_05105		Lari_06260	2	2
191	group_94_1	Hyo_00715			2	2
1386	pdxA_1	Hyo_07545	pdxA_1	Lari_02555	4	4
574		Hyo_03015			1	1
2091	yidD_1	Hyo_02265	yidD_1	Lari_02700	4	4
2344				Lari_07715	1	1
1701			group_84_1		1	1
1653	group_594_1		group_555_1	Lari_02080	3	3
2028		Hyo_06960		Lari_01015	2	2
106	group_379_1	Hyo_00245	lpxK_1	Lari_02410	4	4
1535		Hyo_08445			1	1
1910	nuoA_1		nuoA_1	Lari_00760	3	3
1060		Hyo_05725			1	1
1509	group_393_1	Hyo_08295	group_362_1	Lari_06300	4	4
869	secD_1	Hyo_04620	secD_1	Lari_00140	4	4
841	group_140_1	Hyo_04465	group_133_1	Lari_02895	4	4
1174		Hyo_06340			1	1
585	gyrA_1	Hyo_03070	gyrA_1	Lari_01310	4	4
51	group_1155_1				1	1
150		Hyo_00505			1	1
1752	uraH_1		group_767_1		2	2
421	rplS_1	Hyo_02100	rplS_1	Lari_00415	4	4
83	group_511_1	Hyo_00120	tlyA_1	Lari_05565	4	4
2363				Lari_07915	1	1
1500	group_425_1	Hyo_08245	group_1085_1		3	3
1117		Hyo_06035			1	1
1988	thiE_1		thiE_1	Lari_01410	3	3
1473	ybeY_1	Hyo_08080	ybeY_1	Lari_07790	4	4
1919	group_660_1	Hyo_01180	hisH_1,group_614_1	Lari_04585	4	5
770	group_278_1	Hyo_04085	group_270_1	Lari_00540	4	4
1069	pheS_1	Hyo_05780	pheS_1	Lari_03250	4	4
698		Hyo_03670			1	1
558	cheV_1	Hyo_02935	cheV_1	Lari_05925	4	4
253	der_1	Hyo_01120	engA_1	Lari_02775	4	4
1524	group_1137_1	Hyo_08380		Lari_03960	3	3
2065				Lari_02060	1	1
1842	tatA_1		tatA_1		2	2
1182	group_536_1	Hyo_06385	group_502_1	Lari_04255	4	4
2253	group_519_1,peb1C_1		pebC_1	Lari_05655	3	4
1678			group_146_1		1	1
880	group_567_1	Hyo_04680	group_527_1	Lari_00190	4	4
2179				Lari_04105	1	1
501	group_674_1	Hyo_02590	group_623_1	Lari_07780	4	4
2043				Lari_01510	1	1
1175		Hyo_06345			1	1
596	prs_1	Hyo_03140	prsA_1	Lari_04445	4	4
656		Hyo_03450			1	1
738	argF_1	Hyo_03895	argF_1		3	3
319		Hyo_01525			1	1
252	ribN_1	Hyo_01115	group_353_1	Lari_02770	4	4
1568	uvrD_1	Hyo_08680	group_48_1	Lari_01580	4	4
2345				Lari_07725	1	1
45	phuW_1				1	1
1534		Hyo_08440			1	1
1349		Hyo_07355			1	1
667		Hyo_03510			1	1
1277	fdh3B_1	Hyo_02455,Hyo_06940	fdhB_1	Lari_01035	4	5
218	moaC_1	Hyo_00885	moaC_1	Lari_06515	4	4
513	rsmD_1	Hyo_02665	rsmD_1	Lari_04205	4	4
284		Hyo_01295			1	1
1027		Hyo_05550			1	1
899		Hyo_04805			1	1
1371		Hyo_07470			1	1
371		Hyo_01845			1	1
1532	group_474_1	Hyo_08425	group_437_1	Lari_07850	4	4
938	group_696_1	Hyo_05020	group_633_1	Lari_01330	4	4
2180	group_28_1	Hyo_03730	group_27_1	Lari_01150,Lari_04110	4	5
417	rpsP_1	Hyo_02080	rpsP_1	Lari_00395	4	4
1610	queF_1	Hyo_08900	group_790_1	Lari_05375	4	4
2141				Lari_03715	1	1
1490	group_695_1	Hyo_08175	cheB_1	Lari_05610	4	4
161	rplW_1	Hyo_00565	rplW_1	Lari_05010	4	4
1953	group_848_1		group_998_1		2	2
149	nrdB_1	Hyo_00500	nrdF_1	Lari_02055	4	4
275	murD_1	Hyo_01250	murD_1	Lari_03560	4	4
1215	ridA_1	Hyo_06590	group_805_1	Lari_03505	4	4
512		Hyo_02660			1	1
1037	uvrB_1	Hyo_05605	uvrB_1	Lari_03210	4	4
1184		Hyo_06395			1	1
1844	cetC_1		cetB_1,group_690_1	Lari_03970,Lari_03975	3	5
2219		Hyo_06985	pseF_1	Lari_04875,Lari_07555	3	4
2146				Lari_03740	1	1
1522		Hyo_08370			1	1
1797		Hyo_02235	group_597_1	Lari_02680	3	3
2288				Lari_06545	1	1
1376	hemC_1	Hyo_07495	hemC_1	Lari_01655	4	4
2007				Lari_00315	1	1
1754	group_1140_1		group_949_1		2	2
970	purQ_1	Hyo_05205		Lari_06625	3	3
1483	group_342_1	Hyo_08140	group_329_1	Lari_02390	4	4
304	group_141_1	Hyo_01440	group_135_1	Lari_01865	4	4
557	cheA_1	Hyo_02930	cheA_1	Lari_05920	4	4
697	group_356_1	Hyo_03660	livH_1	Lari_01460	4	4
325	rpsT_1	Hyo_01570	rpsT_1	Lari_05425	4	4
1863	group_349_1		ceuB_1		2	2
453	purH_1	Hyo_02295	purH_1	Lari_02730	4	4
1172		Hyo_06330			1	1
2342				Lari_07680	1	1
2210				Lari_04815	1	1
566	group_1095_1	Hyo_02975	group_755_1	Lari_00505	4	4
2193		Hyo_01655	group_361_1	Lari_04515	3	3
832	flhG_1	Hyo_04415	group_392_1	Lari_05200	4	4
1978	group_244_1		cfa_1		2	2
221		Hyo_00900			1	1
1755	corA_1		corA_1		2	2
1619		Hyo_08960			1	1
2118	group_1122_1			Lari_03485	2	2
25	group_800_1				1	1
336	group_165_1	Hyo_01635			2	2
1499	group_225_1	Hyo_08240	argD_1		3	3
452	purL_1	Hyo_02285	purL_1	Lari_02720	4	4
668	group_591_1	Hyo_03515	group_549_1	Lari_00640	4	4
1214	coaE_1	Hyo_06585	coaE_1	Lari_05050	4	4
1688	group_1227_1		group_850_1	Lari_00485	3	3
2189	group_212_1			Lari_04315,Lari_07710	2	3
1845	group_461_1		group_423_1	Lari_02275	3	3
1185	group_806_1	Hyo_06400	group_1092_1	Lari_04250	4	4
2062	group_1_1			Lari_02005	2	2
737	hemB_1	Hyo_03890	hemB_1	Lari_01375	4	4
833	flhF_1	Hyo_04420	flhF_1	Lari_05195	4	4
2167		Hyo_08095		Lari_03845	2	2
2088		Hyo_07175		Lari_02660	2	2
2207		Hyo_01220,Hyo_03090		Lari_04800	2	3
1326	group_570_1	Hyo_07230	group_529_1	Lari_07345	4	4
1662	cydB_1		cydB_1		2	2
1744	group_730_1		group_674_1	Lari_06370	3	3
2301	group_31_1	Hyo_06210	group_1118_1	Lari_07060,Lari_07065	4	5
1313	hypD_1	Hyo_07155	hypD_1	Lari_01545	4	4
1897	group_546_1		group_503_1		2	2
517	group_1108_1	Hyo_02685	group_743_1	Lari_04185	4	4
1015	group_468_1	Hyo_05485	group_426_1	Lari_03120	4	4
980		Hyo_05260			1	1
1854	group_125_1		group_117_1	Lari_07145	3	3
2156				Lari_03790	1	1
1965	group_1098_1		group_1051_1	Lari_00785	3	3
1237		Hyo_06710			1	1
413		Hyo_02060			1	1
1572	fumC_1	Hyo_08700	fumC_1	Lari_07695	4	4
2019				Lari_00925	1	1
1331	fliR_1	Hyo_07255	fliR_1	Lari_07390	4	4
799		Hyo_04250			1	1
1943	leuD_1		leuD_1		2	2
639		Hyo_03365			1	1
1336	group_277_1	Hyo_07285	group_267_1	Lari_05350	4	4
274		Hyo_01240			1	1
381	dapE_1	Hyo_01895	dapE_1	Lari_01255	4	4
2151				Lari_03765	1	1
1585		Hyo_08765			1	1
2306	group_689_1			Lari_07140	2	2
1077	group_679_1	Hyo_05820	thiJ_1	Lari_02375	4	4
93	group_467_1	Hyo_00180	hrcA_1	Lari_02590	4	4
1227		Hyo_06660			1	1
21	group_336_1				1	1
412	group_624_1	Hyo_02055		Lari_01570	3	3
1321	hybD_1	Hyo_07200	hydD~~~hybD_1	Lari_06585	4	4
1398		Hyo_07635			1	1
285		Hyo_01300			1	1
1855	group_590_1		group_544_1		2	2
1014	fliN_1	Hyo_05480	fliN_1	Lari_03125	4	4
941		Hyo_05035			1	1
969	purS_1	Hyo_05200	purS_1	Lari_06620	4	4
1607		Hyo_08885			1	1
1964			group_1035_1		1	1
1938	group_988_1		group_938_1		2	2
466	lolA_1	Hyo_02380	lolA_1	Lari_02835	4	4
732	alr_1	Hyo_03860	alr_1	Lari_01350	4	4
2102		Hyo_02345		Lari_03160	2	2
2262	group_1166_1	Hyo_06860	flgE_1	Lari_05830	4	4
258	leuA_1	Hyo_01145	leuA_1		3	3
1996		Hyo_05735	mug_1	Lari_04905	3	3
66	vacB_1	Hyo_00030	group_56_1	Lari_04045	4	4
693	ccsB_1	Hyo_03640	group_6_1	Lari_01440	4	4
553	rplY_1	Hyo_02905	group_653_1	Lari_05900	4	4
1745	group_1106_1	Hyo_06225	group_688_1	Lari_06385	4	4
1132		Hyo_06110			1	1
457	group_745_1	Hyo_02325	group_695_1	Lari_03145	4	4
2010		Hyo_09015		Lari_00435,Lari_07035	2	3
1763	flgA_1		flgA_1	Lari_01785	3	3
733		Hyo_03865			1	1
1991			group_1102_1		1	1
837	sppA_1	Hyo_04445	pspA_1	Lari_05170	4	4
2352				Lari_07765	1	1
296	exbB_1	Hyo_01370,Hyo_04225	exbB2_1	Lari_06025	4	5
1928	group_1202_1		group_390_1		2	2
201	cmeC_1	Hyo_00765	cmeC_1	Lari_06975	4	4
692		Hyo_03635			1	1
552	pth_1	Hyo_02900	pth_1	Lari_05895	4	4
324	glmM_1	Hyo_01565	glmM_1	Lari_06950	4	4
340	cynT_1	Hyo_01665	cynT_1	Lari_02025	4	4
305	group_112_1	Hyo_01445	group_110_1	Lari_01880	4	4
1122	group_102_1	Hyo_02910,Hyo_06060,Hyo_07450	ctsE_1	Lari_04160	4	6
1584		Hyo_08760			1	1
1259	pheA_1	Hyo_06830	pheA_1	Lari_05875	4	4
1862	group_1154_1		mobA_1	Lari_05725	3	3
1173		Hyo_06335			1	1
2045	tpx_1	Hyo_06610	tpx_1	Lari_01575,Lari_07430	4	5
1482	group_599_1	Hyo_05150,Hyo_08130	group_553_1	Lari_01185	4	5
1049		Hyo_05670			1	1
2255		Hyo_03300		Lari_05750	2	2
1906	nuoI_1		nuoI_1	Lari_00720	3	3
72	group_417_1	Hyo_00060	rsmB_1	Lari_04070	4	4
2192	group_815_1	Hyo_08035	group_986_1	Lari_04455	4	4
495	pglA_1	Hyo_02560	pglA_1	Lari_04370	4	4
531		Hyo_02780			1	1
1697	msrP_1		group_370_1	Lari_00005	3	3
2343				Lari_07705	1	1
960		Hyo_05155			1	1
1654	group_877_1		group_841_1		2	2
1417	group_175_1	Hyo_07760	araJ_1	Lari_04470	4	4
708	group_11_1	Hyo_03725	group_16_1	Lari_04115	4	4
361	group_575_1	Hyo_01790	ompR_1	Lari_01485	4	4
751	group_201_1	Hyo_03970	group_193_1	Lari_04750	4	4
1369	group_1153_1	Hyo_07460	group_618_1	Lari_06105	4	4
349	group_430_1	Hyo_01710	skfB_1	Lari_07260	4	4
1548		Hyo_08515			1	1
654		Hyo_03440			1	1
594		Hyo_03130			1	1
171	rplE_1	Hyo_00615	rplE_1	Lari_04960	4	4
80	group_634_1	Hyo_00105	group_607_1	Lari_05550	4	4
1901	pxpA_1		group_456_1		2	2
2063				Lari_02015	1	1
265	pglF_1	Hyo_01190	pglF_1	Lari_04390	4	4
1710	group_973_1	Hyo_08585	group_924_1	Lari_00225	4	4
828	fliY_1	Hyo_04395		Lari_05220	3	3
1475		Hyo_08090			1	1
790	rsmI_1	Hyo_04185	group_409_1	Lari_00630	4	4
1719	group_880_1		group_846_1	Lari_06650	3	3
247	nusB_1	Hyo_01090	nusB_1	Lari_02750	4	4
486	group_440_1	Hyo_02505	group_404_1	Lari_05135	4	4
678	thiF_1	Hyo_03565	moeB_1	Lari_01270	4	4
1158	group_439_1	Hyo_06260	rlpA_1	Lari_06360	4	4
1533	group_752_1	Hyo_08435	group_1012_1	Lari_07030	4	4
1655	group_308_1		group_299_1	Lari_01960	3	3
448	rnpA_1	Hyo_02260	rnpA_1	Lari_02695	4	4
923		Hyo_04945			1	1
989		Hyo_05320			1	1
1807	group_411_1	Hyo_07280	group_382_1	Lari_03565	4	4
1086	coaD_1	Hyo_05875	coaD_1	Lari_01775	4	4
1511	rpmB_1	Hyo_08310	rpmB_1	Lari_00235	4	4
2044	group_992_1			Lari_01565	2	2
2328				Lari_07580	1	1
136	group_476_1	Hyo_00420	group_444_1	Lari_02290	4	4
1952	group_726_1	Hyo_01325	group_997_1	Lari_00885	4	4
68	ilvC_1	Hyo_00040	ilvC_1	Lari_04050	4	4
1788	group_507_1	Hyo_00405	group_471_1		3	3
1360	recR_1	Hyo_07410	recR_1	Lari_06165	4	4
2297				Lari_06945	1	1
615	group_584_1	Hyo_03235	cgpA_1	Lari_06490	4	4
2254		Hyo_07765		Lari_05690,Lari_06530,Lari_06790,Lari_07890,Lari_07895	2	6
1308		Hyo_07120			1	1
811	group_796_1	Hyo_04310	group_750_1	Lari_03030	4	4
1523		Hyo_08375			1	1
54	group_1161_1				1	1
1081	group_463_1	Hyo_05845	group_428_1	Lari_03445	4	4
922		Hyo_04940			1	1
1516		Hyo_08340			1	1
1474		Hyo_08085			1	1
907		Hyo_04850			1	1
4	group_443_1				1	1
1040		Hyo_05625			1	1
125	kch_1	Hyo_00350	kefB_1	Lari_01610	4	4
0	group_260_1				1	1
2338				Lari_07660	1	1
104	thrC_1	Hyo_00235	thrC_1	Lari_02415	4	4
1250		Hyo_06780			1	1
630	ubiA_1	Hyo_03320	ubiA_1	Lari_00680	4	4
2364				Lari_07920	1	1
576		Hyo_03025			1	1
1111	ribB_1	Hyo_06005	ribA_1		3	3
2263				Lari_05960	1	1
82	ligA_1	Hyo_00115	ligA_1	Lari_05560	4	4
2103	group_149_1			Lari_03270	2	2
431	group_66_1	Hyo_02160	group_71_1	Lari_00920	4	4
655	group_574_1	Hyo_03445	group_532_1	Lari_03105	4	4
595		Hyo_03135			1	1
808	group_592_1	Hyo_04295	birA_1	Lari_03045	4	4
1425		Hyo_07805			1	1
264	hisA_1	Hyo_01175	hisA_1	Lari_04590	4	4
181		Hyo_00665			1	1
1558		Hyo_08620			1	1
1133	group_664_1	Hyo_06115			2	2
1810	group_793_1		group_742_1	Lari_01475	3	3
2353				Lari_07770	1	1
70	dprA_1	Hyo_00050	dprA_1	Lari_04060	4	4
1762	group_864_1	Hyo_02105	group_822_1	Lari_00420	4	4
1644		Hyo_09140			1	1
1435	group_8_1,glcD_1	Hyo_07860	group_130_1	Lari_07410	4	5
728	pseB_1	Hyo_03840	pseB_1	Lari_04780	4	4
494		Hyo_02555			1	1
1123	group_233_1	Hyo_06065		Lari_04165	3	3
1409		Hyo_07700			1	1
1059		Hyo_05720			1	1
2245	group_979_1			Lari_05395	2	2
851	aat_1	Hyo_04515	aat_1	Lari_00060	4	4
1249	flgG_1	Hyo_06770	flgG_1	Lari_00280	4	4
1116		Hyo_06030			1	1
2055		Hyo_06135		Lari_01870	2	2
105	argB_1	Hyo_00240	argB_1		3	3
1240	group_449_1	Hyo_06725	peb4cbf2_1	Lari_02475	4	4
1663	group_557_1		group_520_1	Lari_01820	3	3
140	cysS_1	Hyo_00445	cysS_1	Lari_02315	4	4
1312	hypE_1	Hyo_07150	hypE_1	Lari_01550	4	4
1400	rho_1	Hyo_07645	rho_1	Lari_06040	4	4
1050	oorC_1	Hyo_05675	oorC_1	Lari_06220	4	4
124	hspR_1	Hyo_00345	hspR_1	Lari_01605	4	4
1573		Hyo_08705			1	1
1387		Hyo_07550			1	1
548		Hyo_02870			1	1
243	nusG_1	Hyo_01035	nusG_1	Lari_06740	4	4
890		Hyo_04760			1	1
1424		Hyo_07800			1	1
1281	group_92_1	Hyo_06965	group_90_1	Lari_04715	4	4
902		Hyo_04820			1	1
927	tyrS_1	Hyo_04965	tyrS_1	Lari_02255	4	4
586		Hyo_03080			1	1
1819	thiS_1		thiS_1	Lari_01265	3	3
476	glmS_1	Hyo_02430	glmS_1	Lari_07690	4	4
1286		Hyo_06995			1	1
614	group_330_1	Hyo_03230	pldA_1		3	3
2244	group_605_1			Lari_05390	2	2
688	ispF_1	Hyo_03615	ispDF_1	Lari_05255	4	4
2054				Lari_01825	1	1
979		Hyo_05255			1	1
2097				Lari_02935	1	1
1707		Hyo_08550	sdhC_1		2	2
1942	group_719_1		group_661_1		2	2
646	accD_1	Hyo_03400	accD_1	Lari_02910	4	4
1645			group_901_1		1	1
5	group_266_1				1	1
242	rplK_1	Hyo_01030	rplK_1	Lari_06735	4	4
1468	ruvB_1	Hyo_08050	ruvB_1	Lari_04460	4	4
44	group_1097_1				1	1
711		Hyo_03745			1	1
903	rsuA_1	Hyo_04830	group_465_1	Lari_05435	4	4
1434	group_1057_1	Hyo_07855	group_488_1	Lari_07415	4	4
67	group_426_1	Hyo_00035	group_395_1		3	3
1888	group_654_1		ctsP_1		2	2
1148		Hyo_06200			1	1
196	ung_1	Hyo_00740	ung_1	Lari_07230	4	4
1352		Hyo_07370			1	1
87	rpsO_1	Hyo_00150	rpsO_1	Lari_04075	4	4
343	aroC_1	Hyo_01680	aroC_1	Lari_01965	4	4
101		Hyo_00220			1	1
1960			group_1021_1		1	1
1010	group_649_1	Hyo_05460	trpF_1		3	3
2122				Lari_03580	1	1
1546	psd_1	Hyo_08505	psd_1	Lari_07050	4	4
846		Hyo_04490			1	1
730	group_344_1	Hyo_03850	group_328_1	Lari_01345	4	4
1627		Hyo_09000			1	1
888		Hyo_04750			1	1
814	atpA_1	Hyo_04325	atpA_1	Lari_03015	4	4
1262	group_295_1	Hyo_06845	group_285_1	Lari_05890	4	4
342		Hyo_01675			1	1
1859	group_157_1		ktrB_1	Lari_07290	3	3
1102	murG_1	Hyo_05960	murG_1	Lari_01750	4	4
1541	napH_1	Hyo_02200,Hyo_08480	napH_1	Lari_00295	4	5
2014				Lari_00650	1	1
778		Hyo_04125			1	1
690	group_246_1	Hyo_03625	group_244_1	Lari_05245	4	4
550	group_1160_1	Hyo_02890	group_625_1	Lari_01045	4	4
715	ccoO_1	Hyo_03765	ccoO_1	Lari_01115	4	4
1580		Hyo_08740			1	1
2132				Lari_03670	1	1
78	metL1_1	Hyo_00095	lysC_1	Lari_05540	4	4
1908	group_958_1		group_914_1	Lari_00740	3	3
1637		Hyo_09105			1	1
158	rpsJ_1	Hyo_00550	rpsJ_1	Lari_05025	4	4
1749	group_1103_1	Hyo_00920	dcuB_1	Lari_02640,Lari_02645	4	5
435		Hyo_02180			1	1
1151	mrdA_1	Hyo_06220	mrdA_1	Lari_06390	4	4
1740	ftn_1		cft_1	Lari_06270	3	3
506		Hyo_02620			1	1
1589		Hyo_08785			1	1
174	rplF_1	Hyo_00630	rplF_1	Lari_04945	4	4
2336				Lari_07650	1	1
591	group_603_1	Hyo_03115	mapA_1	Lari_01300	4	4
982		Hyo_05275			1	1
651	recO_1	Hyo_03425	group_589_1	Lari_02940	4	4
11	group_237_1				1	1
1518		Hyo_08350			1	1
185	rpoA_1	Hyo_00685	rpoA_1	Lari_04550	4	4
2321				Lari_07485	1	1
2077				Lari_02140	1	1
1306	ccoS_1	Hyo_07110	group_352_1	Lari_02515	4	4
977		Hyo_05245			1	1
754		Hyo_04000			1	1
1781	group_945_1		group_898_1	Lari_04095	3	3
2227				Lari_05080	1	1
1850	group_364_1		group_343_1	Lari_02185	3	3
364	group_156_1	Hyo_01810	group_148_1	Lari_02450	4	4
1301	trpC_1	Hyo_07085	trpC_1	Lari_02535	4	4
1447		Hyo_07925			1	1
1786			group_944_1		1	1
426	group_73_1	Hyo_02135	pbpB_1	Lari_00040	4	4
2313	group_583_1	Hyo_02445,Hyo_08225	dccR_1	Lari_07240,Lari_07330	4	6
1593		Hyo_08810			1	1
410		Hyo_02045			1	1
534		Hyo_02795			1	1
1088	hisS_1	Hyo_05885	hisS_1	Lari_01765	4	4
1207		Hyo_06540			1	1
929	rpoZ_1	Hyo_04975	rpoZ_1	Lari_02245	4	4
1167	rny_1	Hyo_06305	group_102_1	Lari_03350	4	4
983		Hyo_05280			1	1
2326				Lari_07565	1	1
608		Hyo_03200			1	1
855	smpB_1	Hyo_04540	smpB_1	Lari_00080	4	4
1969	group_497_1		group_1060_1		2	2
1019		Hyo_05505			1	1
2331				Lari_07595	1	1
2015				Lari_00790	1	1
2237				Lari_05335	1	1
62	rpsR_1	Hyo_00010	rpsR_1	Lari_04025	4	4
1156	group_749_1	Hyo_06250	group_700_1	Lari_06365	4	4
830	fliA_1	Hyo_04405	fliA_1	Lari_05210	4	4
1118		Hyo_06040			1	1
746		Hyo_03940			1	1
1987	group_1165_1	Hyo_06870	fliK_1	Lari_02095,Lari_05840	4	5
15	group_822_1				1	1
1759			group_443_1		1	1
714		Hyo_03760			1	1
1495		Hyo_08210			1	1
788	group_367_1	Hyo_04175	group_349_1	Lari_00620	4	4
1615		Hyo_08935			1	1
2185	group_287_1		group_281_1	Lari_04215,Lari_04220	3	4
1912	group_539_1		group_506_1	Lari_00770	3	3
347	dnaG_1	Hyo_01700		Lari_01985	3	3
1551		Hyo_08580			1	1
77	group_763_1	Hyo_00090	group_709_1	Lari_05535	4	4
1062	group_619_1	Hyo_05740	hemD_1	Lari_01415	4	4
2214				Lari_04835	1	1
611	group_1217_1	Hyo_03215	group_164_1	Lari_05730	4	4
1189	uvrC_1	Hyo_06420	uvrC_1	Lari_07120	4	4
1849	group_871_1		group_834_1	Lari_01615	3	3
88	group_817_1	Hyo_00155	group_771_1	Lari_04080	4	4
2172				Lari_03870	1	1
815	atpG_1	Hyo_04330	atpG_1	Lari_03010	4	4
1556		Hyo_08610			1	1
1677	group_854_1		group_816_1	Lari_02010	3	3
450	group_434_1	Hyo_02275	group_413_1	Lari_02710	4	4
1193		Hyo_06445			1	1
121	ompR_1	Hyo_00330	group_531_1	Lari_01590	4	4
1342	group_366_1	Hyo_07320		Lari_05520	3	3
878	group_1184_1	Hyo_04670	group_1116_1	Lari_07275	4	4
1567		Hyo_08675			1	1
1210	group_501_1	Hyo_06565	group_472_1	Lari_07250	4	4
628	group_29_1	Hyo_03310	pflA_1	Lari_00690	4	4
2184				Lari_04190	1	1
1886	group_1215_1		flgM_1		2	2
1219	pyrE_1	Hyo_06620	pyrE_1	Lari_02045	4	4
1146	hemL_1	Hyo_06190	hemL_1	Lari_07085	4	4
854	group_643_1	Hyo_04535	group_601_1	Lari_00075	4	4
2215				Lari_04845	1	1
973		Hyo_05220			1	1
1466	panB_1	Hyo_08040			2	2
60	group_1241_1				1	1
2037		Hyo_05435		Lari_01290	2	2
491	group_286_1	Hyo_02535,Hyo_02540	pglH_1	Lari_04355	4	5
406		Hyo_02020			1	1
909	rlmN_1	Hyo_04865	group_283_1	Lari_05455	4	4
1457	dnaB_1	Hyo_07975	dnaB_1	Lari_07435	4	4
1288		Hyo_07005			1	1
1007	group_113_1	Hyo_05420	pta_1	Lari_06280	4	4
1494	group_127_1	Hyo_08205	murF_1	Lari_02350	4	4
1614		Hyo_08930			1	1
535	dsbI_1	Hyo_02805	group_1059_1		3	3
1180		Hyo_06375			1	1
755		Hyo_04005			1	1
1840	group_1183_1		group_823_1	Lari_07525	3	3
365	group_227_1	Hyo_01815	group_224_1	Lari_02595	4	4
2277				Lari_06255	1	1
2027			group_104_1	Lari_01000	2	2
184	rpsD_1	Hyo_00680	rpsD_1	Lari_04545	4	4
972	group_549_1	Hyo_05215	plsC_1	Lari_06635	4	4
118	group_143_1	Hyo_00315	group_136_1	Lari_02490	4	4
261	ftsH_1	Hyo_01160	ftsH_1	Lari_04405	4	4
1502	acpS_1	Hyo_08255	acpS_1	Lari_03540	4	4
175	rplR_1	Hyo_00635	rplR_1	Lari_04940	4	4
1461	group_509_1	Hyo_08000	group_473_1	Lari_03935	4	4
249		Hyo_01100			1	1
510	fliS_1	Hyo_02645	fliS_1	Lari_01675	4	4
434		Hyo_02175			1	1
987		Hyo_05300			1	1
526	tACO1_1	Hyo_02750	group_508_1	Lari_07520	4	4
1881	group_95_1		kpsD_1	Lari_03425	3	3
1141	group_870_1	Hyo_06160	group_833_1	Lari_05600	4	4
1750	group_939_1		group_896_1	Lari_03200	3	3
358		Hyo_01765			1	1
768		Hyo_04070			1	1
1097	aroB_1	Hyo_05930	aroB_1	Lari_05675	4	4
1404	cytC553_1	Hyo_07665,Hyo_07670	group_859_1	Lari_06055	4	5
945	ileS_1	Hyo_05055	ileS_1	Lari_01205	4	4
1054	mdh_1	Hyo_05695	mdh_1	Lari_06200	4	4
900		Hyo_04810			1	1
1815	group_1119_1		group_890_1		2	2
1378	group_86_1	Hyo_07505	proS_1	Lari_01645	4	4
2286				Lari_06485	1	1
892		Hyo_04770			1	1
1244	group_423_1	Hyo_06745	group_387_1	Lari_02455	4	4
1737	group_224_1		group_220_1,hipO_1		2	3
637		Hyo_03355			1	1
1420		Hyo_07780			1	1
2148				Lari_03750	1	1
1649	group_137_1		group_129_1		2	2
142		Hyo_00455			1	1
2050				Lari_01695	1	1
224	group_209_1	Hyo_00915	group_210_1	Lari_06685	4	4
1877			group_463_1		1	1
519	group_144_1	Hyo_02700		Lari_05310	3	3
86		Hyo_00140			1	1
240	rplJ_1	Hyo_01020	rplJ_1	Lari_06725	4	4
893		Hyo_04775			1	1
797		Hyo_04230			1	1
2240				Lari_05365	1	1
205		Hyo_00795			1	1
1592		Hyo_08800			1	1
2312				Lari_07320	1	1
2281			group_304_1	Lari_06315	2	2
1727			group_339_1		1	1
1430	groES_1	Hyo_07830	groES_1	Lari_00205	4	4
396	group_543_1	Hyo_01970	group_522_1	Lari_00345	4	4
143		Hyo_00460			1	1
301		Hyo_01395			1	1
1353		Hyo_07375			1	1
1686	group_718_1		group_660_1	Lari_00565	3	3
1439	cdtB_1	Hyo_07880	cdtB_1	Lari_05950	4	4
2116				Lari_03415	1	1
2249				Lari_05465	1	1
1814	cmeF_1		cmeF_1	Lari_00440	3	3
1055	icdM_1	Hyo_05700	icd_1		3	3
1405	gmhB_1	Hyo_07675	gmhB_1	Lari_06060	4	4
2059	group_1226_1		nhaA_1	Lari_01945	3	3
998		Hyo_05365			1	1
2123		Hyo_04710		Lari_03625	2	2
1245	hisD_1	Hyo_06750	hisD_1	Lari_04565	4	4
839	bamA_1	Hyo_04455	group_36_1	Lari_02905	4	4
1971	group_807_1		group_1062_1	Lari_07800	3	3
956	group_544_1	Hyo_05130	group_510_1		3	3
164	rplV_1	Hyo_00580	rplV_1	Lari_04995	4	4
1976	group_887_1		ciaC_1		2	2
31	metA_1				1	1
2111		Hyo_08805		Lari_03390	2	2
1103	ftsW_1	Hyo_05965	group_242_1	Lari_03595	4	4
1429	groL_1	Hyo_07825	groEL_1	Lari_00210	4	4
459		Hyo_02335			1	1
1640		Hyo_09120			1	1
1263		Hyo_06850			1	1
385	group_207_1	Hyo_01915	group_202_1	Lari_05630	4	4
967	group_158_1	Hyo_05190	group_155_1	Lari_06610	4	4
1681			group_777_1		1	1
374		Hyo_01860			1	1
2133				Lari_03675	1	1
281	acpP_1	Hyo_01280	acpP_1	Lari_03465	4	4
2081				Lari_02365	1	1
633	moaA_1	Hyo_03335	moaA_1	Lari_00665	4	4
1777	group_1141_1		group_683_1		2	2
1396	group_1130_1	Hyo_07625	group_385_1	Lari_03610	4	4
2308				Lari_07245	1	1
321	hemJ_1	Hyo_01550	group_723_1	Lari_06960	4	4
1364	glyA_1	Hyo_07430	glyA_1	Lari_06130	4	4
204	rpsU_1	Hyo_00790	rpsU_1	Lari_07000	4	4
2250			group_51_1	Lari_05485	2	2
1827		Hyo_00955	group_172_1	Lari_03300	3	3
868	yajC_1	Hyo_04615	yajC_1	Lari_00135	4	4
225	tlyC_1	Hyo_00925	group_141_1	Lari_06690	4	4
2040				Lari_01405	1	1
792		Hyo_04195			1	1
1338	pgk_1	Hyo_07300	pgk_1	Lari_04280	4	4
1470	group_265_1	Hyo_08060	iamB_1	Lari_04665	4	4
632	group_728_1	Hyo_03330	group_673_1	Lari_00670	4	4
1715	rpmG_1	Hyo_01050	rpmG_1	Lari_06755	4	4
147		Hyo_00490			1	1
2158				Lari_03800	1	1
1659	lldP_1		lctP_1	Lari_00810	3	3
1837	group_481_1		group_446_1	Lari_07500	3	3
920	adk_1	Hyo_04930	adk_1	Lari_06325	4	4
1254	dxs_1	Hyo_06805	dxs_1	Lari_05850	4	4
916	dnaA_1	Hyo_04905	dnaA_1	Lari_06910	4	4
2360	group_809_1		group_765_1	Lari_06580,Lari_07870	3	4
1297	accC_1	Hyo_07050	pycA_1	Lari_03575	4	4
419	rimM_1	Hyo_02090	rimM_1	Lari_00405	4	4
1503	cysK_1	Hyo_08260		Lari_07440	3	3
2086	group_1221_1			Lari_02630	2	2
944		Hyo_05050			1	1
1328	rpsB_1	Hyo_07240	rpsB_1	Lari_07375	4	4
236	group_831_1	Hyo_01000	rpsL_1	Lari_06705	4	4
35	group_412_1				1	1
1391		Hyo_07570			1	1
897		Hyo_04795			1	1
793	lys9_1	Hyo_04200	group_209_1	Lari_06675	4	4
1044	group_496_1	Hyo_05645	polC_1	Lari_00245	4	4
76	hemW_1	Hyo_00085	group_284_1	Lari_05530	4	4
1365	lysS_1	Hyo_07435	lysS_1	Lari_06125	4	4
962	clpB_1	Hyo_05165	clpB_1	Lari_06605	4	4
739	group_747_1	Hyo_03900	group_697_1	Lari_01370	4	4
1931	murI_1		murI_1	Lari_04920	3	3
375		Hyo_01865			1	1
1926	group_1195_1		sdaA_1	Lari_04500	3	3
318	thrS_1	Hyo_01520	thrS_1	Lari_05495	4	4
1650		Hyo_01715	group_512_1		2	2
384	pyk_1	Hyo_01910	pyk_1	Lari_06080	4	4
1479	group_130_1	Hyo_08115	group_123_1	Lari_01170	4	4
271		Hyo_01225			1	1
1913	group_503_1		group_431_1	Lari_00775	3	3
1063	purD_1	Hyo_05745	purD_1	Lari_07150	4	4
165	rpsC_1	Hyo_00585	rpsC_1	Lari_04990	4	4
2049				Lari_01690	1	1
99		Hyo_00210			1	1
963		Hyo_05170			1	1
1255	fliH_1	Hyo_06810	fliH_1	Lari_05855	4	4
1998	pyrC_1		pyrC_1	Lari_05110	3	3
1921	group_326_1	Hyo_04240	fepD_1		3	3
2259				Lari_05780	1	1
1045	rpe_1	Hyo_05650	rep_1	Lari_00240	4	4
2173				Lari_03920	1	1
1936	group_1148_1	Hyo_08135	group_684_1	Lari_01195	4	4
559	group_613_1	Hyo_02940	lpxH_1	Lari_05930	4	4
699	group_1123_1	Hyo_03675,Hyo_03680	porA_1	Lari_07880	4	5
1343		Hyo_07325			1	1
1714	group_588_1		group_550_1	Lari_05650	3	3
1192		Hyo_06440			1	1
1712	ctb_1		ctb_1	Lari_06495	3	3
425	hemH_1	Hyo_02130	hemH_1	Lari_00035	4	4
867	group_1083_1	Hyo_04610	group_1001_1	Lari_00130	4	4
763	mnmG_1	Hyo_04045	gidA_1	Lari_07355	4	4
79	group_716_1	Hyo_00100	group_655_1	Lari_05545	4	4
1808	group_487_1		group_454_1		2	2
353		Hyo_01735			1	1
404	group_505_1	Hyo_02010	group_470_1	Lari_00385	4	4
1157	hisB_1	Hyo_06255	hisB_1	Lari_04570	4	4
1194		Hyo_06455			1	1
2236				Lari_05330	1	1
1446		Hyo_07920			1	1
2071				Lari_02110	1	1
1959	group_479_1		group_1017_1		2	2
2221			group_1089_1	Lari_04885	2	2
856	ispE_1	Hyo_04545	group_455_1	Lari_00085	4	4
2298				Lari_06970	1	1
1787	group_585_1		group_546_1		2	2
1166		Hyo_06300			1	1
1206		Hyo_06525			1	1
2327			pseA_1	Lari_07575	2	2
1	group_1043_1				1	1
680	cstA_1	Hyo_03575		Lari_06880	3	3
1161	group_194_1	Hyo_06275	cbrR_1	Lari_06345	4	4
1201		Hyo_06500			1	1
219		Hyo_00890			1	1
524	group_1120_1	Hyo_02730	group_851_1	Lari_04235	4	4
352	group_1076_1	Hyo_01730			2	2
2213				Lari_04830	1	1
762		Hyo_04040			1	1
436		Hyo_02185			1	1
939	group_1204_1	Hyo_05025	nit2_1	Lari_01225	4	4
2190	group_1138_1			Lari_04320	2	2
2076				Lari_02135	1	1
1307	proA_1	Hyo_07115	proA_1		3	3
1441	group_391_1	Hyo_07895	group_363_1	Lari_03875	4	4
2226		Hyo_00475		Lari_05075	2	2
540		Hyo_02830			1	1
505	group_253_1	Hyo_02615	bioF_1	Lari_00470	4	4
898		Hyo_04800			1	1
1480	group_173_1	Hyo_08120	group_171_1	Lari_01175	4	4
186	rplQ_1	Hyo_00690	rplQ_1	Lari_04555	4	4
2231				Lari_05160	1	1
1860	trkA_1		ktrA_1	Lari_07285	3	3
148		Hyo_00495			1	1
2337				Lari_07655	1	1
63	ssb_1	Hyo_00015	ssb_1	Lari_04030	4	4
1869	purB_1	Hyo_05310,Hyo_05315	group_138_1	Lari_03490	4	5
1252		Hyo_06795			1	1
471		Hyo_02405			1	1
317	infC_1	Hyo_01515	infC_1	Lari_05500	4	4
1042		Hyo_05635			1	1
669		Hyo_03520			1	1
1489	group_470_1	Hyo_08170	cheR_1	Lari_05615	4	4
1636		Hyo_09100			1	1
641		Hyo_03375			1	1
1621		Hyo_08970			1	1
2199				Lari_04680	1	1
1698	group_904_1		group_862_1		2	2
720	carA_1	Hyo_03790	carA_1	Lari_01100	4	4
1418	mobB_1	Hyo_07770	mobB_1	Lari_06555	4	4
716	ccoN_1	Hyo_03770	ccoN_1	Lari_01110	4	4
744	dcd_1	Hyo_03930	dcd_1	Lari_04775	4	4
1195		Hyo_06460			1	1
96		Hyo_00195			1	1
993		Hyo_05340			1	1
1613		Hyo_08925			1	1
1547	group_256_1	Hyo_08510	group_250_1	Lari_07045	4	4
1493	group_523_1	Hyo_08200	group_496_1	Lari_02345	4	4
1362	group_444_1	Hyo_07420	group_408_1	Lari_06140	4	4
195	tkt_1	Hyo_00735	tkt_1	Lari_04660	4	4
1626		Hyo_08995			1	1
1950			ycfL_1		1	1
800		Hyo_04255			1	1
1631		Hyo_09025			1	1
845	thrB_1	Hyo_04485	thrB_1	Lari_02880	4	4
581	asd_1	Hyo_03050	asd_1	Lari_02820	4	4
992		Hyo_05335			1	1
2183		Hyo_02695		Lari_04175	2	2
366	group_462_1	Hyo_01820	group_416_1	Lari_02600	4	4
638		Hyo_03360			1	1
756		Hyo_04010			1	1
1319	hypF_1	Hyo_07190	hypF_1	Lari_01530	4	4
2031	putP_1	Hyo_07585	putP_1	Lari_01060,Lari_06680	4	5
14	group_658_1				1	1
1595	pyrG_1	Hyo_08820	pyrG_1	Lari_05405	4	4
2315				Lari_07340	1	1
1001		Hyo_05390			1	1
357	ilvD_1	Hyo_01760	ilvD_1	Lari_05715	4	4
89	flhA_1	Hyo_00160	flhA_1	Lari_04085	4	4
1451		Hyo_07945			1	1
176	rpsE_1	Hyo_00640	rpsE_1	Lari_04935	4	4
767	group_257_1	Hyo_04065	petC_1	Lari_07370	4	4
863	sstT_1	Hyo_04580	group_199_1	Lari_00120	4	4
2013	group_1186_1			Lari_00585	2	2
504	group_632_1	Hyo_02610		Lari_00465	3	3
2276				Lari_06250	1	1
1760		Hyo_00135	group_563_1		2	2
1388		Hyo_07555			1	1
525	fldA_1	Hyo_02740	fldA_1	Lari_04245	4	4
2026	group_119_1			Lari_00980	2	2
2271	group_685_1	Hyo_07690	gmhA_1	Lari_06075,Lari_07720	4	5
1812	cmeD_1		cmeD_1	Lari_00450	3	3
1708	tenA_1		group_534_1	Lari_03470	3	3
2098			group_213_1	Lari_03070,Lari_07265	2	3
2021				Lari_00955	1	1
1006	flgH_1	Hyo_05415	flgH_1	Lari_02355	4	4
1456	ispG_1	Hyo_07970	ispG_1	Lari_03185	4	4
1949	group_953_1		group_990_1		2	2
405		Hyo_02015			1	1
862	group_84_1	Hyo_04575	group_85_1	Lari_00110	4	4
440		Hyo_02210			1	1
1147	group_1129_1	Hyo_06195	group_838_1	Lari_07080	4	4
1887	group_653_1		group_613_1		2	2
798		Hyo_04245			1	1
536		Hyo_02810			1	1
424	alaS_1	Hyo_02125	alaS_1	Lari_00020	4	4
2036				Lari_01260	1	1
1467		Hyo_08045			1	1
670		Hyo_03525			1	1
816	atpD_1	Hyo_04335	atpD_1	Lari_03005	4	4
820		Hyo_04355			1	1
997	torA_1	Hyo_02460,Hyo_02770,Hyo_05360		Lari_07625	3	5
844	group_1071_1	Hyo_04480	group_776_1	Lari_02885	4	4
1566	group_639_1	Hyo_08670	group_599_1	Lari_07010	4	4
1981			group_1077_1		1	1
313		Hyo_01490			1	1
1940		Hyo_07710	topA_1	Lari_06435	3	3
1557		Hyo_08615			1	1
2314	group_216_1	Hyo_02440,Hyo_08230	dccS_1	Lari_07235,Lari_07335	4	6
1594	recJ_1	Hyo_08815	recJ_1	Lari_05410	4	4
571	clpX_1	Hyo_03000	clpX_1	Lari_00525	4	4
1676	group_249_1		group_249_1		2	2
194	group_1104_1	Hyo_00730	ispA_1	Lari_04655	4	4
1769	group_974_1	Hyo_08195	group_925_1	Lari_02340	4	4
481		Hyo_02475			1	1
968	purC_1	Hyo_05195	purC_1	Lari_06615	4	4
1671	group_819_1		group_773_1	Lari_00645	3	3
745		Hyo_03935			1	1
700		Hyo_03685			1	1
1052	porA_1	Hyo_05685	oorA_1	Lari_06210	4	4
312		Hyo_01485			1	1
1402	cadA_1	Hyo_07655	group_28_1	Lari_06045	4	4
1561	group_746_1	Hyo_08645	group_694_1	Lari_07025	4	4
131	group_400_1	Hyo_00380	gpsA_1	Lari_03310	4	4
1986	group_647_1		group_1086_1		2	2
259	pssA_1	Hyo_01150	pssA_1	Lari_04415	4	4
1242	group_126_1	Hyo_06735	group_120_1	Lari_02465	4	4
1310	group_17_1	Hyo_07140	group_19_1	Lari_06195	4	4
348	group_341_1	Hyo_01705	group_324_1	Lari_01990	4	4
2175				Lari_03950	1	1
1043	priA_1	Hyo_05640	priA_1	Lari_03190	4	4
1504		Hyo_08265			1	1
955		Hyo_05120			1	1
386	recG_1	Hyo_01920	recG_1	Lari_05635	4	4
1253	perR_1	Hyo_06800	perR_1	Lari_05845	4	4
1179	yciA_1	Hyo_06370	group_769_1	Lari_04440	4	4
772	bcp_1	Hyo_04095	group_720_1	Lari_00545	4	4
2349				Lari_07750	1	1
1520		Hyo_08360			1	1
1977	group_1142_1		kpsC_1	Lari_00825	3	3
883		Hyo_04695			1	1
787	group_456_1	Hyo_04170	group_421_1	Lari_00615	4	4
829	fliM_1	Hyo_04400	fliM_1	Lari_05215	4	4
1345	group_139_1	Hyo_07335	nuoN_1	Lari_00695	4	4
152		Hyo_00515			1	1
2117		Hyo_00975		Lari_03475	2	2
3	group_235_1				1	1
250		Hyo_01105			1	1
1612		Hyo_08920			1	1
1363	group_707_1	Hyo_07425	group_650_1	Lari_06135	4	4
877	mfd_1	Hyo_04665	mfd_1	Lari_00185	4	4
773		Hyo_04100			1	1
1492	group_304_1	Hyo_08190	ddl_1	Lari_02335	4	4
1065	group_49_1	Hyo_05755	group_47_1	Lari_07160	4	4
1915	cgb_1		cgb_1	Lari_05790	3	3
2182				Lari_04155	1	1
1530	coaBC_1	Hyo_08415	dfp_1	Lari_03890	4	4
709	group_1100_1	Hyo_03735	group_669_1	Lari_01145	4	4
882		Hyo_04690			1	1
153		Hyo_00525			1	1
1687	group_983_1		group_933_1	Lari_00550	3	3
2069				Lari_02100	1	1
1726			group_524_1		1	1
2060	group_1228_1	Hyo_01740,Hyo_09090	group_40_1	Lari_00495,Lari_01995,Lari_07900	4	7
1713	group_548_1		group_513_1	Lari_05645	3	3
291	group_621_1	Hyo_01340	group_995_1	Lari_00870	4	4
1278	group_35_1	Hyo_06945		Lari_01030	3	3
1028		Hyo_05555			1	1
206		Hyo_00800			1	1
1091	group_238_1	Hyo_05900	aspB_1	Lari_07105	4	4
1344	luxS_1	Hyo_07330	group_691_1		3	3
1539	napA_1	Hyo_08470	napA_1	Lari_00285	4	4
627	tsaD_1	Hyo_03305	group_312_1	Lari_05755	4	4
2174		Hyo_07995		Lari_03930	2	2
1876	group_229_1		kpsS_1	Lari_00830	3	3
602	fdnI_1	Hyo_03170	fdhC_1	Lari_01010	4	4
1505	valS_1	Hyo_08275	valS_1	Lari_06310	4	4
1731	group_282_1		group_275_1		2	2
395		Hyo_01965			1	1
679		Hyo_03570			1	1
1064	group_775_1	Hyo_05750	group_725_1	Lari_07155	4	4
234	fusA_1	Hyo_00990	fusA_1	Lari_06695	4	4
1736	group_595_1		group_554_1	Lari_02575	3	3
946		Hyo_05060			1	1
1914	group_368_1		group_346_1	Lari_00780	3	3
2340				Lari_07670	1	1
914		Hyo_04895			1	1
461	group_118_1	Hyo_02350	group_112_1	Lari_03165	4	4
988		Hyo_05305			1	1
1529	group_626_1	Hyo_08410	group_587_1	Lari_03895	4	4
1871	nadD_1	Hyo_07290	nadD_1	Lari_04290	4	4
449	yidC_1	Hyo_02270	yidC_1	Lari_02705	4	4
2212				Lari_04825	1	1
1038	group_952_1	Hyo_05615	group_906_1	Lari_03205	4	4
603	group_641_1	Hyo_03175	group_1081_1	Lari_05225	4	4
1170	radA_1	Hyo_06320	radA_1	Lari_03325	4	4
1096	group_101_1	Hyo_05925	group_98_1	Lari_05680	4	4
97	ppk2_1	Hyo_00200			2	2
1721	sucC_1		sucC_1		2	2
2008	group_245_1			Lari_00320	2	2
2287				Lari_06510	1	1
1798		Hyo_02230	group_221_1	Lari_02675	3	3
117	macB_1	Hyo_00310	group_58_1	Lari_02495	4	4
1265	flgD_1	Hyo_06865	flgD_1	Lari_05835	4	4
1937		Hyo_03975	group_737_1	Lari_06010	3	3
1105	argG_1	Hyo_05975	argG_1	Lari_01720	4	4
729	group_808_1	Hyo_03845	group_759_1	Lari_01340	4	4
783	trxA_1	Hyo_04150	trxA_1	Lari_00595	4	4
887	group_662_1	Hyo_04745	group_620_1	Lari_00935	4	4
2269				Lari_06005	1	1
1608		Hyo_08890			1	1
2109		Hyo_02495,Hyo_02525		Lari_03375	2	3
2135				Lari_03685	1	1
660	rpmF_1	Hyo_03475	rpmF_1	Lari_06815	4	4
872	group_732_1	Hyo_04640	group_678_1	Lari_00160	4	4
1139	group_555_1	Hyo_06150	group_612_1	Lari_05590	4	4
1570		Hyo_08690			1	1
1927	group_520_1		group_478_1		2	2
1355	nuoD_1	Hyo_00815,Hyo_07385	nuoD_1	Lari_00745	4	5
376		Hyo_01870			1	1
2359				Lari_07860	1	1
157	sodB_1	Hyo_00545	sodB_1	Lari_05065	4	4
782	trxB_1	Hyo_04145	trxB_1	Lari_00590	4	4
809	parA_1	Hyo_04300	group_436_1	Lari_03040	4	4
1243	ompA_1	Hyo_06740	group_340_1	Lari_02460	4	4
1660		Hyo_07885	cdtC_1	Lari_05945	3	3
2125				Lari_03635	1	1
1129	group_937_1	Hyo_06095	group_892_1	Lari_00325	4	4
1403		Hyo_07660			1	1
873	group_132_1	Hyo_04645	group_125_1	Lari_00165	4	4
777		Hyo_04120			1	1
166	rplP_1	Hyo_00590	rplP_1	Lari_04985	4	4
1053	oorD_1	Hyo_05690	oorD_1	Lari_06205	4	4
954		Hyo_05115			1	1
34	group_369_1				1	1
1120		Hyo_06050			1	1
689	group_407_1	Hyo_03620	group_379_1	Lari_05250	4	4
1836	yjjB_1		group_689_1	Lari_07495	3	3
1296		Hyo_07045			1	1
2134				Lari_03680	1	1
623		Hyo_03280			1	1
2208				Lari_04805	1	1
1669	group_433_1	Hyo_01630,Hyo_04595	group_397_1	Lari_05125	4	5
2087				Lari_02650	1	1
2168				Lari_03850	1	1
978		Hyo_05250			1	1
112		Hyo_00285			1	1
1771	group_81_1	Hyo_00440	msbA_1	Lari_02310	4	4
331	group_1175_1	Hyo_01600	group_105_1	Lari_05095	4	4
1104	group_290_1	Hyo_05970	xerD_1	Lari_01815	4	4
2350				Lari_07755	1	1
915	ruvC_1	Hyo_04900	ruvC_1	Lari_06915	4	4
1264	rdgB_1	Hyo_06855	group_603_1	Lari_04475	4	4
98	group_87_1	Hyo_00205	dsbD_1	Lari_02435	4	4
1821	group_1247_1		group_814_1		2	2
1579		Hyo_08735			1	1
1898	acs_1,group_60_1		acs_1		2	3
235	rpsG_1	Hyo_00995	rpsG_1	Lari_06700	4	4
1238	bioA_1	Hyo_06715		Lari_00475	3	3
2012				Lari_00500	1	1
1826	csrA_1		csrA_1	Lari_00090	3	3
1130	leuB_1	Hyo_06100	leuB_1		3	3
607		Hyo_03195			1	1
394	glnA_1	Hyo_01960	glnA_1	Lari_00340	4	4
622		Hyo_03275			1	1
2124				Lari_03630	1	1
1813	cmeE_1		cmeE_1	Lari_00445	3	3
113		Hyo_00290			1	1
549	flhB_1	Hyo_02875	flhB_1	Lari_07855	4	4
1397	group_1218_1	Hyo_07630	flgS_1	Lari_03615	4	4
561	greA_1	Hyo_02950	greA_1	Lari_05935	4	4
2260				Lari_05810	1	1
1776	group_1115_1		group_706_1	Lari_06560	3	3
1354		Hyo_07380			1	1
930	pyrH_1	Hyo_04980	pyrH_1	Lari_02240	4	4
2100		Hyo_03995,Hyo_06535	pseI_1	Lari_03135,Lari_07570	3	5
1078	nrfA_1	Hyo_05825,Hyo_05830	nrfA_1	Lari_00255	4	5
1831	group_382_1		pglI_1		2	2
1291		Hyo_07020			1	1
210		Hyo_00830			1	1
226	cheQ_1	Hyo_00930	group_707_1	Lari_06500	4	4
1228		Hyo_06665			1	1
37	group_993_1				1	1
2093				Lari_02765	1	1
1703	group_839_1		group_787_1		2	2
1651	group_150_1		group_145_1		2	2
747	accB_1	Hyo_03950	accB_1	Lari_04770	4	4
843	lpxC_1	Hyo_04475	lpxC_1	Lari_02890	4	4
290	group_720_1	Hyo_01330		Lari_00880	3	3
16	zupT_1				1	1
193	group_279_1	Hyo_00725	group_268_1	Lari_04650	4	4
1072	ispH_1	Hyo_05795	ispH_1	Lari_03235	4	4
1222	secG_1	Hyo_06635	secG_1	Lari_02035	4	4
346	group_340_1	Hyo_01695	group_323_1	Lari_01980	4	4
1399	dnaX_1	Hyo_07640	dnaX_1	Lari_06035	4	4
1930	group_736_1		group_686_1	Lari_04685	3	3
1515		Hyo_08335			1	1
388	lon_1	Hyo_01930	lon_1	Lari_03985	4	4
314	nifS_1	Hyo_01495	iscS_1	Lari_01930	4	4
2162				Lari_03820	1	1
2202				Lari_04705	1	1
842		Hyo_04470			1	1
460	rsmH_1	Hyo_02340	group_350_1	Lari_03155	4	4
1085	group_242_1	Hyo_05865	moeA_1	Lari_01805	4	4
2089				Lari_02665	1	1
995	purU_1	Hyo_05350	purU_1	Lari_00335	4	4
1667	group_725_1		group_668_1	Lari_02945	3	3
1904	nuoK_1		nuoK_1	Lari_00710	3	3
1892	ccoQ_1		ccoQ_1	Lari_01120	3	3
192	ybaB_1	Hyo_00720	group_853_1	Lari_04645	4	4
2018				Lari_00835	1	1
1232		Hyo_06685			1	1
1383	group_6_1	Hyo_07530	ftsK_1	Lari_06185	4	4
1577		Hyo_08725			1	1
1920	group_1179_1	Hyo_04855	group_475_1,hisF_1	Lari_04595	4	5
1656	group_589_1		group_548_1	Lari_00795	3	3
2251				Lari_05510	1	1
1929			group_962_1		1	1
1476		Hyo_08100			1	1
2041				Lari_01435	1	1
1514		Hyo_08330			1	1
2357				Lari_07840	1	1
579	hemE_1	Hyo_03040	hemE_1	Lari_02810	4	4
407		Hyo_02025			1	1
2080				Lari_02360	1	1
9	group_223_1				1	1
422	maf_1	Hyo_02115	maf_1	Lari_00015	4	4
22	group_1006_1				1	1
208		Hyo_00820			1	1
1127	group_264_1	Hyo_06085	cca_1		3	3
503		Hyo_02605			1	1
864	metK_1	Hyo_04585	metK_1	Lari_00125	4	4
1939	group_255_1,gltA_1	Hyo_07725	gltA_1		3	4
251	kdsA_1	Hyo_01110	kdsA_1	Lari_02760	4	4
139	pyrD_1	Hyo_00435	pyrD_1	Lari_02305	4	4
2361				Lari_07875	1	1
1602		Hyo_08860			1	1
2107				Lari_03365	1	1
1390		Hyo_07565			1	1
2267				Lari_05990	1	1
2046				Lari_01650	1	1
1471	group_529_1	Hyo_08065	iamA_1	Lari_04670	4	4
489	galE_1	Hyo_02520,Hyo_06475	gne_1	Lari_04345	4	5
765	petA_1	Hyo_04055	petA_1	Lari_07360	4	4
355	group_171_1	Hyo_01750	group_163_1	Lari_05720	4	4
1084	murA_1	Hyo_05860	murA_1	Lari_01810	4	4
948		Hyo_05070			1	1
423		Hyo_02120			1	1
1137	ychF_1	Hyo_06140	group_264_1	Lari_05580	4	4
1905	group_729_1		nuoJ_1	Lari_00715	3	3
502	group_1189_1	Hyo_02595	group_804_1	Lari_07700	4	4
2256	group_1082_1			Lari_05765	2	2
986	group_72_1	Hyo_05295			2	2
527	ppiB_1	Hyo_02755	ppi_1	Lari_07515	4	4
330	xth_1	Hyo_01595		Lari_05090	3	3
2218				Lari_04870	1	1
197	rplT_1	Hyo_00745	rplT_1	Lari_05140	4	4
1032		Hyo_05580			1	1
1646	group_600_1		rrc_1	Lari_04910	3	3
1527	group_312_1	Hyo_08395	group_302_1	Lari_03910	4	4
1970	group_704_1		msrQ_1		2	2
2002	mrcA_1	Hyo_02110	pbpA_1	Lari_00010	4	4
847	infB_1	Hyo_04495	infB_1	Lari_02875	4	4
743	group_185_1	Hyo_03920	group_180_1	Lari_01360	4	4
1792	group_472_1		glnP_1	Lari_02430	3	3
994	group_764_1	Hyo_05345	group_712_1	Lari_02150	4	4
1285		Hyo_06990			1	1
2289	ycf19_1	Hyo_02715	group_868_1	Lari_06570	4	4
1114	hslU_1	Hyo_06020	hslU_1	Lari_01705	4	4
1272		Hyo_06905			1	1
38	group_333_1				1	1
1803	group_1219_1		group_934_1		2	2
1680	group_711_1		group_648_1		2	2
1022		Hyo_05520			1	1
315	iscU_1	Hyo_01500	group_331_1	Lari_01935	4	4
1537		Hyo_08460			1	1
168	rpsQ_1	Hyo_00600	rpsQ_1	Lari_04975	4	4
211		Hyo_00840			1	1
742	proC_1	Hyo_03915	proC_1	Lari_04000	4	4
2293				Lari_06865	1	1
560	argC_1	Hyo_02945	argC_1		3	3
931	group_217_1	Hyo_04985	group_219_1	Lari_02235	4	4
2110				Lari_03380	1	1
378	group_1246_1	Hyo_01880	mutS_1	Lari_01240	4	4
1641		Hyo_09125			1	1
1618		Hyo_08955			1	1
2246				Lari_05415	1	1
2119	metC_1,mET17_1	Hyo_08270		Lari_03495	3	4
403	waaA_1	Hyo_02005		Lari_00380	3	3
1421	metG_1	Hyo_07785	metG_1	Lari_06540	4	4
1498		Hyo_08235			1	1
1284	group_538_1	Hyo_06980	group_505_1	Lari_04730	4	4
2056		Hyo_01455		Lari_01890	2	2
764		Hyo_04050			1	1
522	group_96_1	Hyo_02720	group_94_1	Lari_06565	4	4
354		Hyo_01745			1	1
94	grpE_1	Hyo_00185	grpE_1	Lari_02585	4	4
507	thiL_1	Hyo_02625	thiL_1	Lari_04225	4	4
1115	era_1	Hyo_06025	era_1	Lari_01700	4	4
479	yedE_1	Hyo_02465	group_206_1	Lari_01070	4	4
661	group_850_1	Hyo_03480	group_810_1	Lari_06810	4	4
1689	group_1192_1		group_826_1	Lari_00490	3	3
2067				Lari_02075	1	1
649	group_338_1	Hyo_03415	group_322_1	Lari_02925	4	4
1436	group_458_1	Hyo_07865	rbn_1	Lari_07405	4	4
976		Hyo_05240			1	1
2188				Lari_04310	1	1
2280				Lari_06295	1	1
427	fliE_1	Hyo_02140	fliE_1	Lari_00045	4	4
20	group_991_1				1	1
402	group_533_1	Hyo_02000	group_500_1	Lari_00375	4	4
865		Hyo_04590			1	1
1431	group_18_1	Hyo_07835	group_21_1	Lari_00200	4	4
523		Hyo_02725			1	1
228	pckA_1	Hyo_00945	pckA_1	Lari_03260	4	4
1177	ciaB_1	Hyo_06360	ciaB_1	Lari_04435	4	4
589	group_671_1	Hyo_03105	group_622_1	Lari_01305	4	4
2051	group_1135_1	Hyo_05950	hslR_1	Lari_01725	4	4
2347				Lari_07735	1	1
1693	group_313_1	Hyo_08940	group_301_1	Lari_03090	4	4
1413		Hyo_07735			1	1
1979			group_1074_1		1	1
2241		Hyo_04825		Lari_05370	2	2
1426		Hyo_07810			1	1
605	gltB_1	Hyo_03185	gltB_1		3	3
858	truB_1	Hyo_04555	truB_1	Lari_00095	4	4
640		Hyo_03370			1	1
1767			group_953_1		1	1
2144				Lari_03730	1	1
624	group_1146_1	Hyo_03285	cdsA_1	Lari_05740	4	4
392	group_765_1	Hyo_01950	group_711_1	Lari_03520	4	4
1186		Hyo_06405			1	1
470	group_205_1	Hyo_02400	group_198_1	Lari_07635	4	4
1846	group_1116_1		pyrC2_1	Lari_03305	3	3
53	group_1158_1				1	1
1248	flgG2_1	Hyo_06765	flgG2_1	Lari_00275	4	4
1374		Hyo_07485			1	1
1756			group_291_1		1	1
1408	waaF_1	Hyo_07695	waaF_1	Lari_07465	4	4
721	group_699_1	Hyo_03795	group_642_1	Lari_01095	4	4
1058		Hyo_05715			1	1
1460	group_133_1	Hyo_07990	group_124_1	Lari_05670	4	4
114		Hyo_00295			1	1
188	group_688_1	Hyo_00700	group_643_1	Lari_04635	4	4
36	group_435_1				1	1
393		Hyo_01955			1	1
75	tatC_1	Hyo_00075	tatC_1	Lari_06400	4	4
1880			group_464_1		1	1
1603		Hyo_08865			1	1
1140	apt_1	Hyo_06155	apt_1	Lari_05595	4	4
146		Hyo_00485			1	1
1751	group_778_1		group_735_1	Lari_03195	3	3
580	yqhA_1	Hyo_03045	group_682_1	Lari_02815	4	4
917	gyrB_1	Hyo_04915	gyrB_1	Lari_05360	4	4
438		Hyo_02195			1	1
1181	group_71_1	Hyo_06380			2	2
1841	emrE_1		group_855_1	Lari_07530	3	3
237	rpoC_1	Hyo_01005	rpoC_1	Lari_06710	4	4
896		Hyo_04790			1	1
1559	group_1162_1	Hyo_08625		Lari_04325	3	3
17	prpD_1				1	1
801		Hyo_04260			1	1
784	group_1133_1	Hyo_04155	group_825_1	Lari_00600	4	4
718	group_210_1	Hyo_03780,Hyo_05100,Hyo_05380	group_204_1		3	5
1550		Hyo_08575			1	1
1375		Hyo_07490			1	1
1818	group_640_1		group_600_1	Lari_01285	3	3
155		Hyo_00535			1	1
1947	group_488_1		nlpA_1		2	2
1702	group_868_1		group_830_1	Lari_05295	3	3
2092	group_99_1	Hyo_02315	group_79_1	Lari_02735,Lari_04510	4	5
952		Hyo_05090			1	1
681		Hyo_03580			1	1
1889	group_1047_1		group_847_1		2	2
1216	purM_1	Hyo_06595	purM_1	Lari_05055	4	4
1149	group_228_1	Hyo_06205	group_984_1	Lari_07070	4	4
1073	rpsA_1	Hyo_05800	rpsA_1	Lari_03230	4	4
775	group_283_1	Hyo_04110	group_272_1	Lari_00560	4	4
2145				Lari_03735	1	1
1469	group_302_1	Hyo_08055	amaA_1	Lari_04465	4	4
1223	ybhL_1	Hyo_06640	group_521_1	Lari_02030	4	4
339		Hyo_01660			1	1
541		Hyo_02835			1	1
1317	hypB_1	Hyo_07180	hypB_1	Lari_01535	4	4
569	mreC_1	Hyo_02990	mreC_1	Lari_00515	4	4
2203		Hyo_03990		Lari_04740	2	2
81	folP_1	Hyo_00110	folP_1	Lari_05555	4	4
2163				Lari_03825	1	1
885		Hyo_04705			1	1
1211	flgE_1	Hyo_06570	group_1114_1	Lari_04615	4	4
953		Hyo_05110			1	1
1382		Hyo_07525			1	1
874	folC_1	Hyo_04650	folC_1	Lari_00170	4	4
1893	group_1132_1	Hyo_05565	group_748_1	Lari_01085	4	4
1233		Hyo_06690			1	1
1334		Hyo_07270			1	1
1549		Hyo_08540			1	1
178	secY_1	Hyo_00650	secY_1	Lari_04925	4	4
2320	group_105_1		group_1094_1	Lari_07395,Lari_07475	3	4
912	group_1058_1	Hyo_04880	rluA_1	Lari_05470	4	4
232		Hyo_00970			1	1
1368	gatC_1	Hyo_07455	gatC_1	Lari_06110	4	4
1780	group_617_1		group_573_1	Lari_04100	3	3
821	tolB_1	Hyo_04360	tolB_1	Lari_02980	4	4
1851			group_216_1		1	1
43	group_1094_1				1	1
570	mreB_1	Hyo_02995	mreB_1	Lari_00520	4	4
368		Hyo_01830			1	1
2304				Lari_07115	1	1
1150	ylqH_1	Hyo_06215	group_869_1	Lari_07055	4	4
758		Hyo_04020			1	1
1741	pstC_1	Hyo_07740	pstC_1	Lari_01495	4	4
636		Hyo_03350			1	1
18	prpB_1				1	1
115	fliW_1	Hyo_00300	group_784_1	Lari_03995	4	4
1324		Hyo_07220			1	1
1048	group_78_1	Hyo_05665	group_78_1		3	3
1867	group_1107_1		group_641_1	Lari_04420	3	3
913	nrdA_1	Hyo_04890	nrdA_1	Lari_05480	4	4
2330				Lari_07590	1	1
1995		Hyo_02600	bioD_1	Lari_00480	3	3
[truncated: 367 more rows]
